# Supplementary material for: Characterization of Electrospray Ionization Complexity in Untargeted Metabolomic Studies
Source: Anal Chem. 2024 Jun 25;96(27):10935–42. doi: 10.1021/acs.analchem.4c00966 (PMC11238156; doi:10.1021/acs.analchem.4c00966)
Supplement: Supplementary file 1 — ac4c00966_si_001.xlsx [file ac4c00966_si_001.xlsx]

## Sheet: SI2_Dataset information
Dataset name	Dataset download source	Research Institution	Species	Sample Type	Assay	LC Instrument	LC Column	MS Instrument	Ion Mode	No. of samples	No. of metabolite features
MTBLS120_NEG1	Metabolights	Virginia Tech	Soybean	Seed	HILIC and normal phase	Waters Acquity UPLC	Waters Acquity UPLC BEH Amide Column (1.7 µm, 2.1 mm x 50 mm)	Waters SynaptG2-S HDMS	Negative	36	1221
MTBLS120_POS1	Metabolights	Virginia Tech	Soybean	Seed	HILIC and normal phase	Waters Acquity UPLC	Waters Acquity UPLC BEH Amide Column (1.7 µm, 2.1 mm x 50 mm)	Waters SynaptG2-S HDMS	Positive	36	1066
MTBLS160_NEG	Metabolights	Leibniz Institute of Plant Biochemistry – IPB Halle	Arabidopsis thaliana	Root exudates	Reversed phase including lipidomics	Waters Acquity UPLC	Waters HSS T3 column (100 x 1.0 mm, 1.8 µm)	Bruker MicroTOF-Q	Negative	60	1950
MTBLS160_POS	Metabolights	Leibniz Institute of Plant Biochemistry – IPB Halle	Arabidopsis thaliana	Root exudates	Reversed phase including lipidomics	Waters Acquity UPLC	Waters HSS T3 column (100 x 1.0 mm, 1.8 µm)	Bruker MicroTOF-Q	Positive	60	3738
MTBLS17_NEG_EXP2	Metabolights	Georgetown University	Homo sapiens	Blood (incl. serum and plasma)	Reversed phase including lipidomics	Waters Acquity UPLC	Waters ACQUITY UPLC C18 (1.7 μm, 2.1 mm x 50 mm)	Waters Q-TOF Premier	Negative	20	391
MTBLS17_POS_EXP1	Metabolights	Georgetown University	Homo sapiens	Blood (incl. serum and plasma)	Reversed phase including lipidomics	Waters Acquity UPLC	Waters ACQUITY UPLC C18 (1.7 μm, 2.1 mm x 50 mm)	Waters Q-TOF Premier	Negative	367	941
MTBLS17_POS_EXP2	Metabolights	Georgetown University	Homo sapiens	Blood (incl. serum and plasma)	Reversed phase including lipidomics	Waters Acquity UPLC	Waters ACQUITY UPLC C18 (1.7 μm, 2.1 mm x 50 mm)	Waters Q-TOF Premier	Positive	378	1586
MTBLS19_POS1	Metabolights	Georgetown University	Homo sapiens	Blood (incl. serum and plasma)	Reversed phase including lipidomics	Waters Acquity UPLC	Waters ACQUITY UPLC C18 (1.7 μm, 2.1 mm x 50 mm)	Waters Q-TOF Premier	Positive	126	3230
MTBLS19_POS2	Metabolights	Georgetown University	Homo sapiens	Blood (incl. serum and plasma)	Reversed phase including lipidomics	Waters Acquity UPLC	Waters ACQUITY UPLC C18 (1.7 μm, 2.1 mm x 50 mm)	Waters Q-TOF Premier	Positive	45	1455
MTBLS19_POS3	Metabolights	Georgetown University	Homo sapiens	Blood (incl. serum and plasma)	Reversed phase including lipidomics	Waters Acquity UPLC	Waters ACQUITY UPLC C18 (1.7 μm, 2.1 mm x 50 mm)	Waters Q-TOF Premier	Positive	45	1526
MTBLS19_POS4	Metabolights	Georgetown University	Homo sapiens	Blood (incl. serum and plasma)	Reversed phase including lipidomics	Waters Acquity UPLC	Waters ACQUITY UPLC C18 (1.7 μm, 2.1 mm x 50 mm)	Waters Q-TOF Premier	Positive	45	1542
MTBLS2_DATA	Metabolights	Leibniz Institute of Plant Biochemistry – IPB Halle	Arabidopsis	Leaf	Reversed phase including lipidomics	Waters Acquity UPLC	Waters HSS T3 column (100 x 1.0 mm, 1.8 µm)	Bruker MicrOTOF-Q II	Positive	16	15272
MTBLS20_NEG_EXP2	Metabolights	CEA-Centre d’Etude de Saclay, Gif-sur-Yvette, France	Homo sapiens	Urine	Reversed phase including lipidomics	Thermo Scientific Accela	Thermo Scientific Hypersil GOLD C18 (1.9 µm, 2.1 mm x 150 mm)	Thermo Scientific LTQ-Orbitrap Discovery	Negative	42	4414
MTBLS28_NEG	Metabolights	NIAMS/NIH	Homo sapiens	Urine	Reversed phase including lipidomics	Waters Acquity UPLC	Waters ACQUITY UPLC BEH C18 (1.7 μm, 2.1 mm × 50 mm)	Waters Q-TOF Premier	Negative	1005	1359
MTBLS28_POS	Metabolights	NIAMS/NIH	Homo sapiens	Urine	Reversed phase including lipidomics	Waters Acquity UPLC	Waters ACQUITY UPLC BEH C18 (1.7 μm, 2.1 mm × 50 mm)	Waters Q-TOF Premier	Positive	1005	1807
MTBLS286_POS	Metabolights	Max Planck Institute of Molecular Plant Physiology	Rice	Seed	Reversed phase including lipidomics	Agilent 1290 Inifinity II LCTM	Agilent ZORBAX Eclipse Plus C18 (1.8 µm, 3.0 mm x 150 mm)	Agilent 6550 QTOF	Positive	80	1520
MTBLS287_NEG	Metabolights	Max Planck Institute of Molecular Plant Physiology	Rice	Seed	Reversed phase including lipidomics	Agilent 1290 Inifinity II LCTM	Agilent ZORBAX Eclipse Plus C18 (1.8 µm, 3.0 mm x 150 mm)	Agilent 6550 QTOF	Negative	80	1462
MTBLS291_POS	Metabolights	Helmholtz Zentrum München	C.elegans	Tissue	Reversed phase including lipidomics	Waters Acquity UPLC	Waters Cortecs C18 column (150 mm x 2.1 mm ID, 1.6 µm)	Bruker maXis UHR-ToF-MS	Positive	10	6479
MTBLS297_NEG1	Metabolights	Leibniz Institute of Plant Biochemistry – IPB Halle	Tomato	Tomato Leaves/Trichomes	Reversed phase including lipidomics	Waters Acquity UPLC	Macherey-Nagel NUCLEOSHELL RP 18 (2.7 µm, 2 mm x 150 mm)	ABSciex Triple TOF 5600	Negative	12	3479
MTBLS297_NEG2	Metabolights	Leibniz Institute of Plant Biochemistry – IPB Halle	Tomato	Tomato Leaves/Trichomes	Reversed phase including lipidomics	Waters Acquity UPLC	Macherey-Nagel NUCLEOSHELL RP 18 (2.7 µm, 2 mm x 150 mm)	ABSciex Triple TOF 5600	Negative	12	3949
MTBLS315_POS_C18	Metabolights	Metabolomics Australia	Homo sapiens	Blood (incl. serum and plasma)	Reversed phase including lipidomics	Thermo Scientific Accela	Thermo Scientific Hypersil GOLD C18 (1.9 µm, 2.1 mm x 100 mm)	Thermo Scientific Orbitrap (model unknown)	Positive	61	1092
MTBLS341_NEG	Metabolights	Leibniz Institute of Plant Biochemistry – IPB Halle	Arabidopsis	Root/leaf/root exudate	Reversed phase including lipidomics	Waters Acquity UPLC	Waters HSS T3 column (100 x 1.0 mm, 1.8 µm)	Bruker MicroTOF-Q	Negative	222	3305
MTBLS341_POS	Metabolights	Leibniz Institute of Plant Biochemistry – IPB Halle	Arabidopsis	Root/leaf/root exudate	Reversed phase including lipidomics	Waters Acquity UPLC	Waters HSS T3 column (100 x 1.0 mm, 1.8 µm)	Bruker MicroTOF-Q	Positive	222	3305
MTBLS372_NEG	Metabolights	Unknown	Ash Tree	Leaf	Reversed phase including lipidomics	Agilent 1200	Agilent Polaris C18 (1.8 µm, 2.1 x 250 mm)	Agilent 6520 QTOF	Negative	30	10401
MTBLS372_POS	Metabolights	Unknown	Ash Tree	Leaf	Reversed phase including lipidomics	Agilent 1200	Agilent Polaris C18 (1.8 µm, 2.1 x 250 mm)	Agilent 6520 QTOF	Positive	30	7444
MTBLS403_POS	Metabolights	Chinese Academy of Agricultural Sciences	Tea	Tissue	Reversed phase including lipidomics	Agilent 1290 Infinity	Agilent ZORBAX Eclipse Plus C18 (1.8 µm, 2.1 mm x 100 mm)	Agilent 6540 QTOF	Positive	49	3806
MTBLS432_NEG_LOW	Metabolights	University of Manchester	Mus musculus (mouse)	Urine	Reversed phase including lipidomics	Shimadzu Nexera UHPLC system	ACQUITY UPLC BEH HSS T3 (1.8 ¬µm, 1mm x100mm)	Shimadzu LCMS-IT-TOF	Negative	93	95
MTBLS441_NEG1	Metabolights	Leibniz Institute of Plant Biochemistry – IPB Halle	Arabidopsis	Root exudate	Reversed phase including lipidomics	Waters Acquity UPLC	Waters HSS T3 column (100 x 1.0 mm, 1.8 µm)	Bruker MicroTOF-Q	Negative	40	2631
MTBLS441_NEG2	Metabolights	Leibniz Institute of Plant Biochemistry – IPB Halle	Arabidopsis	Root exudate	Reversed phase including lipidomics	Waters Acquity UPLC	Waters HSS T3 column (100 x 1.0 mm, 1.8 µm)	Bruker MicroTOF-Q	Positive	40	3551
MTBLS441_POS1	Metabolights	Leibniz Institute of Plant Biochemistry – IPB Halle	Arabidopsis	Root tissue	Reversed phase including lipidomics	Waters Acquity UPLC	Waters HSS T3 column (100 x 1.0 mm, 1.8 µm)	Bruker MicroTOF-Q	Negative	40	2004
MTBLS441_POS2	Metabolights	Leibniz Institute of Plant Biochemistry – IPB Halle	Arabidopsis	Root tissue	Reversed phase including lipidomics	Waters Acquity UPLC	Waters HSS T3 column (100 x 1.0 mm, 1.8 µm)	Bruker MicroTOF-Q	Positive	40	2775
MTBLS518_NEG	Metabolights	University of Georgia	Mammal	Blood (incl. serum and plasma)	Reversed phase including lipidomics	Thermo Scientific/Dionex Ultimate 3000	Unknown	Thermo Scientific Q Exactive HF	Negative	984	7806
MTBLS518_POS	Metabolights	University of Georgia	Mammal	Blood (incl. serum and plasma)	Reversed phase including lipidomics	Thermo Scientific/Dionex Ultimate 3000	Unknown	Thermo Scientific Q Exactive HF	Positive	984	10224
MTBLS536_NEG_RP	Metabolights	University of Georgia	Mammal	Blood (incl. serum and plasma)	HILIC and normal phase	Thermo Scientific/Dionex Ultimate 3000	Waters XBridge BEH Amide XP (2.5 µm, 2.1 mm x 50 mm)	Thermo Scientific Q Exactive HF	Positive	60	7337
MTBLS536_POS_HILIC	Metabolights	University of Georgia	Mammal	Blood (incl. serum and plasma)	Reversed phase including lipidomics	Thermo Scientific/Dionex Ultimate 3000	Waters XBridge BEH Amide XP (2.5 µm, 2.1 mm x 50 mm)	Thermo Scientific Q Exactive HF	Negative	60	7532
MTBLS797_POS	Metabolights	University of Strathclyde	Hyacinthoides non-scripta	Bulb	Reversed phase including lipidomics	Thermo Scientific/Dionex Ultimate 3000	Unknown	Thermo Scientific Exactive	Positive	42	8771
ST000072_AN000113	Metabolomics Workbench	University of North Carolina	Macaca fascicularis	Ovary tissue	Reversed phase including lipidomics	Waters Acquity UPLC	Waters Acquity HSS T3 (100 x 2.1mm, 1.8um)	Waters Synapt G2 QTOF	Positive	33	2459
ST000072_AN000114	Metabolomics Workbench	University of North Carolina	Macaca fascicularis	Ovary tissue	Reversed phase including lipidomics	Waters Acquity UPLC	Waters Acquity HSS T3 (100 x 2.1mm, 1.8um)	Waters Synapt G2 QTOF	Negative	33	1028
ST000074_AN000117	Metabolomics Workbench	University of North Carolina	Mus musculus (mouse)	Feces	Reversed phase including lipidomics	Waters Acquity UPLC	Waters Acquity HSS T3 (100 x 2.1mm, 1.8um)	Waters Synapt G2 QTOF	Positive	92	2366
ST000235_AN000353	Metabolomics Workbench	University of Florida	Ratus (rat)	Brain tissue	Reversed phase including lipidomics	Thermo Scientific/Dionex Ultimate 3000	ACE Excel 2 C18-PFP (100 x 2.1mm, 2um)	Thermo Scientific Q Exactive (model unknown)	Positive	36	3840
ST000239_AN000369	Metabolomics Workbench	University of Florida	Ceratodon purpurues	Plant tissue	Reversed phase including lipidomics	Thermo Scientific/Dionex Ultimate 3000	ACE Excel 2 C18-PFP (100 x 2.1mm, 2um)	Thermo Scientific Q Exactive (model unknown)	Positive	25	1618
ST000239_AN000370	Metabolomics Workbench	University of Florida	Ceratodon purpurues	Plant tissue	Reversed phase including lipidomics	Thermo Scientific/Dionex Ultimate 3000	ACE Excel 2 C18-PFP (100 x 2.1mm, 2um)	Thermo Scientific Q Exactive (model unknown)	Negative	25	1617
ST000240_AN000371	Metabolomics Workbench	University of Florida	Zea mays	Plant tissue	Reversed phase including lipidomics	Thermo Scientific/Dionex Ultimate 3000	ACE Excel 2 C18-PFP (100 x 2.1mm, 2um)	Thermo Scientific Q Exactive (model unknown)	Positive	29	3716
ST000240_AN000372	Metabolomics Workbench	University of Florida	Zea mays	Plant tissue	Reversed phase including lipidomics	Thermo Scientific/Dionex Ultimate 3000	ACE Excel 2 C18-PFP (100 x 2.1mm, 2um)	Thermo Scientific Q Exactive (model unknown)	Negative	29	1856
ST000244_AN000381	Metabolomics Workbench	University of Florida	Equus caballus	Blood (incl. serum and plasma)	Reversed phase including lipidomics	Thermo Scientific/Dionex Ultimate 3000	ACE Excel 2 C18-PFP (100 x 2.1mm, 2um)	Thermo Scientific Q Exactive (model unknown)	Positive	56	2380
ST000244_AN000382	Metabolomics Workbench	University of Florida	Equus caballus	Blood (incl. serum and plasma)	Reversed phase including lipidomics	Thermo Scientific/Dionex Ultimate 3000	ACE Excel 2 C18-PFP (100 x 2.1mm, 2um)	Thermo Scientific Q Exactive (model unknown)	Negative	56	1766
ST000289_AN000460	Metabolomics Workbench	University of Florida	Zea mays	Endosperm	Reversed phase including lipidomics	Thermo Scientific/Dionex Ultimate 3000	ACE Excel 2 C18-PFP (100 x 2.1mm, 2um)	Thermo Scientific Q Exactive (model unknown)	Positive	11	1059
ST000291_AN000464	Metabolomics Workbench	University of Florida	Homo sapiens	Urine	Reversed phase including lipidomics	Thermo Scientific/Dionex Ultimate 3000	ACE Excel 2 C18-PFP (100 x 2.1mm, 2um)	Thermo Scientific Q Exactive (model unknown)	Positive	44	3343
ST000291_AN000465	Metabolomics Workbench	University of Florida	Homo sapiens	Urine	Reversed phase including lipidomics	Thermo Scientific/Dionex Ultimate 3000	ACE Excel 2 C18-PFP (100 x 2.1mm, 2um)	Thermo Scientific Q Exactive (model unknown)	Negative	44	3301
ST000357_AN000584	Metabolomics Workbench	University of North Carolina	Mus musculus (mouse)	Brain tissue	Reversed phase including lipidomics	Waters Acquity UPLC	Waters Acquity BEH HSS T3 (2.1x 100mm x 1.8 um)	Waters Synapt G2 Si QTOF	Positive	35	2399
ST000361_AN000592	Metabolomics Workbench	University of North Carolina	Homo sapiens	Fibroblast cell	Reversed phase including lipidomics	Waters Acquity UPLC	Waters Acquity BEH HSS T3 (2.1x 100mm x 1.8 um)	Waters Synapt G2 Si QTOF	Positive	22	2477
ST000361_AN000593	Metabolomics Workbench	University of North Carolina	Homo sapiens	Fibroblast cell	Reversed phase including lipidomics	Waters Acquity UPLC	Waters Acquity BEH HSS T3 (2.1x 100mm x 1.8 um)	Waters Synapt G2 Si QTOF	Negative	22	3182
ST000424_AN000673	Metabolomics Workbench	University of Florida	Homo sapiens	Liver tissue	Reversed phase including lipidomics	Thermo Scientific/Dionex Ultimate 3000	ACE Excel 2 C18-PFP (100 x 2.1mm, 2um)	Thermo Scientific Q Exactive (model unknown)	Positive	23	3765
ST000453_AN000709	Metabolomics Workbench	University of North Carolina	Staphylococcus aureus	Cell	Reversed phase including lipidomics	Waters Acquity UPLC	Waters Acquity BEH HSS T3 (2.1x 100mm x 1.8 um)	Waters Synapt G2 Si QTOF	Positive	92	3998
ST000453_AN000710.	Metabolomics Workbench	University of North Carolina	Staphylococcus aureus	Cell	Reversed phase including lipidomics	Waters Acquity UPLC	Waters Acquity BEH HSS T3 (2.1x 100mm x 1.8 um)	Waters Synapt G2 Si QTOF	Negative	92	2468
ST000530_AN000808	Metabolomics Workbench	University of North Carolina	Mus musculus (mouse)	Blood (incl. serum and plasma)	Reversed phase including lipidomics	Waters Acquity UPLC	Waters Acquity CSH C18 (100 x 2.1mm, 1.7um)	Thermo Scientific Orbitrap (model unknown)	Positive	92	9399
ST000530_AN000809	Metabolomics Workbench	University of North Carolina	Mus musculus (mouse)	Blood (incl. serum and plasma)	Reversed phase including lipidomics	Waters Acquity UPLC	Waters Acquity CSH C18 (100 x 2.1mm, 1.7um)	Thermo Scientific Orbitrap (model unknown)	Negative	79	4407
ST000540_AN000820	Metabolomics Workbench	RTI International	Mus musculus (mouse)	Kidney tissue	HILIC and normal phase	Waters Acquity UPLC	Waters Acquity BEH Amide (150 x 2.1mm, 1.7um)	Waters Synapt G2 Si QTOF	Positive	30	3113
ST000552_AN000843	Metabolomics Workbench	University of Florida	Homo sapiens	Blood (incl. serum and plasma)	Reversed phase including lipidomics	Unknown	ACE Excel 2 C18-PFP (100 x 2.1mm, 2um)	Thermo Scientific Q Exactive (model unknown)	Positive	39	10603
ST000552_AN000844	Metabolomics Workbench	University of Florida	Homo sapiens	Blood (incl. serum and plasma)	Reversed phase including lipidomics	Unknown	ACE Excel 2 C18-PFP (100 x 2.1mm, 2um)	Thermo Scientific Q Exactive (model unknown)	Negative	39	7327
ST000558_AN000856	Metabolomics Workbench	RTI International	Mus musculus (mouse)	Blood (incl. serum and plasma)	HILIC and normal phase	Waters Acquity UPLC	Waters Acquity BEH Amide (150 x 2.1mm, 1.7um)	Waters Synapt G2 Si QTOF	Positive	60	4829
ST000559_AN000858	Metabolomics Workbench	RTI International	Mus musculus (mouse)	Urine	HILIC and normal phase	Waters Acquity UPLC	Waters Acquity BEH Amide (150 x 2.1mm, 1.7um)	Waters Synapt G2 Si QTOF	Positive	53	7027
ST000559_AN000859	Metabolomics Workbench	RTI International	Mus musculus (mouse)	Urine	HILIC and normal phase	Waters Acquity UPLC	Waters Acquity BEH Amide (150 x 2.1mm, 1.7um)	Waters Synapt G2 Si QTOF	Negative	52	8233
ST000560_AN000860	Metabolomics Workbench	RTI International	Homo sapiens	Cell	HILIC and normal phase	Waters Acquity UPLC	Waters Acquity BEH Amide (150 x 2.1mm, 1.7um)	Waters Synapt G2 Si QTOF	Positive	28	3837
ST000560_AN000861	Metabolomics Workbench	RTI International	Homo sapiens	Cell	HILIC and normal phase	Waters Acquity UPLC	Waters Acquity BEH Amide (150 x 2.1mm, 1.7um)	Waters Synapt G2 Si QTOF	Negative	28	3081
ST000584_AN000898	Metabolomics Workbench	Mayo Clinic	Danio rerio	Liver tissue	Reversed phase including lipidomics	Agilent 1290 Infinity	Waters Acquity HSS C18 (150 x 2.1mm, 1.8um)	Agilent 6550 QTOF	Positive	6947	15447
ST000592_AN000907	Metabolomics Workbench	Emory University	Macaca mulatta	Blood (incl. serum and plasma)	Reversed phase including lipidomics	Thermo Scientific Accela	Unknown	Thermo Scientific Q Exactive (model unknown)	Positive	356	20767
ST000601_AN000920	Metabolomics Workbench	University of Colorado, Denver	Homo sapiens	Blood (incl. serum and plasma)	Reversed phase including lipidomics	Unknown	Agilent Zorbax RRHD SB-C18 (100 x 2.1mm, 1.8um)	Agilent 6210 TOF	Positive	654	2337
ST000604_AN000924	Metabolomics Workbench	University of California, Davis	Mus musculus (mouse)	Lung tissue	Reversed phase including lipidomics	Unknown	Waters Acquity CSH C18 (100 x 2.1mm, 1.7um)	Agilent 6530 QTOF	Positive	567	2249
ST000651_AN000983	Metabolomics Workbench	Mayo Clinic	Mus musculus (mouse)	Heart tissue/Muscle Tissue	HILIC and normal phase	Agilent 1290 Infinity	Waters Acquity BEH Amide (150 x 2.1mm, 1.7um)	Agilent 6550 QTOF	Positive	62	1501
ST000651_AN000984	Metabolomics Workbench	Mayo Clinic	Mus musculus (mouse)	Heart tissue/Muscle Tissue	HILIC and normal phase	Agilent 1290 Infinity	Waters Acquity BEH Amide (150 x 2.1mm, 1.7um)	Agilent 6550 QTOF	Negative	59	2422
ST000651_AN000985	Metabolomics Workbench	Mayo Clinic	Mus musculus (mouse)	Heart tissue/Muscle Tissue	Reversed phase including lipidomics	Agilent 1290 Infinity	Waters Acquity HSS C18 (150 x 2.1mm, 1.8um)	Agilent 6550 QTOF	Positive	59	3481
ST000651_AN000986	Metabolomics Workbench	Mayo Clinic	Mus musculus (mouse)	Heart tissue/Muscle Tissue	Reversed phase including lipidomics	Agilent 1290 Infinity	Waters Acquity HSS C18 (150 x 2.1mm, 1.8um)	Agilent 6550 QTOF	Negative	59	2499
ST000653_AN000991	Metabolomics Workbench	Mayo Clinic	Mus musculus (mouse)	Heart tissue/Muscle Tissue	HILIC and normal phase	Agilent 1290 Infinity	Waters Acquity BEH Amide (150 x 2.1mm, 1.7um)	Agilent 6550 QTOF	Positive	58	1716
ST000653_AN000992	Metabolomics Workbench	Mayo Clinic	Mus musculus (mouse)	Heart tissue/Muscle Tissue	HILIC and normal phase	Agilent 1290 Infinity	Waters Acquity BEH Amide (150 x 2.1mm, 1.7um)	Agilent 6550 QTOF	Negative	55	1263
ST000695_AN001075	Metabolomics Workbench	University of Michigan	Homo sapiens	Blood (incl. serum and plasma)	Reversed phase including lipidomics	Agilent (system unknown)	Waters Acquity HSS T3 (50 x 2.1mm, 1.8um)	Agilent 6530 QTOF	Negative	99	1353
ST000724_AN001134	Metabolomics Workbench	University of Michigan	Tamiasciurus hudsonicus	Blood (incl. serum and plasma)	Reversed phase including lipidomics	Agilent (system unknown)	Waters Acquity HSS T3 (50 x 2.1mm, 1.8um)	Agilent 6530 QTOF	Negative	32	3093
ST000724_AN001135	Metabolomics Workbench	University of Michigan	Tamiasciurus hudsonicus	Blood (incl. serum and plasma)	Reversed phase including lipidomics	Agilent (system unknown)	Waters Acquity HSS T3 (50 x 2.1mm, 1.8um)	Agilent 6530 QTOF	Positive	32	8405
ST000763_AN001201	Metabolomics Workbench	University of Michigan	Homo sapiens	Blood (incl. serum and plasma)	Reversed phase including lipidomics	Agilent (system unknown)	Waters Acquity HSS T3 (50 x 2.1mm, 1.8um)	Agilent 6530 QTOF	Negative	217	5273
ST000787_AN001248	Metabolomics Workbench	Mayo Clinic	Homo sapiens	Bone marrow	HILIC and normal phase	Agilent 1290 Infinity	Waters Acquity BEH Amide (150 x 2.1mm, 1.7um)	Agilent 6550 QTOF	Positive	500	79400
ST000898_AN001461	Metabolomics Workbench	Queen Mary University of London	Homo sapiens	Cell	HILIC and normal phase	Waters Acquity UPLC	Waters Acquity BEH Amide (50 x 2.1mm, 1.7um)	Waters Synapt G2 QTOF	Negative	108	12731
ST000931_AN001526	Metabolomics Workbench	Weill Cornell Medicine	Mycobacterium tuberculosis	Cell	HILIC and normal phase	Agilent 1290	Microsolv Diamond hydride (150mm, 4um)	Agilent 6220 TOF	Negative	36	13930
ST001186_AN001978	Metabolomics Workbench	Massachusetts Institute of Technology	Mus musculus (mouse)	Cell	HILIC and normal phase	Thermo Scientific/Dionex Ultimate 3000	EMD Millipore ZIC-HILIC (100 x 2.1 mm, 3.5 um)	Thermo Scientific Q Exactive (model unknown)	Negative	216	2211
ST001263_AN002096	Metabolomics Workbench	University of Florida	Lactobacillus	Cell	Reversed phase including lipidomics	Thermo Scientific/Dionex Ultimate 3000	ACE Excel 2 C18-PFP (100 x 2.1mm, 2um)	Thermo Scientific Q Exactive (model unknown)	Positive	64	2104
ST001263_AN002098	Metabolomics Workbench	University of Florida	Lactobacillus	Cell	HILIC and normal phase	Thermo Scientific/Dionex Ultimate 3000	Waters Acquity BEH Amide (150 x 2.1mm, 1.7um)	Thermo Scientific Q Exactive (model unknown)	Positive	64	8242
ST001263_AN002099	Metabolomics Workbench	University of Florida	Lactobacillus	Cell	HILIC and normal phase	Thermo Scientific/Dionex Ultimate 3000	Waters Acquity BEH Amide (150 x 2.1mm, 1.7um)	Thermo Scientific Q Exactive (model unknown)	Negative	64	37876
ST001264_AN002101	Metabolomics Workbench	University of California, Davis	Ratus (rat)	Blood (incl. serum and plasma)	Reversed phase including lipidomics	Thermo Scientific Vanquish Focused UHPLC	Waters Acquity CSH C18 (100 x 2.1mm, 1.7um)	Thermo Scientific Q Exactive HF	Negative	31	21212
ST001268_AN002105	Metabolomics Workbench	University of Colorado, Denver	Homo sapiens	Blood (incl. serum and plasma)	Reversed phase including lipidomics	Agilent 1290	Agilent Zorbax RRHD SB-C18 (100 x 2.1mm, 1.8um)	Agilent 6520 QTOF	Positive	63	8207
ST001268_AN002106	Metabolomics Workbench	University of Colorado, Denver	Homo sapiens	Blood (incl. serum and plasma)	Reversed phase including lipidomics	Agilent 1290	Agilent Zorbax RRHD SB-C18 (100 x 2.1mm, 1.8um)	Agilent 6520 QTOF	Negative	63	11405
ST001268_AN002107	Metabolomics Workbench	University of Colorado, Denver	Homo sapiens	Blood (incl. serum and plasma)	HILIC and normal phase	Agilent 1290	Phenomenex Kinetex HILIC 100A (50 x 2.1 mm, 2.6um)	Agilent 6550 QTOF	Positive	63	18750
ST001268_AN002108	Metabolomics Workbench	University of Colorado, Denver	Homo sapiens	Blood (incl. serum and plasma)	HILIC and normal phase	Agilent 1290	Phenomenex Kinetex HILIC 100A (50 x 2.1 mm, 2.6um)	Agilent 6550 QTOF	Negative	63	15030
ST001281_AN002122	Metabolomics Workbench	University of Florida	Mus musculus (mouse)	Feces	Reversed phase including lipidomics	Thermo Scientific/Dionex Ultimate 3000	ACE Excel 2 C18-PFP (100 x 2.1mm, 2um)	Thermo Scientific Q Exactive (model unknown)	Positive	28	93014
ST001281_AN002123	Metabolomics Workbench	University of Florida	Mus musculus (mouse)	Feces	Reversed phase including lipidomics	Thermo Scientific/Dionex Ultimate 3000	ACE Excel 2 C18-PFP (100 x 2.1mm, 2um)	Thermo Scientific Q Exactive (model unknown)	Negative	28	41712
ST001281_AN002124	Metabolomics Workbench	University of Florida	Mus musculus (mouse)	Feces	HILIC and normal phase	Thermo Scientific/Dionex Ultimate 3000	Waters Acquity BEH C18 (50 x 2.1mm, 1.7 um)	Thermo Scientific Q Exactive (model unknown)	Positive	28	585686
ST001281_AN002125	Metabolomics Workbench	University of Florida	Mus musculus (mouse)	Feces	HILIC and normal phase	Thermo Scientific/Dionex Ultimate 3000	Waters Acquity BEH C18 (50 x 2.1mm, 1.7 um)	Thermo Scientific Q Exactive (model unknown)	Negative	28	206049
ST001370_AN002286	Metabolomics Workbench	Agriculture and Agri-Food Canada	Alternaria sp.	Plant tissue	Reversed phase including lipidomics	Agilent 1290 Infinity	Agilent Zorbax Eclipse Plus RRHD C18 (2.1 x 50 mm, 1.8µm)	Thermo Scientific Q Exactive (model unknown)	Positive	676	38089
ST001370_AN002287	Metabolomics Workbench	Agriculture and Agri-Food Canada	Alternaria sp.	Plant tissue	Reversed phase including lipidomics	Agilent 1290 Infinity	Agilent Zorbax Eclipse Plus RRHD C18 (2.1 x 50 mm, 1.8µm)	Thermo Scientific Q Exactive (model unknown)	Negative	676	20760
ST236_NEG	Metabolomics Workbench	Beijing Institute of Radiation Medicine	Homo sapiens	Urine	Reversed phase including lipidomics	Waters Acquity UPLC	Waters Acquity HSS T3 column (100mm 2.1mm I.D., 1.8 um)	Waters Synapt HDMS	Positive	43	13191
ST236_POS	Metabolomics Workbench	Beijing Institute of Radiation Medicine	Homo sapiens	Urine	Reversed phase including lipidomics	Waters Acquity UPLC	Waters Acquity HSS T3 column (100mm 2.1mm I.D., 1.8 um)	Waters Synapt HDMS	Negative	43	12913
ST259_NEG	Metabolomics Workbench	McMaster University	Sinorhizobium meliloti	Cell	HILIC and normal phase	Agilent 1200	Phenomenex Kinetic HILIC (2.6 um, 50 mm x 2.1 mm)	Bruker MicrOTOF-Q II	Negative	82	1105
ST262_NEG	Metabolomics Workbench	Weill Cornell Medicine	Mycobacterium tuberculosis H37Rv	Cell	Reversed phase including lipidomics	Agilent 1290 LC	Microsolv Diamond hydride 4 micron, 150 mm	Agilent 6220 TOF	Negative	18	23864
ST321_NEG	Metabolomics Workbench	University of California, Davis	Mus musculus (mouse)	Feces	Reversed phase including lipidomics	Agilent 1290 LC	Waters Acquity CSH C18 (1.7um, 2.1x100mm)	Agilent 6530 QTOF	Negative	28	1196
ST321_POS	Metabolomics Workbench	University of California, Davis	Mus musculus (mouse)	Feces	Reversed phase including lipidomics	Agilent 1290 LC	Waters Acquity CSH C18 (1.7um, 2.1x100mm)	Agilent 6530 QTOF	Positive	28	1234
ST325_POS	Metabolomics Workbench	University of California, Davis	Mus musculus (mouse)	Liver tissue/Intestine tissue/Blood	HILIC and normal phase	Agilent 1290 LC	Waters Acquity UPLC BEH Amide Column (1.7 µm,2.1 mm x 150 mm)	Agilent 6530 QTOF	Positive	53	1096
ST382_POS	Metabolomics Workbench	University of California, Davis	Homo sapiens	Urine	Reversed phase including lipidomics	Agilent 1290 LC	Waters Acquity UPLC BEH C18 (1.7 um, 2.1x100 mm)	Agilent 6530 QTOF	Positive	94	1280
ST453_NEG	Metabolomics Workbench	University of North Carolina	Staphylococcus aureus	Cell	Reversed phase including lipidomics	Waters Acquity UPLC	Waters Acquity BEH HSS T3 (2.1x 100mm x 1.8 um)	Waters Synapt G2 Si QTOF	Negative	92	2468
ST453_POS	Metabolomics Workbench	University of North Carolina	Staphylococcus aureus	Cell	Reversed phase including lipidomics	Waters Acquity UPLC	Waters Acquity BEH HSS T3 (2.1x 100mm x 1.8 um)	Waters Synapt G2 Si QTOF	Positive	92	3998
ST70_POS	Metabolomics Workbench	University of North Carolina	Mus musculus (mouse)	Tissue	Reversed phase including lipidomics	Waters Acquity UPLC	Waters Acquity BEH HSS T3 (2.1x 100mm x 1.8 um)	Waters Synapt G2 QTOF	Positive	36	5135
ST89_POS	Metabolomics Workbench	University of California, Davis	Homo sapiens	Urine	Reversed phase including lipidomics	Waters Acquity UPLC	Waters Acquity CSH C18 (1.7um, 2.1x100mm)	Agilent 6530 QTOF	Positive	59	2232
ACMG1	Warwick Dunn research group	University of Birmingham	Homo sapiens	Blood (incl. serum and plasma)	HILIC and normal phase	Thermo Scientific/Dionex Ultimate 3000	Thermo Scientific Accucore 150-Amide HILIC (100 mm × 2.1 mm 2.6 μm)	Thermo Scientific Q Exactive (model unknown)	Negative	108	9694
ACMG1	Warwick Dunn research group	University of Birmingham	Homo sapiens	Blood (incl. serum and plasma)	HILIC and normal phase	Thermo Scientific/Dionex Ultimate 3000	Thermo Scientific Accucore 150-Amide HILIC (100 mm × 2.1 mm 2.6 μm)	Thermo Scientific Q Exactive (model unknown)	Positive	125	11870
ACMG10	Warwick Dunn research group	University of Manchester	Ratus (rat)	Blood (incl. serum and plasma)	Reversed phase including lipidomics	Waters Acquity UPLC	Waters Acquity BEH C18 (100 x 2.1mm, 1.7um)	Thermo Scientific LTQ-Orbitrap XL	Negative	58	3469
ACMG10	Warwick Dunn research group	University of Manchester	Ratus (rat)	Blood (incl. serum and plasma)	Reversed phase including lipidomics	Waters Acquity UPLC	Waters Acquity BEH C18 (100 x 2.1mm, 1.7um)	Thermo Scientific LTQ-Orbitrap XL	Positive	58	7425
ACMG11	Warwick Dunn research group	University of Manchester	Ratus (rat)	Blood (incl. serum and plasma)	Reversed phase including lipidomics	Waters Acquity UPLC	Waters Acquity BEH C18 (100 x 2.1mm, 1.7um)	Thermo Scientific LTQ-Orbitrap XL	Negative	50	4435
ACMG11	Warwick Dunn research group	University of Manchester	Ratus (rat)	Blood (incl. serum and plasma)	Reversed phase including lipidomics	Waters Acquity UPLC	Waters Acquity BEH C18 (100 x 2.1mm, 1.7um)	Thermo Scientific LTQ-Orbitrap XL	Positive	50	7339
ACMG12	Warwick Dunn research group	University of Birmingham	Homo sapiens	Urine	HILIC and normal phase	Thermo Scientific/Dionex Ultimate 3000	Thermo Scientific Accucore 150-Amide HILIC (100 mm × 2.1 mm 2.6 μm)	Thermo Scientific Q Exactive (model unknown)	Negative	92	4757
ACMG12	Warwick Dunn research group	University of Birmingham	Homo sapiens	Urine	HILIC and normal phase	Thermo Scientific/Dionex Ultimate 3000	Thermo Scientific Accucore 150-Amide HILIC (100 mm × 2.1 mm 2.6 μm)	Thermo Scientific Q Exactive (model unknown)	Positive	93	4894
ACMG13	Warwick Dunn research group	University of Manchester	Homo sapiens	Blood (incl. serum and plasma)	Reversed phase including lipidomics	Waters Acquity UPLC	Waters Acquity BEH C18 (100 x 2.1mm, 1.7um)	Thermo Scientific LTQ-Orbitrap XL	Negative	119	2779
ACMG13	Warwick Dunn research group	University of Manchester	Homo sapiens	Blood (incl. serum and plasma)	Reversed phase including lipidomics	Waters Acquity UPLC	Waters Acquity BEH C18 (100 x 2.1mm, 1.7um)	Thermo Scientific LTQ-Orbitrap XL	Positive	118	3560
ACMG14	Warwick Dunn research group	University of Birmingham	Homo sapiens	Muscle Tissue	Reversed phase including lipidomics	Thermo Scientific/Dionex Ultimate 3000	Thermo Scientific Hypersil GoldC18 column (100 mm × 2.1 mm 1.9 μm)	Thermo Scientific Q Exactive (model unknown)	Negative	386	1382
ACMG14	Warwick Dunn research group	University of Birmingham	Homo sapiens	Muscle Tissue	Reversed phase including lipidomics	Thermo Scientific/Dionex Ultimate 3000	Thermo Scientific Hypersil GoldC18 column (100 mm × 2.1 mm 1.9 μm)	Thermo Scientific Q Exactive (model unknown)	Positive	365	1758
ACMG15	Warwick Dunn research group	University of Birmingham	Homo sapiens	Muscle Tissue	HILIC and normal phase	Thermo Scientific/Dionex Ultimate 3000	Thermo Scientific Accucore 150-Amide HILIC (100 mm × 2.1 mm 2.6 μm)	Thermo Scientific Q Exactive (model unknown)	Negative	383	1322
ACMG15	Warwick Dunn research group	University of Birmingham	Homo sapiens	Muscle Tissue	HILIC and normal phase	Thermo Scientific/Dionex Ultimate 3000	Thermo Scientific Accucore 150-Amide HILIC (100 mm × 2.1 mm 2.6 μm)	Thermo Scientific Q Exactive (model unknown)	Positive	383	1354
ACMG16	Warwick Dunn research group	University of Birmingham	Homo sapiens	Cell Media	Reversed phase including lipidomics	Thermo Scientific/Dionex Ultimate 3000	Thermo Scientific Hypersil GoldC18 column (100 mm × 2.1 mm 1.9 μm)	Thermo Scientific Q Exactive (model unknown)	Negative	203	4455
ACMG16	Warwick Dunn research group	University of Birmingham	Homo sapiens	Cell Media	Reversed phase including lipidomics	Thermo Scientific/Dionex Ultimate 3000	Thermo Scientific Hypersil GoldC18 column (100 mm × 2.1 mm 1.9 μm)	Thermo Scientific Q Exactive (model unknown)	Positive	203	5542
ACMG17	Warwick Dunn research group	University of Manchester	Homo sapiens	Cell Media	Reversed phase including lipidomics	Waters Acquity UPLC	Waters Acquity BEH C18 (100 x 2.1mm, 1.7um)	Thermo Scientific LTQ-Orbitrap XL	Negative	137	3362
ACMG17	Warwick Dunn research group	University of Manchester	Homo sapiens	Cell Media	Reversed phase including lipidomics	Waters Acquity UPLC	Waters Acquity BEH C18 (100 x 2.1mm, 1.7um)	Thermo Scientific LTQ-Orbitrap XL	Positive	137	3308
ACMG2	Warwick Dunn research group	University of Birmingham	Homo sapiens	Blood (incl. serum and plasma)	Reversed phase including lipidomics	Thermo Scientific/Dionex Ultimate 3000	Thermo Scientific Hypersil GoldC18 column (100 mm × 2.1 mm 1.9 μm)	Thermo Scientific Q Exactive (model unknown)	Negative	109	3854
ACMG2	Warwick Dunn research group	University of Birmingham	Homo sapiens	Blood (incl. serum and plasma)	Reversed phase including lipidomics	Thermo Scientific/Dionex Ultimate 3000	Thermo Scientific Hypersil GoldC18 column (100 mm × 2.1 mm 1.9 μm)	Thermo Scientific Q Exactive (model unknown)	Positive	104	6177
ACMG3	Warwick Dunn research group	University of Birmingham	Homo sapiens	Urine	Reversed phase including lipidomics	Thermo Scientific/Dionex Ultimate 3000	Thermo Scientific Hypersil GoldC18 column (100 mm × 2.1 mm 1.9 μm)	Thermo Scientific Q Exactive (model unknown)	Negative	63	11209
ACMG3	Warwick Dunn research group	University of Birmingham	Homo sapiens	Urine	Reversed phase including lipidomics	Thermo Scientific/Dionex Ultimate 3000	Thermo Scientific Hypersil GoldC18 column (100 mm × 2.1 mm 1.9 μm)	Thermo Scientific Q Exactive (model unknown)	Positive	63	10260
ACMG4	Warwick Dunn research group	University of Birmingham	Ratus (rat)	Muscle Tissue	HILIC and normal phase	Thermo Scientific/Dionex Ultimate 3000	Thermo Scientific Accucore 150-Amide HILIC (100 mm × 2.1 mm 2.6 μm)	Thermo Scientific Q Exactive (model unknown)	Positive	47	7002
ACMG5	Warwick Dunn research group	University of Birmingham	Ratus (rat)	Muscle Tissue	Reversed phase including lipidomics	Thermo Scientific/Dionex Ultimate 3000	Thermo Scientific Hypersil GoldC18 column (100 mm × 2.1 mm 1.9 μm)	Thermo Scientific Q Exactive (model unknown)	Negative	48	3797
ACMG5	Warwick Dunn research group	University of Birmingham	Ratus (rat)	Muscle Tissue	Reversed phase including lipidomics	Thermo Scientific/Dionex Ultimate 3000	Thermo Scientific Hypersil GoldC18 column (100 mm × 2.1 mm 1.9 μm)	Thermo Scientific Q Exactive (model unknown)	Positive	48	7051
ACMG6	Warwick Dunn research group	University of Birmingham	Homo sapiens	Cell Media	Reversed phase including lipidomics	Thermo Scientific/Dionex Ultimate 3000	Thermo Scientific Hypersil GoldC18 column (100 mm × 2.1 mm 1.9 μm)	Thermo Scientific Q Exactive (model unknown)	Negative	39	2651
ACMG6	Warwick Dunn research group	University of Birmingham	Homo sapiens	Cell Media	Reversed phase including lipidomics	Thermo Scientific/Dionex Ultimate 3000	Thermo Scientific Hypersil GoldC18 column (100 mm × 2.1 mm 1.9 μm)	Thermo Scientific Q Exactive (model unknown)	Positive	39	2391
ACMG7	Warwick Dunn research group	University of Birmingham	Homo sapiens	Cell	Reversed phase including lipidomics	Thermo Scientific/Dionex Ultimate 3000	Thermo Scientific Hypersil GoldC18 column (100 mm × 2.1 mm 1.9 μm)	Thermo Scientific Q Exactive (model unknown)	Negative	39	2558
ACMG7	Warwick Dunn research group	University of Birmingham	Homo sapiens	Cell	Reversed phase including lipidomics	Thermo Scientific/Dionex Ultimate 3000	Thermo Scientific Hypersil GoldC18 column (100 mm × 2.1 mm 1.9 μm)	Thermo Scientific Q Exactive (model unknown)	Positive	39	3567
ACMG8	Warwick Dunn research group	University of Birmingham	Homo sapiens	Cell Media	HILIC and normal phase	Thermo Scientific/Dionex Ultimate 3000	Thermo Scientific Accucore 150-Amide HILIC (100 mm × 2.1 mm 2.6 μm)	Thermo Scientific Q Exactive (model unknown)	Negative	39	1947
ACMG8	Warwick Dunn research group	University of Birmingham	Homo sapiens	Cell Media	HILIC and normal phase	Thermo Scientific/Dionex Ultimate 3000	Thermo Scientific Accucore 150-Amide HILIC (100 mm × 2.1 mm 2.6 μm)	Thermo Scientific Q Exactive (model unknown)	Positive	39	1947
ACMG9	Warwick Dunn research group	University of Birmingham	Homo sapiens	Cell	HILIC and normal phase	Thermo Scientific/Dionex Ultimate 3000	Thermo Scientific Accucore 150-Amide HILIC (100 mm × 2.1 mm 2.6 μm)	Thermo Scientific Q Exactive (model unknown)	Negative	39	1943
ACMG9	Warwick Dunn research group	University of Birmingham	Homo sapiens	Cell	HILIC and normal phase	Thermo Scientific/Dionex Ultimate 3000	Thermo Scientific Accucore 150-Amide HILIC (100 mm × 2.1 mm 2.6 μm)	Thermo Scientific Q Exactive (model unknown)	Positive	40	3952

## Sheet: SI3_277 mz differences
Rank	Density	m/z difference (experimental)	m/z difference (theoretical)	Annotation	Charge	Annotation class	Density
1	48.0668	1.0033	1.0034	Carbon (12C and 13C; M+1)	1	Isotope	48.0668
2	17.2568	67.9874	67.9874	CHO2Na (sodium formate)	1	Neutral adduct	17.2568
3	16.8525	1.9971	1.9971	Chlorine (35Cl and 37Cl)	1	Isotope	16.8525
4	15.5601	0.5016	0.5017	13C - 12C difference	2	Multiple charge state	15.5601
5	13.8876	21.9819	21.9819	[M+H]+ - [M+Na]+ difference	1	Charged adduct	13.8876
6	10.98	0.0001	Not annotated	Not annotated	Not annotated	Not annotated	10.98
7	10.4537	18.0106	18.0106	H20 (water)	1	Neutral adduct and in-source fragment and biological transformation	10.4537
8	9.57562	44.0263	44.0262	C2H4O	1	In-source fragment and biological transformation	9.57562
9	8.92297	135.975	135.975	CHO2Na + CHO2Na (sodium formate + sodium formate)	1	Neutral adduct	8.92297
10	8.45244	1.0021	Not annotated	Not annotated	Not annotated	Not annotated	8.45244
11	8.07132	14.0156	14.0157	CH2	1	Neutral adduct and in-source fragment and biological transformation	8.07132
12	7.95228	2.0157	2.0157	H2	1	In-source fragment and biological transformation	7.95228
13	6.69887	0.3343	0.3345	13C - 12C difference	3	Multiple charge state	6.69887
14	6.49213	26.0156	26.0157	C2H2	1	In-source fragment and biological transformation	6.49213
15	6.39711	1.0009	1.0009 OR 1.0010	Lithium (6Li and 7Li)	1	Isotope	6.39711
16	6.03749	57.9586	57.9586	Na35Cl (sodium chloride)	1	Neutral adduct	6.03749
17	5.8912	46.0055	46.0055 (fORmic acid)	CH2O2 (formic acid)	1	Neutral adduct and in-source fragment and biological transformation	5.8912
18	5.82947	15.974	15.9739	[M+Na]+ - [M+39K]+ difference	1	Charged adduct	5.82947
19	5.33217	28.0312	28.0313	C2H4	1	In-source fragment and biological transformation	5.33217
20	5.26139	2.0062	2.0067	Carbon (12C+12C and 13C+13C; M+2)	1	Isotope	5.26139
21	5.17452	3.9941	3.9941	Chlorine (37Cl + 37Cl and 35Cl + 35Cl)	1	Isotope	5.17452
22	5.11465	15.995	15.9949	O	1	Biological transformation	5.11465
23	4.91609	10.0288	10.0288	Formate - 35Cl difference	1	Other	4.91609
24	4.33738	0.9997	Not annotated	Not annotated	Not annotated	Not annotated	4.33738
25	4.32036	2.0043	2.0043	Oxygen (16O and 18O)	1	Isotope	4.32036
26	4.30486	20.9785	20.9786	[M+H]+ - [M+Na]+ difference (-1.0034, 13C-12C difference)	1	Charged adduct	4.30486
26	4.29775	66.9841	66.9841	Sodium formate (-1.0034, 13C-12C difference)	1	Neutral adduct	4.29775
28	4.18715	1.9955	1.9958 (32-34S diff) OR 1.9953 (Fe isotopes)	Iron (54Fe and 56Fe) or Sulphur (32S and 34S)	1	Isotope	4.18715
29	4.14902	22.0134	22.0131	C2H4O	2	In-source fragment and biological transformation	4.14902
30	4.0848	12	12	C	1	Biological transformation	4.0848
31	4.06368	4.9554	4.9554	[M+NH4] - [M+Na] difference	1	Charged adduct	4.06368
32	4.05069	27.9948	27.9949	CO	1	In-source fragment and biological transformation	4.05069
33	4.0305	1.0044	Not annotated	Not annotated	Not annotated	Not annotated	4.0305
34	3.96714	0.9971	0.997	Nitrogen (14N and 15N)	1	Isotope	3.96714
35	3.83531	17.0265	17.0265	[M+H]+ - [M+NH4]+ difference (or NH3 loss)	1	Charged adduct	3.83531
36	3.77028	83.9614	83.9614	CHO2K (potassium (39K) formate)	1	Neutral adduct	3.77028
37	3.69214	30.0106	30.0106	CH2O	1	Biological transformation	3.69214
38	3.62493	24	24	C2	1	Biological transformation	3.62493
39	3.54747	1.9982	1.9982 OR 1.9978 OR 1.9978 OR 1.9982	41K-39K (1+) difference or Zinc (64Zn and 68Zn)	1 or 2	Isotope and multiple charge state	3.54747
40	3.31249	2.0003	Not annotated	Not annotated	Not annotated	Not annotated	3.31249
41	3.26137	88.0525	88.0525	C4H8O2 (butanoic acid)	1	In-source fragment and biological transformation	3.26137
42	3.24182	0.9986	0.9984 OR 0.9988 OR 0.99885	Magnesium (24Mg and 26Mg) or Zinc (64Zn and 66Zn)	2	Isotope and multiple charge state	3.24182
43	3.19984	59.9556	59.9557	Na37Cl	1	Neutral adduct	3.19984
44	3.19445	0.5005	Not annotated	Not annotated	Not annotated	Not annotated	3.19445
45	3.0923	0.2506	0.2509	13C - 12C difference	4	Multiple charge state	3.0923
46	3.06961	42.0105	42.0106	C2H2O	1	Biological transformation	3.06961
47	3.06307	13.9793	13.9793	O - H2 difference	1	Biological transformation	3.06307
48	3.03761	203.962	203.962	CHO2Na + CHO2Na + CHO2Na (sodium formate + sodium formate + sodium formate)	1	Neutral adduct	3.03761
49	3.00477	22.9853	22.9853	[M+H]+ - [M+Na]+ difference (+1.0034, 13C-12C difference)	1	Charged adduct	3.00477
50	2.9509	0.9952	0.9952	(12C-14N) - H difference	1	Isotope	2.9509
51	2.86821	41.0266	41.0266	C2H3N (acetonitrile)	1	Neutral adduct	2.86821
52	2.84497	43.9898	43.9898	CO2	1	In-source fragment and biological transformation	2.84497
53	2.81851	61.9705	61.9705	Na - 40Caformate difference	1	Neutral adduct	2.81851
54	2.68027	39.9926	39.9925	NaOH (sodium hydroxide)	1	Neutral adduct	2.68027
55	2.67446	0.6687	Not annotated	Not annotated	Not annotated	Not annotated	2.67446
56	2.65559	27.019	27.019	C2H2 (+1.0034, 13C-12C difference)	1	In-source fragment and biological transformation	2.65559
57	2.49927	271.95	271.95	CHO2Na + CHO2Na + CHO2Na + CHO2Na (sodium formate + sodium formate + sodium formate + sodium formate)	1	Neutral adduct	2.49927
58	2.44865	60.0211	60.021	C2H4O2 (acetic acid)	1	Neutral adduct and in-source fragment and biological transformation	2.44865
59	2.41805	6.017	6.0163	(Sodium formate + Sodium formate) - H4O4P2 difference	1	Other	2.41805
60	2.41086	2.9997	Not annotated	Not annotated	Not annotated	Not annotated	2.41086
61	2.34097	1.0055	Not annotated	Not annotated	Not annotated	Not annotated	2.34097
62	2.31296	37.9559	37.9559	[M+H]+ - [M+K]+ difference	1	Charged adduct	2.31296
63	2.27501	78.0162	78.0162	Sodium formate+Sodium formate - Na35Cl difference	1	Neutral adduct	2.27501
64	2.27493	129.958	129.958	H4O4P2	1	In-source fragment	2.27493
65	2.23569	67.9864	67.9866 or 67.9868 or 67.9859	C5N2OS or CH3N3OPS or C2H4NO2P2	2	Other	2.23569
66	2.20596	21.983	Not annotated	Not annotated	Not annotated	Not annotated	2.20596
67	2.19365	7.9888	7.98877	40Ca - 24Mg difference	2	Multiple charge state	2.19365
68	2.17133	55.9615	55.9616	Na35Cl - Nitrogen (14N and 15N) difference	1	Other	2.17133
69	2.01427	1.0079	1.0078	H or H loss to form radical ion	1	Biological transformation and other	2.01427
70	1.97798	14.6756	14.6754	C2H4O	3	In-source fragment and biological transformation	1.97798
70	1.97792	15.0092	15.009 OR 15.0094	(water - 13C) - (41K-39K) difference or (water - 13C) - 68Zn-64Zn difference	1	Other	1.97792
72	1.95007	9.0053	9.0053	H2O	2	Neutral adduct and in-source fragment and biological transformation	1.95007
73	1.90492	0.9937	0.9937	37Cl - 35Cl difference (-1.0034, 13C-12C difference)	1	Isotope	1.90492
74	1.88875	15.9723	15.9724	40Ca - 56Fe difference	1	Isotope	1.88875
74	1.88619	4.0312	4.0313	H2 + H2	1	In-source fragment and biological transformation	1.88619
76	1.83507	0.5028	Not annotated	Not annotated	Not annotated	Not annotated	1.83507
77	1.78717	0.4994	0.4993	65Cu - 64Zn difference	2	Multiple charge state	1.78717
78	1.76923	115.917	115.917	Na35Cl + Na35Cl (sodium chloride)	1	Neutral adduct	1.76923
79	1.73103	32.0263	32.0262	CH4O (methanol)	1	Neutral adduct	1.73103
80	1.70465	8.0318	8.0318	Sodium formate - Na37Cl difference or 39K formate - 39K37Cl difference	1	Neutral adduct	1.70465
81	1.67913	21.9841	21.9843	C2-2H difference	1	Biological transformation	1.67913
81	1.6779	67.9886	67.9883	C2H4N2OS2	2	Other	1.6779
81	1.67612	3.9952	3.9949	39K - 35Cl difference	1	Isotope	1.67612
84	1.66169	39.9948	39.9949	C2O	1	Biological transformation	1.66169
85	1.64256	0.2004	0.2007	13C - 12C difference	5	Multiple charge state	1.64256
86	1.62888	42.0469	42.047	C3H6	1	In-source fragment and biological transformation	1.62888
87	1.60708	25.0122	25.0123	C2H2 (-1.0034, 13C-12C difference)	1	In-source fragment and biological transformation	1.60708
88	1.56319	43.0229	43.0229	C2H4O (-1.0034, 13C-12C difference)	1	In-source fragment and biological transformation	1.56319
88	1.56087	22.5147	Not annotated	Not annotated	Not annotated	Not annotated	1.56087
90	1.54495	10.9909	10.991	[M+H]+ - [M+Na]+ difference	2	Charged adduct	1.54495
91	1.50391	9.9843	9.9843	C - H2 difference	1	Biological transformation	1.50391
92	1.47055	68.9907	68.9908	Sodium formate (+1.0034, 13C-12C difference)	1	Neutral adduct	1.47055
93	1.45572	36.0211	36.0211	H20+H2O (water)	1	Neutral adduct and in-source fragment and biological transformation	1.45572
94	1.45345	19.0138	Not annotated	Not annotated	Not annotated	Not annotated	1.45345
95	1.43294	7.9863	7.9862 OR 7.9864	56Fe - 40Ca difference	2	Multiple charge state	1.43294
96	1.40935	3.019	3.019	H2 (+1.0034, 13C-12C difference)	1	In-source fragment and biological transformation	1.40935
97	1.40042	21.5114	Not annotated	Not annotated	Not annotated	Not annotated	1.40042
97	1.39996	15.9776	Not annotated	Not annotated	Not annotated	Not annotated	1.39996
99	1.38232	16.0313	16.0313	CH4	1	In-source fragment and biological transformation	1.38232
100	1.33494	167.923	167.923	CHO2K + CHO2K (potassium (39K) formate + potassium (39K) formate)	1	Neutral adduct	1.33494
101	1.32266	117.914	117.914	CHCl3 (chloroform)	1	Neutral adduct	1.32266
101	1.32257	134.972	134.972	C2H2NO4P	1	Other	1.32257
103	1.30947	23.0159	23.016	Acetonitrile - H2O difference	1	Neutral adduct	1.30947
104	1.29016	3.0085	Not annotated	Not annotated	Not annotated	Not annotated	1.29016
105	1.26622	56.0625	56.0626	C4H8	1	In-source fragment	1.26622
106	1.2642	2.0016	Not annotated	Not annotated	Not annotated	Not annotated	1.2642
107	1.21609	135.974	135.9735 or 135.9732	CH3N3OPS or C5N2OS	1	Other	1.21609
108	1.18376	21.9807	Not annotated	Not annotated	Not annotated	Not annotated	1.18376
108	1.18106	45.0295	45.0296	C4H8O2 - (C2H4O - 1.0034) difference	1	Other	1.18106
110	1.16823	30.0469	30.047	C2H6	1	In-source fragment	1.16823
111	1.16471	35.9768	35.9768	[M+Cl] + [H] difference (or H35Cl loss) or H35Cl (hydrogen chloride)	1	Charged adduct	1.16471
112	1.15319	2.9973	2.9971	68Zn - 65Cu difference	1	Isotope	1.15319
113	1.13694	58.0055	58.0055	C2H2O2	1	In-source fragment and biological transformation	1.13694
114	1.09299	58.042	58.0419	C3H6O	1	In-source fragment and biological transformation	1.09299
115	1.08019	2.0146	Not annotated	Not annotated	Not annotated	Not annotated	1.08019
116	1.06523	14.9705	14.9706	[M+Na]+ - [M+39K]+ difference (-1.0034, 13C-12C difference)	1	Charged adduct	1.06523
117	1.06436	1.9793	1.9792	[M+39K]+ - [M+H35Cl+H]+ difference	1	Charged adduct and Neutral adduct	1.06436
117	1.0582	46.0419	46.0419	C2H6O	1	In-source fragment and biological transformation	1.0582
117	1.05667	16.9901	Not annotated	Not annotated	Not annotated	Not annotated	1.05667
120	1.04844	52.0313	52.0313	C4H4	1	Other	1.04844
120	1.04646	73.9326	Not annotated	Not annotated	Not annotated	Not annotated	1.04646
122	1.04483	65.9904	65.9904 OR 65.9903	Sodium formate - (37Cl-35Cl) difference	1	Neutral adduct	1.04483
123	1.03467	0.0012	0.0011	63Cu37Cl - 65Cu35Cl difference	1	Isotope and neutral adduct	1.03467
123	1.03215	20.5133	20.5133	Acetonitrile	2	Neutral adduct	1.03215
123	1.02573	15.9751	15.9748 OR 15.9750	41KCO2H - C2HNP difference	1	Other	1.02573
126	1.02277	5.9912	5.9912	Chlorine (37Cl + 37Cl + 37Cl and 35Cl + 35Cl + 35Cl)	1	Isotope	1.02277
127	0.998989	0.3332	Not annotated	Not annotated	Not annotated	Not annotated	0.998989
128	0.971635	2.9956	2.9956	Not annotated	Not annotated	Not annotated	0.971635
128	0.966478	1.0121	1.0123	H2 (-1.0034, 13C-12C difference)	1	In-source fragment and biological transformation	0.966478
130	0.964116	85.9597	85.9595	CHO2K (potassium (41K) formate)	1	Neutral adduct	0.964116
130	0.962838	18.9734	18.9733	64Zn - 26Mg difference	2	Multiple charge state	0.962838
130	0.956335	17.0072	17.0072	H20 (-1.0034, 13C-12C difference)	1	Neutral adduct and in-source fragment and biological transformation	0.956335
133	0.93807	26.0145	Not annotated	Not annotated	Not annotated	Not annotated	0.93807
134	0.920333	11.5079	11.508	Acetonitrile - water difference	2	Neutral adduct	0.920333
135	0.907416	0.9924	0.9925	34S - 32S difference (-1.0034, 13C-12C difference)	1	Isotope	0.907416
136	0.898077	50.0155	50.0157	C4H2	1	Biological transformation	0.898077
137	0.893158	15.0109	15.0109	HN	1	Biological transformation	0.893158
137	0.886572	0.4982	Not annotated	Not annotated	Not annotated	Not annotated	0.886572
137	0.886433	20.0262	20.0262	C2H2-O - C2H6 difference	1	Other	0.886433
140	0.86988	31.9898	31.9898	O2	1	In-source fragment and biological transformation	0.86988
141	0.863241	44.0252	44.0249	H2N3	1	Other	0.863241
141	0.855551	40.0312	40.0313	C3H4	1	In-source fragment and biological transformation	0.855551
143	0.825651	10.0207	10.0208	C2H2-O difference	1	Biological transformation	0.825651
144	0.817205	97.977	97.977	C2H3O2K (potassium (39K) acetate)	1	Neutral adduct	0.817205
145	0.812999	27.0109	27.0109	CHN	1	Biological transformation	0.812999
146	0.792226	17.9727	Not annotated	Not annotated	Not annotated	Not annotated	0.792226
147	0.781031	0.3354	Not annotated	Not annotated	Not annotated	Not annotated	0.781031
147	0.776099	5.9587	5.9587	[M+Na]+ - [M+NH4]+ difference (+1.0034, 13C-12C difference)	1	Charged adduct	0.776099
149	0.769573	74.0369	74.0368	C3H6O2	1	In-source fragment and biological transformation	0.769573
149	0.768507	72.021	72.0211	C3H4O2	1	In-source fragment and biological transformation	0.768507
149	0.768043	72.0575	72.0211	C4H8O	1	Other	0.768043
152	0.753245	76.0192	76.0191	CH5N2P	1	In-source fragment	0.753245
152	0.750783	132.079	132.079	C6H12O3	1	In-source fragment	0.750783
154	0.744213	54.047	54.047	C4H6	1	Other	0.744213
154	0.739178	13.0122	13.0123	CH2 (-1.0034, 13C-12C difference)	1	Biological transformation	0.739178
156	0.726873	15.019	15.019	CH2 (+1.0034, 13C-12C difference)	1	Biological transformation	0.726873
157	0.713213	162.053	162.053	C6H10O5 (or [C6H12O6-H2O])	1	In-source fragment and biological transformation	0.713213
157	0.711875	18.0299	18.0299	NH3 (+1.0034, 13C-12C difference)	1	In-source fragment and biological transformation	0.711875
157	0.706838	62.0003	62.0004 OR 62.0003	CH2O3	1	In-source fragment and biological transformation	0.706838
160	0.691697	0.6676	Not annotated	Not annotated	Not annotated	Not annotated	0.691697
160	0.685269	18.0117	Not annotated	Not annotated	Not annotated	Not annotated	0.685269
162	0.678455	2.0073	2.0076	C2H2 - CH3N difference	1	Other	0.678455
162	0.677922	18.0095	Not annotated	Not annotated	Not annotated	Not annotated	0.677922
162	0.676713	81.963	81.9632	[CHO2K (potassium (39K) formate) + CHO2K (potassium (39K) formate)] - [CHO2K (potassium (39K) formate)] difference	1	Neutral adduct	0.676713
165	0.664924	8.0051	Not annotated	Not annotated	Not annotated	Not annotated	0.664924
165	0.660639	56.0262	56.0262	C3H4O	1	Other	0.660639
165	0.659962	35.0371	35.0371	NH3 + H2O	1	In-source fragment	0.659962
168	0.647224	77.9774	77.9776	CH2O2S	1	In-source fragment	0.647224
169	0.624681	56.9552	56.9553	Na35Cl (-1.0034, 13C-12C difference)	1	Neutral adduct	0.624681
169	0.618915	83.9524	83.9524	H - 40Caformate difference	1	Neutral adduct	0.618915
169	0.616668	2.0031	2.00307	14N - 12C difference	1	Isotope	0.616668
172	0.598992	125.946	125.946	Na35Cl+NaCOOH (sodium chloride + sodium formate)	1	Neutral adduct	0.598992
172	0.59781	13.9769	Not annotated	Not annotated	Not annotated	Not annotated	0.59781
174	0.575829	135.976	135.9760 or 135.9756 or 135.9765	C3H7P3 or CN2O6 or C2H4N2OS2	1	Other	0.575829
174	0.575308	67.9853	67.9852	C2H2NO4S or C2H4NO2P2	2	Other	0.575308
176	0.574977	0.984	0.984	O-NH	1	Biological transformation	0.574977
176	0.573029	69.9845	69.9847	C2HNP	1	Other	0.573029
176	0.571584	29.0346	29.0347	C2H4 (+1.0034, 13C-12C difference)	1	In-source fragment	0.571584
176	0.566185	44.0274	Not annotated	Not annotated	Not annotated	Not annotated	0.566185
180	0.563298	6.0106	6.0106	C2H2O - CH4O2 difference or C2-H2 - CO difference	1	Other	0.563298
181	0.530154	11.0322	11.0322	(Sodium formate) - Na35Cl difference (+1.0034, 13C-12C difference)	1	Neutral adduct	0.530154
181	0.529269	34.0055	34.0055	H2O2	1	Other	0.529269
181	0.52853	43.9639	43.9639	Not annotated	Not annotated	Not annotated	0.52853
184	0.514991	48.0211	48.0211	CH4O2	1	In-source fragment and biological transformation	0.514991
184	0.514709	12.0364	Not annotated	Not annotated	Not annotated	Not annotated	0.514709
184	0.512096	12.0258	Not annotated	Not annotated	Not annotated	Not annotated	0.512096
187	0.495702	47.0088	47.0088	CH2O2 (formic acid) (+1.0034, 13C-12C difference)	1	Neutral adduct and in-source fragment and biological transformation	0.495702
188	0.482424	70.0419	70.0419	C4H6O	1	Other	0.482424
188	0.482397	26.0167	Not annotated	Not annotated	Not annotated	Not annotated	0.482397
188	0.475561	47.9298	47.9293	56Feformate - NH435Cl difference	1	Neutral adduct	0.475561
191	0.466613	82.0031	82.0031	C2H3O2Na (sodium acetate)	1	Neutral adduct	0.466613
192	0.458191	89.9693	89.9693	NaCOOH +Na (sodium formate + sodium)	1	Neutral adduct	0.458191
192	0.455116	38.0157	38.0157	C3H2	1	Other	0.455116
194	0.453036	54.0105	54.0106	C3H2O	1	Other	0.453036
194	0.451588	2.999	2.9992	34S - 32S difference (+1.0034, 13C-12C difference)	1	Isotope	0.451588
196	0.440572	45.0578	45.0578	C2H7N	1	Other	0.440572
196	0.438083	90.0318	90.0317	Formic Acid + C2H4O	1	Other	0.438083
196	0.437	75.9295	75.9296	39K37Cl (potassium chloride)	1	Neutral adduct	0.437
199	0.428009	61.9526	61.9535	[M+Na+K]+ - [M+H]+ difference	1	Charged adduct	0.428009
200	0.40778	25.9793	25.9792	H20-CO2 difference	1	In-source fragment and biological transformation	0.40778
201	0.395767	1.9944	Not annotated	Not annotated	Not annotated	Not annotated	0.395767
202	0.387774	20.9796	Not annotated	Not annotated	Not annotated	Not annotated	0.387774
202	0.387697	13.0317	13.0317	CH3N - O difference	1	Biological transformation	0.387697
204	0.382185	57.9597	Not annotated	Not annotated	Not annotated	Not annotated	0.382185
205	0.370936	2.0168	Not annotated	Not annotated	Not annotated	Not annotated	0.370936
205	0.367852	3.952	3.952	[M+Na]+ - [M+NH4]+ difference (-1.0034, 13C-12C difference)	1	Charged adduct	0.367852
205	0.367639	14.0167	Not annotated	Not annotated	Not annotated	Not annotated	0.367639
208	0.361594	5.9894	Not annotated	Not annotated	Not annotated	Not annotated	0.361594
208	0.360514	4.979	4.9789	Acetonitrile-H20 - CO difference	1	Neutral adduct and in-source fragment	0.360514
208	0.35846	59.0371	59.0371	C2H5NO	1	In-source fragment and biological transformation	0.35846
208	0.355252	52.0135	52.0132 or 52.0131	C3H7NOP or C7H4O	2	Other	0.355252
212	0.354412	14.341	Not annotated	Not annotated	Not annotated	Not annotated	0.354412
212	0.347909	16.0232	16.0232	NH3 (-1.0034, 13C-12C difference)	1	In-source fragment and biological transformation	0.347909
212	0.346442	15.9939	Not annotated	Not annotated	Not annotated	Not annotated	0.346442
212	0.346328	62.0368	62.0368	C2H6O2	1	Other	0.346328
216	0.344822	60.9671	60.9677	HN2P3	2	Other	0.344822
216	0.341159	3.9929	3.9929	Calcium (40Ca and 44Ca)	1	Isotope	0.341159
216	0.340465	11.9636	Not annotated	Not annotated	Not annotated	Not annotated	0.340465
216	0.340397	74.0732	74.0732	C4H10O	1	Other	0.340397
216	0.337616	45.0021	45.0021	CH2O2 (formic acid) (-1.0034, 13C-12C difference)	1	Neutral adduct and in-source fragment and biological transformation	0.337616
216	0.336711	2.4777	2.4777	[M+NH4]+ - [M+Na]+ difference	2	Charged adduct	0.336711
216	0.336355	1.0065	1.0063	Hydrogen (1H and 2H)	1	Isotope	0.336355
216	0.336143	3.0109	3.0109	C - HN difference	1	Other	0.336143
224	0.334546	23.9989	Not annotated	Not annotated	Not annotated	Not annotated	0.334546
224	0.330129	20.9293	20.9293	Ammonia - (K-H) difference	1	Other	0.330129
224	0.329499	27.0277	27.028	C2H4 (-1.0034, 13C-12C difference)	1	In-source fragment and biological transformation	0.329499
224	0.328149	43.0058	43.0058	CHNO	1	In-source fragment and biological transformation	0.328149
228	0.324924	50.9973	50.9970 or 50.9976	CN3O3 or C3H2O4	2	Other	0.324924
228	0.323595	113.92	113.9202 OR 113.9203	(2 x Na35Cl) - (37Cl-35Cl difference) difference	1	Other	0.323595
228	0.318567	17.9711	17.971	39K37Cl - Na35Cl difference	1	Neutral adduct	0.318567
228	0.31524	251.884	251.884	C4HNO4P3S or C2HN4OP5 or CH6N2OP2S4 or H4N2O4P4S	1	Other	0.31524
232	0.311599	16.0131	16.0127	C3H6O3 - C3H6S difference	1	Other	0.311599
232	0.310202	77.9429	77.9425	OP2	1	Other	0.310202
234	0.248994	29.0265	29.0266	CH3N	1	In-source fragment and biological transformation	0.248994
235	0.229746	22.0123	22.0125	H2N3	2	Other	0.229746
235	0.228007	12.9953	12.9952	N-H difference	1	Biological transformation	0.228007
237	0.221151	14.9916	Not annotated	Not annotated	Not annotated	Not annotated	0.221151
237	0.220279	29.9742	Not annotated	Not annotated	Not annotated	Not annotated	0.220279
237	0.220152	14.0144	Not annotated	Not annotated	Not annotated	Not annotated	0.220152
237	0.217318	33.9936	33.9937	Sodium Formate	2	Neutral adduct	0.217318
237	0.217183	7.99	7.9898	C4H2 - C2H2O2 difference	1	Other	0.217183
237	0.216594	49.9269	Not annotated	Not annotated	Not annotated	Not annotated	0.216594
237	0.215709	22.9966	22.9965	NO2	2	Other	0.215709
244	0.213959	11.0064	Not annotated	Not annotated	Not annotated	Not annotated	0.213959
244	0.213037	13.0078	13.0078	CH	1	Other	0.213037
244	0.210746	0.0363	Not annotated	Not annotated	Not annotated	Not annotated	0.210746
244	0.209063	39.0109	30.0109	C2HN	1	Other	0.209063
244	0.206964	22.0208	Not annotated	Not annotated	Not annotated	Not annotated	0.206964
244	0.206645	8.5133	8.5133	[M+H]+ - [M+NH4]+ difference	2	Charged adduct	0.206645
244	0.205679	53.0033	53.0033	CH5N2P - (Acetonitrile - H20) difference	1	Other	0.205679
251	0.204597	64.9789	64.9792	H2O2P	1	In-source fragment	0.204597
251	0.204098	29.3512	29.3508	C4H8O2	3	Other	0.204098
251	0.20328	0.4008	Not annotated	Not annotated	Not annotated	Not annotated	0.20328
254	0.110137	43.0422	43.0422	C2H5N	1	Other	0.110137
254	0.108359	10.9967	Not annotated	Not annotated	Not annotated	Not annotated	0.108359
254	0.108202	31.0422	31.0422	CH5N	1	Other	0.108202
254	0.106387	0.504	0.5039	H	2	Other	0.106387
254	0.105545	3.9963	3.99664	68Zn - 56Fe difference	3	Multiple charge state	0.105545
254	0.105428	23.0759	23.076	C2H4 - (Na-NH4) difference	1	Other	0.105428
260	0.104475	46.0066	46.0068	C5H2NO	2	Other	0.104475
260	0.103974	55.9899	55.9898	C2O2	1	Other	0.103974
260	0.103193	24.9953	Not annotated	Not annotated	Not annotated	Not annotated	0.103193
260	0.102666	66.9852	66.9852 or 66.9851	C2H3N2OPS or C6NOS	2	Other	0.102666
260	0.102615	68.0262	68.0262	C4H4O	1	Other	0.102615
260	0.102444	15.9762	Not annotated	Not annotated	Not annotated	Not annotated	0.102444
260	0.102395	28.0301	Not annotated	Not annotated	Not annotated	Not annotated	0.102395
260	0.10175	19.9682	Not annotated	Not annotated	Not annotated	Not annotated	0.10175
260	0.101557	0.6657	0.6657	37Cl - 35Cl difference	3	Multiple charge state	0.101557
260	0.100877	70.0782	70.0783	C5H10	1	Other	0.100877
260	0.100771	18.0469	Not annotated	Not annotated	Not annotated	Not annotated	0.100771
260	0.100111	48.0576	Not annotated	Not annotated	Not annotated	Not annotated	0.100111

## Sheet: SI5_Frequency_table
Study/Rank	m/z difference (experimental)	m/z difference (theoretical)	Annotation	Charge	Annotation class	Density	ACMG1	ACMG1	ACMG12	ACMG12	ACMG15	ACMG15	ACMG4	ACMG8	ACMG8	ACMG9	ACMG9	ACMG14	ACMG14	ACMG16	ACMG10	ACMG10	ACMG11	ACMG11	ACMG13	ACMG13	ACMG17	ACMG17	ACMG16	ACMG2	ACMG2	ACMG3	ACMG3	ACMG5	ACMG5	ACMG6	ACMG6	ACMG7	ACMG7	MTBLS120_NEG1	MTBLS120_POS1	MTBLS160_NEG	MTBLS160_POS	MTBLS17_NEG_EXP2	MTBLS17_POS_EXP1	MTBLS17_POS_EXP2	MTBLS19_POS1	MTBLS19_POS2	MTBLS19_POS3
Mobile phase							Acetonitrile (10mM ammonium formate) and water (10mM ammonium formate)	Acetonitrile (10mM ammonium formate) and water (10mM ammonium formate)	Acetonitrile (10mM ammonium formate) and water (10mM ammonium formate)	Acetonitrile (10mM ammonium formate) and water (10mM ammonium formate)	Acetonitrile (10mM ammonium formate) and water (10mM ammonium formate)	Acetonitrile (10mM ammonium formate) and water (10mM ammonium formate)	Acetonitrile (10mM ammonium formate) and water (10mM ammonium formate)	Acetonitrile (10mM ammonium formate) and water (10mM ammonium formate)	Acetonitrile (10mM ammonium formate) and water (10mM ammonium formate)	Acetonitrile (10mM ammonium formate) and water (10mM ammonium formate)	Acetonitrile (10mM ammonium formate) and water (10mM ammonium formate)	10 mM Ammonium Formate in 60% Acetonitrile/40% water (10mM ammonium formate + 0.1% formic acid) and 90% Isopropanol/10% acetonitrile (10mM ammonium formate + 0.1% formic acid)	11 mM Ammonium Formate in 60% Acetonitrile/40% water (10mM ammonium formate + 0.1% formic acid) and 90% Isopropanol/10% acetonitrile (10mM ammonium formate + 0.1% formic acid)	12 mM Ammonium Formate in 60% Acetonitrile/40% water (10mM ammonium formate + 0.1% formic acid) and 90% Isopropanol/10% acetonitrile (10mM ammonium formate + 0.1% formic acid)	13 mM Ammonium Formate in 60% Acetonitrile/40% water (10mM ammonium formate + 0.1% formic acid) and 90% Isopropanol/10% acetonitrile (10mM ammonium formate + 0.1% formic acid)	14 mM Ammonium Formate in 60% Acetonitrile/40% water (10mM ammonium formate + 0.1% formic acid) and 90% Isopropanol/10% acetonitrile (10mM ammonium formate + 0.1% formic acid)	15 mM Ammonium Formate in 60% Acetonitrile/40% water (10mM ammonium formate + 0.1% formic acid) and 90% Isopropanol/10% acetonitrile (10mM ammonium formate + 0.1% formic acid)	16 mM Ammonium Formate in 60% Acetonitrile/40% water (10mM ammonium formate + 0.1% formic acid) and 90% Isopropanol/10% acetonitrile (10mM ammonium formate + 0.1% formic acid)	17 mM Ammonium Formate in 60% Acetonitrile/40% water (10mM ammonium formate + 0.1% formic acid) and 90% Isopropanol/10% acetonitrile (10mM ammonium formate + 0.1% formic acid)	18 mM Ammonium Formate in 60% Acetonitrile/40% water (10mM ammonium formate + 0.1% formic acid) and 90% Isopropanol/10% acetonitrile (10mM ammonium formate + 0.1% formic acid)	19 mM Ammonium Formate in 60% Acetonitrile/40% water (10mM ammonium formate + 0.1% formic acid) and 90% Isopropanol/10% acetonitrile (10mM ammonium formate + 0.1% formic acid)	20 mM Ammonium Formate in 60% Acetonitrile/40% water (10mM ammonium formate + 0.1% formic acid) and 90% Isopropanol/10% acetonitrile (10mM ammonium formate + 0.1% formic acid)	21 mM Ammonium Formate in 60% Acetonitrile/40% water (10mM ammonium formate + 0.1% formic acid) and 90% Isopropanol/10% acetonitrile (10mM ammonium formate + 0.1% formic acid)	22 mM Ammonium Formate in 60% Acetonitrile/40% water (10mM ammonium formate + 0.1% formic acid) and 90% Isopropanol/10% acetonitrile (10mM ammonium formate + 0.1% formic acid)	23 mM Ammonium Formate in 60% Acetonitrile/40% water (10mM ammonium formate + 0.1% formic acid) and 90% Isopropanol/10% acetonitrile (10mM ammonium formate + 0.1% formic acid)	24 mM Ammonium Formate in 60% Acetonitrile/40% water (10mM ammonium formate + 0.1% formic acid) and 90% Isopropanol/10% acetonitrile (10mM ammonium formate + 0.1% formic acid)	25 mM Ammonium Formate in 60% Acetonitrile/40% water (10mM ammonium formate + 0.1% formic acid) and 90% Isopropanol/10% acetonitrile (10mM ammonium formate + 0.1% formic acid)	26 mM Ammonium Formate in 60% Acetonitrile/40% water (10mM ammonium formate + 0.1% formic acid) and 90% Isopropanol/10% acetonitrile (10mM ammonium formate + 0.1% formic acid)	27 mM Ammonium Formate in 60% Acetonitrile/40% water (10mM ammonium formate + 0.1% formic acid) and 90% Isopropanol/10% acetonitrile (10mM ammonium formate + 0.1% formic acid)	28 mM Ammonium Formate in 60% Acetonitrile/40% water (10mM ammonium formate + 0.1% formic acid) and 90% Isopropanol/10% acetonitrile (10mM ammonium formate + 0.1% formic acid)	29 mM Ammonium Formate in 60% Acetonitrile/40% water (10mM ammonium formate + 0.1% formic acid) and 90% Isopropanol/10% acetonitrile (10mM ammonium formate + 0.1% formic acid)	30 mM Ammonium Formate in 60% Acetonitrile/40% water (10mM ammonium formate + 0.1% formic acid) and 90% Isopropanol/10% acetonitrile (10mM ammonium formate + 0.1% formic acid)	31 mM Ammonium Formate in 60% Acetonitrile/40% water (10mM ammonium formate + 0.1% formic acid) and 90% Isopropanol/10% acetonitrile (10mM ammonium formate + 0.1% formic acid)	Water (0.1% formic acid) and acetonitrile (0.1% formic acid)	Water (0.1% formic acid) and acetonitrile (0.1% formic acid)	Water (0.1% formic acid) and acetonitrile (0.1% formic acid)	Water (0.1% formic acid) and acetonitrile (0.1% formic acid)	98/2 water/acetonitril (0.1% formic acid) and 98/2 acetonitrile/water (0.1% formic acid)	98/2 water/acetonitril (0.1% formic acid) and 98/2 acetonitrile/water (0.1% formic acid)	98/2 water/acetonitril (0.1% formic acid) and 98/2 acetonitrile/water (0.1% formic acid)	98/2 water/acetonitril (0.1% formic acid) and 98/2 acetonitrile/water (0.1% formic acid)	98/2 water/acetonitril (0.1% formic acid) and 98/2 acetonitrile/water (0.1% formic acid)	98/2 water/acetonitril (0.1% formic acid) and 98/2 acetonitrile/water (0.1% formic acid)
Dataset download source							Warwick Dunn research group	Warwick Dunn research group	Warwick Dunn research group	Warwick Dunn research group	Warwick Dunn research group	Warwick Dunn research group	Warwick Dunn research group	Warwick Dunn research group	Warwick Dunn research group	Warwick Dunn research group	Warwick Dunn research group	Warwick Dunn research group	Warwick Dunn research group	Warwick Dunn research group	Warwick Dunn research group	Warwick Dunn research group	Warwick Dunn research group	Warwick Dunn research group	Warwick Dunn research group	Warwick Dunn research group	Warwick Dunn research group	Warwick Dunn research group	Warwick Dunn research group	Warwick Dunn research group	Warwick Dunn research group	Warwick Dunn research group	Warwick Dunn research group	Warwick Dunn research group	Warwick Dunn research group	Warwick Dunn research group	Warwick Dunn research group	Warwick Dunn research group	Warwick Dunn research group	Metabolights	Metabolights	Metabolights	Metabolights	Metabolights	Metabolights	Metabolights	Metabolights	Metabolights	Metabolights
Research Institution							University of Birmingham	University of Birmingham	University of Birmingham	University of Birmingham	University of Birmingham	University of Birmingham	University of Birmingham	University of Birmingham	University of Birmingham	University of Birmingham	University of Birmingham	University of Birmingham	University of Birmingham	University of Birmingham	University of Manchester	University of Manchester	University of Manchester	University of Manchester	University of Manchester	University of Manchester	University of Manchester	University of Manchester	University of Birmingham	University of Birmingham	University of Birmingham	University of Birmingham	University of Birmingham	University of Birmingham	University of Birmingham	University of Birmingham	University of Birmingham	University of Birmingham	University of Birmingham	Virginia Tech	Virginia Tech	Leibniz Institute of Plant Biochemistry – IPB Halle	Leibniz Institute of Plant Biochemistry – IPB Halle	Georgetown University	Georgetown University	Georgetown University	Georgetown University	Georgetown University	Georgetown University
Species							Homo sapiens	Homo sapiens	Homo sapiens	Homo sapiens	Homo sapiens	Homo sapiens	Ratus (rat)	Homo sapiens	Homo sapiens	Homo sapiens	Homo sapiens	Homo sapiens	Homo sapiens	Homo sapiens	Ratus (rat)	Ratus (rat)	Ratus (rat)	Ratus (rat)	Homo sapiens	Homo sapiens	Homo sapiens	Homo sapiens	Homo sapiens	Homo sapiens	Homo sapiens	Homo sapiens	Homo sapiens	Ratus (rat)	Ratus (rat)	Homo sapiens	Homo sapiens	Homo sapiens	Homo sapiens	Soybean	Soybean	Arabidopsis thaliana	Arabidopsis thaliana	Homo sapiens	Homo sapiens	Homo sapiens	Homo sapiens	Homo sapiens	Homo sapiens
Sample Type							Blood (incl. serum and plasma)	Blood (incl. serum and plasma)	Urine	Urine	Muscle Tissue	Muscle Tissue	Muscle Tissue	Cell Media	Cell Media	Cell	Cell	Muscle Tissue	Muscle Tissue	Cell Media	Blood (incl. serum and plasma)	Blood (incl. serum and plasma)	Blood (incl. serum and plasma)	Blood (incl. serum and plasma)	Blood (incl. serum and plasma)	Blood (incl. serum and plasma)	Cell Media	Cell Media	Cell Media	Blood (incl. serum and plasma)	Blood (incl. serum and plasma)	Urine	Urine	Muscle Tissue	Muscle Tissue	Cell Media	Cell Media	Cell	Cell	Seed	Seed	Root exudates	Root exudates	Blood (incl. serum and plasma)	Blood (incl. serum and plasma)	Blood (incl. serum and plasma)	Blood (incl. serum and plasma)	Blood (incl. serum and plasma)	Blood (incl. serum and plasma)
Assay							HILIC and normal phase	HILIC and normal phase	HILIC and normal phase	HILIC and normal phase	HILIC and normal phase	HILIC and normal phase	HILIC and normal phase	HILIC and normal phase	HILIC and normal phase	HILIC and normal phase	HILIC and normal phase	Reversed phase including lipidomics	Reversed phase including lipidomics	Reversed phase including lipidomics	Reversed phase including lipidomics	Reversed phase including lipidomics	Reversed phase including lipidomics	Reversed phase including lipidomics	Reversed phase including lipidomics	Reversed phase including lipidomics	Reversed phase including lipidomics	Reversed phase including lipidomics	Reversed phase including lipidomics	Reversed phase including lipidomics	Reversed phase including lipidomics	Reversed phase including lipidomics	Reversed phase including lipidomics	Reversed phase including lipidomics	Reversed phase including lipidomics	Reversed phase including lipidomics	Reversed phase including lipidomics	Reversed phase including lipidomics	Reversed phase including lipidomics	HILIC and normal phase	HILIC and normal phase	Reversed phase including lipidomics	Reversed phase including lipidomics	Reversed phase including lipidomics	Reversed phase including lipidomics	Reversed phase including lipidomics	Reversed phase including lipidomics	Reversed phase including lipidomics	Reversed phase including lipidomics
LC Instrument							Thermo Scientific/Dionex Ultimate 3000	Thermo Scientific/Dionex Ultimate 3000	Thermo Scientific/Dionex Ultimate 3000	Thermo Scientific/Dionex Ultimate 3000	Thermo Scientific/Dionex Ultimate 3000	Thermo Scientific/Dionex Ultimate 3000	Thermo Scientific/Dionex Ultimate 3000	Thermo Scientific/Dionex Ultimate 3000	Thermo Scientific/Dionex Ultimate 3000	Thermo Scientific/Dionex Ultimate 3000	Thermo Scientific/Dionex Ultimate 3000	Thermo Scientific/Dionex Ultimate 3000	Thermo Scientific/Dionex Ultimate 3000	Thermo Scientific/Dionex Ultimate 3000	Waters Acquity UPLC	Waters Acquity UPLC	Waters Acquity UPLC	Waters Acquity UPLC	Waters Acquity UPLC	Waters Acquity UPLC	Waters Acquity UPLC	Waters Acquity UPLC	Thermo Scientific/Dionex Ultimate 3000	Thermo Scientific/Dionex Ultimate 3000	Thermo Scientific/Dionex Ultimate 3000	Thermo Scientific/Dionex Ultimate 3000	Thermo Scientific/Dionex Ultimate 3000	Thermo Scientific/Dionex Ultimate 3000	Thermo Scientific/Dionex Ultimate 3000	Thermo Scientific/Dionex Ultimate 3000	Thermo Scientific/Dionex Ultimate 3000	Thermo Scientific/Dionex Ultimate 3000	Thermo Scientific/Dionex Ultimate 3000	Waters Acquity UPLC	Waters Acquity UPLC	Waters Acquity UPLC	Waters Acquity UPLC	Waters Acquity UPLC	Waters Acquity UPLC	Waters Acquity UPLC	Waters Acquity UPLC	Waters Acquity UPLC	Waters Acquity UPLC
LC Column							Thermo Scientific Accucore 150-Amide HILIC (100 mm × 2.1 mm 2.6 μm)	Thermo Scientific Accucore 150-Amide HILIC (100 mm × 2.1 mm 2.6 μm)	Thermo Scientific Accucore 150-Amide HILIC (100 mm × 2.1 mm 2.6 μm)	Thermo Scientific Accucore 150-Amide HILIC (100 mm × 2.1 mm 2.6 μm)	Thermo Scientific Accucore 150-Amide HILIC (100 mm × 2.1 mm 2.6 μm)	Thermo Scientific Accucore 150-Amide HILIC (100 mm × 2.1 mm 2.6 μm)	Thermo Scientific Accucore 150-Amide HILIC (100 mm × 2.1 mm 2.6 μm)	Thermo Scientific Accucore 150-Amide HILIC (100 mm × 2.1 mm 2.6 μm)	Thermo Scientific Accucore 150-Amide HILIC (100 mm × 2.1 mm 2.6 μm)	Thermo Scientific Accucore 150-Amide HILIC (100 mm × 2.1 mm 2.6 μm)	Thermo Scientific Accucore 150-Amide HILIC (100 mm × 2.1 mm 2.6 μm)	Thermo Scientific Hypersil GoldC18 column (100 mm × 2.1 mm 1.9 μm)	Thermo Scientific Hypersil GoldC18 column (100 mm × 2.1 mm 1.9 μm)	Thermo Scientific Hypersil GoldC18 column (100 mm × 2.1 mm 1.9 μm)	Waters Acquity BEH C18 (100 x 2.1mm, 1.7um)	Waters Acquity BEH C18 (100 x 2.1mm, 1.7um)	Waters Acquity BEH C18 (100 x 2.1mm, 1.7um)	Waters Acquity BEH C18 (100 x 2.1mm, 1.7um)	Waters Acquity BEH C18 (100 x 2.1mm, 1.7um)	Waters Acquity BEH C18 (100 x 2.1mm, 1.7um)	Waters Acquity BEH C18 (100 x 2.1mm, 1.7um)	Waters Acquity BEH C18 (100 x 2.1mm, 1.7um)	Thermo Scientific Hypersil GoldC18 column (100 mm × 2.1 mm 1.9 μm)	Thermo Scientific Hypersil GoldC18 column (100 mm × 2.1 mm 1.9 μm)	Thermo Scientific Hypersil GoldC18 column (100 mm × 2.1 mm 1.9 μm)	Thermo Scientific Hypersil GoldC18 column (100 mm × 2.1 mm 1.9 μm)	Thermo Scientific Hypersil GoldC18 column (100 mm × 2.1 mm 1.9 μm)	Thermo Scientific Hypersil GoldC18 column (100 mm × 2.1 mm 1.9 μm)	Thermo Scientific Hypersil GoldC18 column (100 mm × 2.1 mm 1.9 μm)	Thermo Scientific Hypersil GoldC18 column (100 mm × 2.1 mm 1.9 μm)	Thermo Scientific Hypersil GoldC18 column (100 mm × 2.1 mm 1.9 μm)	Thermo Scientific Hypersil GoldC18 column (100 mm × 2.1 mm 1.9 μm)	Thermo Scientific Hypersil GoldC18 column (100 mm × 2.1 mm 1.9 μm)	Waters Acquity UPLC BEH Amide Column (1.7 µm, 2.1 mm x 50 mm)	Waters Acquity UPLC BEH Amide Column (1.7 µm, 2.1 mm x 50 mm)	Waters HSS T3 column (100 x 1.0 mm, 1.8 µm)	Waters HSS T3 column (100 x 1.0 mm, 1.8 µm)	Waters ACQUITY UPLC C18 (1.7 μm, 2.1 mm x 50 mm)	Waters ACQUITY UPLC C18 (1.7 μm, 2.1 mm x 50 mm)	Waters ACQUITY UPLC C18 (1.7 μm, 2.1 mm x 50 mm)	Waters ACQUITY UPLC C18 (1.7 μm, 2.1 mm x 50 mm)	Waters ACQUITY UPLC C18 (1.7 μm, 2.1 mm x 50 mm)	Waters ACQUITY UPLC C18 (1.7 μm, 2.1 mm x 50 mm)
MS Instrument							Thermo Scientific Q Exactive (model unknown)	Thermo Scientific Q Exactive (model unknown)	Thermo Scientific Q Exactive (model unknown)	Thermo Scientific Q Exactive (model unknown)	Thermo Scientific Q Exactive (model unknown)	Thermo Scientific Q Exactive (model unknown)	Thermo Scientific Q Exactive (model unknown)	Thermo Scientific Q Exactive (model unknown)	Thermo Scientific Q Exactive (model unknown)	Thermo Scientific Q Exactive (model unknown)	Thermo Scientific Q Exactive (model unknown)	Thermo Scientific Q Exactive (model unknown)	Thermo Scientific Q Exactive (model unknown)	Thermo Scientific Q Exactive (model unknown)	Thermo Scientific LTQ-Orbitrap XL	Thermo Scientific LTQ-Orbitrap XL	Thermo Scientific LTQ-Orbitrap XL	Thermo Scientific LTQ-Orbitrap XL	Thermo Scientific LTQ-Orbitrap XL	Thermo Scientific LTQ-Orbitrap XL	Thermo Scientific LTQ-Orbitrap XL	Thermo Scientific LTQ-Orbitrap XL	Thermo Scientific Q Exactive (model unknown)	Thermo Scientific Q Exactive (model unknown)	Thermo Scientific Q Exactive (model unknown)	Thermo Scientific Q Exactive (model unknown)	Thermo Scientific Q Exactive (model unknown)	Thermo Scientific Q Exactive (model unknown)	Thermo Scientific Q Exactive (model unknown)	Thermo Scientific Q Exactive (model unknown)	Thermo Scientific Q Exactive (model unknown)	Thermo Scientific Q Exactive (model unknown)	Thermo Scientific Q Exactive (model unknown)	Waters SynaptG2-S HDMS	Waters SynaptG2-S HDMS	Bruker MicroTOF-Q	Bruker MicroTOF-Q	Waters Q-TOF Premier	Waters Q-TOF Premier	Waters Q-TOF Premier	Waters Q-TOF Premier	Waters Q-TOF Premier	Waters Q-TOF Premier
Ion Mode							Negative	Positive	Negative	Positive	Negative	Positive	Positive	Negative	Positive	Negative	Positive	Negative	Positive	Negative	Negative	Positive	Negative	Positive	Negative	Positive	Negative	Positive	Positive	Negative	Positive	Negative	Positive	Negative	Positive	Negative	Positive	Negative	Positive	Negative	Positive	Negative	Positive	Negative	Negative	Positive	Positive	Positive	Positive
No. of samples							108	125	92	93	383	383	47	39	39	39	40	386	365	203	58	58	50	50	119	118	137	137	203	109	104	63	63	48	48	39	39	39	39	36	36	60	60	20	367	378	126	45	45
No. of metabolite features							9694	11870	4757	4894	1322	1354	7002	1947	1947	1943	3952	1382	1758	4455	3469	7425	4435	7339	2779	3560	3362	3308	5542	3854	6177	11209	10260	3797	7051	2651	2391	2558	3567	1221	1066	1950	3738	391	941	1586	3230	1455	1526
1	1.0033	1.0034	Carbon (12C and 13C; M+1)	1	Isotope	48.0668	916	1884	298	216	37	114	201	142	205	168	355	149	154	371	529	708	606	697	369	320	448	374	636	1229	1990	735	812	356	740	244	241	214	375	3	2	166	384	126	239	419	112	143	133
3	1.9971	1.9971	Chlorine (35Cl and 37Cl)	1	Isotope	16.8525	907	505	317	266	99	25	41	163	44	127	74	57	32	168	147	87	129	101	197	80	623	33	69	122	122	736	624	42	105	149	36	135	85	3	NA	90	73	79	30	82	45	46	42
2	67.9874	67.9874	CHO2Na (sodium formate)	1	Neutral adduct	17.2568	657	389	113	151	29	10	3	29	51	57	56	146	17	454	441	21	620	128	326	17	172	14	97	522	124	246	253	179	5	265	29	242	40	46	1	59	10	50	33	82	34	55	40
4	0.5016	0.5017	13C - 12C difference	2	Multiple charge state	15.5601	55	118	97	97	NA	4	216	NA	25	NA	93	NA	13	61	57	715	4	558	52	230	28	205	201	6	134	146	147	3	225	NA	19	NA	32	8	9	NA	112	20	96	153	11	24	19
5	21.9819	21.9819	[M+H]+ - [M+Na]+ difference	1	Charged adduct	13.8876	186	925	97	77	8	29	29	11	27	19	20	8	56	153	75	179	174	301	60	118	180	171	178	43	431	53	71	15	72	54	74	29	99	35	41	40	133	14	50	56	35	43	43
6	0.0001	Not annotated	Not annotated	Not annotated	Not annotated	10.98	NA	NA	NA	NA	NA	NA	NA	NA	NA	NA	NA	NA	NA	NA	NA	NA	NA	NA	NA	NA	NA	NA	NA	NA	NA	NA	NA	NA	NA	NA	NA	NA	NA	NA	NA	NA	NA	NA	NA	NA	NA	NA	NA
7	18.0106	18.0106	H20 (water)	1	Neutral adduct and in-source fragment and biological transformation	10.4537	237	592	13	23	25	15	22	32	59	37	66	9	44	24	13	81	14	121	5	32	18	40	109	10	84	67	86	6	14	12	69	12	52	16	53	12	73	3	55	75	25	26	27
8	44.0263	44.0262	C2H4O	1	In-source fragment and biological transformation	9.57562	115	343	4	37	7	30	29	5	21	20	226	NA	21	20	40	767	63	91	13	71	3	138	334	20	46	24	140	4	35	23	20	18	128	2	NA	NA	123	NA	35	92	16	25	22
9	135.975	135.975	CHO2Na + CHO2Na (sodium formate + sodium formate)	1	Neutral adduct	8.92297	218	157	46	36	8	5	2	24	33	27	43	42	10	199	110	2	253	73	51	1	22	3	41	121	50	199	203	88	4	86	15	97	17	12	NA	11	5	13	24	57	22	45	39
15	1.0009	1.0009 (Li) OR 1.0010 (34S-35Cl)	Lithium (6Li and 7Li)	1	Isotope	6.39711	236	192	59	45	36	16	177	58	30	50	41	29	12	50	39	440	28	127	26	36	19	32	137	38	117	190	164	127	367	55	27	29	28	NA	4	37	134	15	21	46	17	18	10
12	2.0157	2.0157	H2	1	In-source fragment and biological transformation	7.95228	293	1005	16	8	1	3	17	5	21	92	167	23	8	17	12	18	17	39	6	16	25	9	42	34	34	74	53	17	21	22	23	28	24	26	36	9	22	2	21	30	5	11	4
11	14.0156	14.0157	Acetate-formate difference	1	Neutral adduct and in-source fragment and biological transformation	8.07132	242	631	3	15	10	13	38	9	35	19	90	11	5	15	13	22	27	45	5	18	11	14	105	21	145	98	110	149	36	18	34	25	20	9	11	3	5	NA	27	34	1	4	6
13	0.3343	0.3345	13C - 12C difference	3	Multiple charge state	6.69887	9	29	3	58	NA	NA	97	NA	NA	NA	117	NA	NA	NA	4	586	NA	153	1	39	1	43	74	NA	79	9	17	2	106	NA	14	NA	11	NA	NA	NA	4	NA	11	22	1	5	2
14	26.0156	26.0157	C2H2	1	In-source fragment and biological transformation	6.49213	174	548	2	10	2	2	10	6	16	43	108	15	10	5	7	9	19	36	13	10	11	4	14	247	724	27	37	42	157	5	13	23	39	14	15	NA	2	1	12	14	1	1	2
16	57.9586	57.9586	Na35Cl (sodium chloride)	1	Neutral adduct	6.03749	95	114	42	88	1	NA	1	1	NA	11	4	6	NA	68	132	30	163	72	186	41	656	14	9	80	101	14	15	3	4	55	9	88	45	NA	NA	1	1	80	37	87	48	62	53
10	1.0021	Not annotated	Not annotated	Not annotated	Not annotated	8.45244	40	101	56	42	9	12	110	16	23	8	18	12	3	47	31	204	37	67	23	20	17	21	56	51	76	122	129	97	279	21	11	21	17	NA	NA	37	119	15	25	48	10	6	8
18	15.974	15.9739	[M+Na]+ - [M+39K]+ difference	1	Charged adduct	5.82947	70	227	20	31	1	7	14	NA	2	NA	8	8	6	29	22	81	8	30	31	28	102	21	63	NA	172	79	135	3	30	22	15	9	18	21	58	17	51	NA	15	15	4	5	4
17	46.0055	46.0055 (formic acid)	CH2O2 (formic acid)	1	Neutral adduct and in-source fragment and biological transformation	5.8912	206	223	28	9	16	5	11	18	32	26	18	14	15	36	51	119	57	93	24	37	15	36	39	19	8	101	99	19	4	46	29	23	16	43	16	19	27	7	18	19	13	16	14
20	2.0062	2.0067	Carbon (12C+12C and 13C+13C; M+2)	1	Isotope	5.26139	42	175	24	11	2	6	14	6	12	10	23	9	7	43	49	64	72	58	13	19	23	48	75	334	625	38	52	34	106	13	24	9	41	NA	NA	7	32	12	34	70	14	19	19
21	3.9941	3.9941	Chlorine (37Cl + 37Cl and 35Cl + 35Cl)	1	Isotope	5.17452	157	170	122	114	22	NA	7	31	7	19	35	13	2	36	38	33	22	16	65	25	153	3	49	28	43	205	152	7	13	28	5	23	22	3	6	25	15	32	9	24	14	13	14
19	28.0312	28.0313	C2H4	1	In-source fragment and biological transformation	5.33217	174	632	2	7	3	4	29	5	21	53	154	8	3	3	2	33	24	3	4	9	1	1	24	18	54	55	67	18	17	6	18	7	12	3	5	1	6	NA	11	16	6	6	4
22	15.995	15.9949	O	1	Biological transformation	5.11465	141	383	10	3	3	3	11	7	12	16	64	8	7	17	5	76	4	15	2	9	31	6	23	8	28	32	54	13	3	9	6	23	26	4	7	8	19	1	12	17	4	9	3
23	10.0288	10.0288	Formate - 35Cl difference	1	Other	4.91609	205	149	36	79	7	1	NA	10	3	13	5	21	2	56	87	12	90	38	104	14	191	10	8	197	88	75	32	20	3	57	4	52	22	6	NA	2	1	15	27	57	37	40	26
42	0.9986	0.9984 OR 0.9988 OR 0.99885	Magnesium (24Mg and 26Mg) OR Zinc (64Zn and 66Zn)	2	Isotope and multiple charge state	3.24182	151	119	154	19	10	3	65	11	9	7	23	6	22	28	17	47	16	48	14	18	12	20	64	18	54	332	193	101	193	20	18	12	24	NA	NA	34	45	6	18	27	6	14	10
32	27.9948	27.9949	CO	1	In-source fragment and biological transformation	4.05069	66	202	10	8	11	4	4	10	19	11	7	16	25	21	4	35	3	46	5	13	NA	14	50	NA	10	47	62	1	3	31	36	26	31	1	11	9	33	NA	16	22	4	3	5
26	66.9841	66.9841	Sodium formate (-1.0034, 13C-12C difference)	1	Neutral adduct	4.29775	154	74	25	22	12	4	NA	8	14	15	18	44	2	125	206	7	223	28	121	5	81	5	33	378	46	56	50	74	2	86	3	77	6	NA	NA	27	3	16	1	5	1	NA	NA
29	22.0134	22.0131	C2H4O	2	In-source fragment and biological transformation	4.14902	6	35	1	16	NA	NA	1	2	2	1	127	NA	3	2	NA	688	1	49	NA	131	1	24	208	1	3	1	14	5	8	3	4	1	78	NA	NA	NA	52	NA	8	35	NA	NA	1
26	20.9785	20.9786	[M+H]+ - [M+Na]+ difference (-1.0034, 13C-12C difference)	1	Charged adduct	4.30486	55	318	16	11	3	12	20	6	12	5	11	2	25	49	35	71	50	108	24	39	78	82	80	29	319	15	38	8	34	17	31	7	41	NA	NA	17	45	3	21	29	15	15	18
28	1.9955	1.9958 (32-34S diff) or 1.9953 (Fe isotopes)	Iron (54Fe and 56Fe) OR Sulphur (32S and 34S)	1	Isotope	4.18715	167	136	29	31	19	6	7	41	28	31	18	24	21	44	45	76	38	29	29	43	50	9	27	9	7	90	55	16	30	95	53	79	44	NA	NA	19	14	9	4	13	6	9	5
35	17.0265	17.0265	[M+H]+ - [M+NH4]+ difference (OR NH3 loss)	1	Charged adduct	3.83531	42	335	1	16	2	15	27	3	27	1	51	2	34	3	NA	54	4	22	NA	14	8	34	23	4	63	64	130	3	17	9	40	5	61	1	8	1	58	NA	25	33	25	24	24
30	12	12	C	1	Biological transformation	4.0848	72	363	2	9	1	2	41	7	6	3	23	10	2	23	4	33	23	95	9	17	18	6	31	14	61	23	15	14	28	12	14	27	20	4	8	2	9	NA	21	23	2	4	4
31	4.9554	4.9554	[M+NH4] - [M+Na] difference	1	Charged adduct	4.06368	22	133	1	14	1	2	11	2	4	NA	11	NA	18	3	NA	131	1	6	NA	4	2	42	51	NA	336	33	81	1	119	NA	11	NA	41	NA	11	6	121	NA	16	11	21	27	26
25	2.0043	2.0043	Oxygen (16O and 18O)	1	Isotope	4.32036	104	141	28	26	5	20	19	29	24	21	38	6	5	21	23	38	28	46	12	13	13	7	36	51	73	71	75	25	79	27	7	17	11	NA	NA	10	66	10	10	29	5	7	9
36	83.9614	83.9614	CHO2K (potassium (39K) formate)	1	Neutral adduct	3.77028	208	207	62	80	1	4	5	20	14	13	4	4	1	15	7	3	2	3	NA	3	2	2	8	NA	8	523	441	3	1	13	1	7	2	39	4	2	2	NA	3	1	NA	NA	NA
33	1.0044	Not annotated	Not annotated	Not annotated	Not annotated	4.0305	27	70	12	14	2	3	16	3	8	14	31	11	6	17	24	34	30	49	20	21	11	6	43	38	116	26	25	72	203	6	4	4	12	1	1	23	52	15	14	48	12	14	12
37	30.0106	30.0106	CH2O	1	Biological transformation	3.69214	63	168	3	5	1	7	7	7	9	6	55	3	2	26	11	19	14	19	2	8	17	8	30	4	43	33	46	5	6	10	7	11	13	49	35	9	18	NA	7	5	NA	1	4
34	0.9971	0.997	Nitrogen (14N and 15N)	1	Isotope	3.96714	153	168	47	25	44	7	39	37	10	39	10	19	12	19	9	29	10	19	10	10	16	6	23	18	18	114	142	39	89	26	7	15	9	1	NA	34	22	5	9	17	3	5	3
38	24	24	C2	1	Biological transformation	3.62493	107	396	NA	6	1	2	16	3	11	14	44	27	12	11	12	27	24	59	21	19	13	8	16	10	60	21	19	8	15	6	5	14	9	22	31	1	3	NA	13	19	9	8	7
43	59.9556	59.9557	Na37Cl	1	Neutral adduct	3.19984	29	29	28	69	2	NA	NA	NA	NA	5	3	NA	NA	36	85	16	74	26	120	40	429	6	5	39	53	8	14	2	NA	34	6	48	29	NA	NA	NA	NA	56	23	56	35	35	35
41	88.0525	88.0525	C4H8O2 (butanoic acid)	1	In-source fragment and biological transformation	3.26137	42	109	NA	17	1	17	9	1	10	5	87	4	4	1	7	55	15	43	3	5	NA	100	142	30	14	10	65	2	24	NA	5	1	23	3	NA	NA	62	2	20	30	13	17	15
44	0.5005	Not annotated	Not annotated	Not annotated	Not annotated	3.19445	45	12	11	28	NA	NA	103	NA	2	NA	8	NA	1	8	5	297	NA	68	10	31	1	21	44	NA	11	47	41	NA	115	NA	1	NA	4	NA	3	NA	30	17	29	57	2	5	1
46	42.0105	42.0106	C2H2O	1	Biological transformation	3.06961	85	261	3	3	7	2	6	7	12	20	28	4	2	12	7	8	13	12	6	3	12	5	18	4	15	27	36	6	4	16	9	6	3	13	6	6	8	1	8	14	7	9	9
47	13.9793	13.9793	O - H2 difference	1	Biological transformation	3.06307	80	267	12	15	1	NA	4	5	5	16	41	7	8	8	13	37	3	31	9	21	13	13	26	7	13	23	16	2	4	9	8	5	4	4	7	11	20	NA	10	14	11	11	10
53	61.9705	61.9705	Na - 40Caformate difference	1	Neutral adduct	2.81851	107	74	11	NA	2	NA	NA	1	NA	NA	3	20	7	119	95	28	162	80	67	19	54	52	45	64	48	17	3	20	1	46	8	22	3	NA	NA	15	4	8	3	5	NA	NA	NA
49	22.9853	22.9853	[M+H]+ - [M+Na]+ difference (+1.0034, 13C-12C difference)	1	Charged adduct	3.00477	34	161	9	10	1	5	6	1	3	NA	7	2	10	27	15	78	43	72	15	34	59	67	70	12	191	12	19	7	24	8	19	2	28	NA	NA	7	75	NA	18	30	18	23	23
45	0.2506	0.2509	13C - 12C difference	4	Multiple charge state	3.0923	10	3	NA	50	NA	NA	17	NA	NA	NA	57	NA	NA	NA	2	64	1	11	1	12	NA	13	17	NA	64	NA	NA	1	73	NA	NA	NA	5	NA	NA	NA	NA	NA	4	3	4	8	2
52	43.9898	43.9898	CO2	1	In-source fragment and biological transformation	2.84497	72	83	8	3	5	1	6	16	5	7	8	30	2	34	12	7	17	13	28	3	27	5	17	3	7	37	13	3	2	44	8	41	4	14	4	23	6	6	6	7	4	2	7
56	27.019	27.019	C2H2 (+1.0034, 13C-12C difference)	1	In-source fragment and biological transformation	2.65559	211	298	NA	3	17	1	19	8	7	35	41	30	6	9	6	2	3	14	6	5	8	1	2	220	469	16	13	46	90	7	1	13	28	4	NA	1	NA	NA	5	2	NA	1	NA
48	203.962	203.962	CHO2Na + CHO2Na + CHO2Na (sodium formate + sodium formate + sodium formate)	1	Neutral adduct	3.03761	64	72	19	4	5	2	2	13	16	19	34	12	4	87	21	1	98	37	3	NA	7	1	23	25	16	142	150	26	NA	38	12	53	6	6	NA	1	2	5	11	28	16	30	17
51	41.0266	41.0266	C2H3N (acetonitrile)	1	Neutral adduct	2.86821	33	259	1	18	2	10	11	3	29	2	26	9	20	4	1	3	2	4	NA	1	1	2	2	2	17	9	93	3	35	10	78	21	55	1	2	1	7	NA	3	11	4	4	3
59	6.017	6.0163	(Sodium formate + Sodium formate) - H4O4P2 difference	1	Other	2.41805	100	117	9	NA	NA	NA	1	NA	NA	2	4	16	4	91	70	9	131	49	53	8	78	13	30	52	29	12	7	22	6	34	5	18	2	NA	NA	4	1	3	1	3	NA	NA	NA
54	39.9926	39.9925	NaOH (sodium hydroxide)	1	Neutral adduct	2.68027	19	117	1	3	1	3	1	1	6	9	4	2	6	4	1	52	3	32	NA	16	4	15	23	5	59	8	8	4	16	8	15	4	11	2	12	4	18	1	21	26	9	11	12
58	60.0211	60.021	C2H4O2 (acetic acid)	1	Neutral adduct and in-source fragment and biological transformation	2.44865	60	101	3	2	8	1	7	5	6	8	19	2	NA	18	8	30	57	17	3	4	22	3	10	7	9	27	25	30	5	3	8	3	5	28	23	9	8	6	8	12	2	1	3
55	0.6687	Not annotated	Not annotated	Not annotated	Not annotated	2.67446	1	8	3	21	NA	NA	16	NA	NA	NA	18	NA	NA	NA	2	185	NA	66	NA	6	NA	11	16	NA	53	NA	8	2	72	NA	7	NA	NA	NA	NA	NA	NA	NA	4	6	NA	4	2
62	37.9559	37.9559	[M+H]+ - [M+K]+ difference	1	Charged adduct	2.31296	30	133	2	9	2	3	6	1	4	NA	2	2	1	4	2	35	1	5	NA	9	12	12	8	NA	56	141	212	3	4	3	5	1	7	34	49	15	45	NA	8	10	1	3	2
63	78.0162	78.0162	Sodium formate+Sodium formate - Na35Cl difference	1	Neutral adduct	2.27501	97	49	3	15	3	NA	3	2	NA	4	1	12	NA	20	34	NA	46	27	43	NA	25	1	4	167	48	13	12	11	2	13	2	27	6	2	NA	1	NA	1	12	34	17	29	24
60	2.9997	Not annotated	Not annotated	Not annotated	Not annotated	2.41086	117	73	26	17	3	2	14	18	15	6	9	7	2	10	36	13	8	67	20	6	96	3	32	23	27	51	50	15	43	38	19	16	25	1	NA	28	21	NA	1	1	1	2	1
50	0.9952	0.9952	(12C-14N) - H difference	1	Isotope	2.9509	45	76	36	31	6	6	21	12	10	13	5	10	NA	12	5	15	21	19	4	9	25	1	14	9	7	86	107	34	41	5	12	12	8	NA	NA	27	13	4	3	12	3	4	4
57	271.95	271.95	CHO2Na + CHO2Na + CHO2Na + CHO2Na (sodium formate + sodium formate + sodium formate + sodium formate)	1	Neutral adduct	2.49927	22	39	4	1	4	1	2	9	7	15	21	6	2	46	5	NA	33	18	1	NA	3	NA	4	3	5	101	99	4	NA	28	6	32	1	4	NA	1	NA	4	8	18	14	29	11
68	55.9615	55.9616	Na35Cl - Nitrogen (14N and 15N) difference	1	Other	2.17133	20	29	24	67	1	NA	NA	1	NA	8	1	NA	NA	18	62	1	43	17	88	21	297	4	5	30	40	9	11	2	1	22	3	32	21	NA	NA	2	1	42	18	39	23	24	22
64	129.958	129.958	H4O4P2	1	In-source fragment	2.27493	81	38	1	NA	1	2	NA	4	4	NA	NA	32	15	97	65	1	159	72	23	NA	19	19	12	59	16	18	23	11	NA	40	16	20	5	3	1	4	12	3	NA	NA	NA	NA	NA
40	2.0003	Not annotated	Not annotated	Not annotated	Not annotated	3.31249	43	69	13	13	3	2	12	3	4	4	8	9	3	27	48	48	9	62	24	6	7	5	35	19	10	51	26	32	66	24	4	13	15	1	NA	11	23	10	3	7	4	1	1
72	9.0053	9.0053	H2O	2	Neutral adduct and in-source fragment and biological transformation	1.95007	7	12	NA	5	NA	1	1	NA	5	2	70	NA	24	2	NA	14	1	27	NA	9	6	26	11	NA	2	3	4	2	5	NA	12	NA	19	NA	2	1	16	NA	6	18	3	4	4
67	7.9888	7.98877	40Ca - 24Mg difference	2	Multiple charge state	2.19365	14	54	28	32	1	NA	1	1	1	1	14	2	17	5	1	47	1	101	8	22	14	61	10	NA	2	19	36	2	6	3	5	2	2	1	NA	NA	18	5	2	7	NA	NA	NA
70	14.6756	14.6754	C2H4O	3	In-source fragment and biological transformation	1.97798	NA	13	NA	3	NA	NA	2	NA	NA	NA	162	NA	NA	NA	NA	567	NA	2	NA	27	NA	NA	17	NA	NA	NA	NA	NA	1	NA	NA	NA	10	NA	NA	NA	NA	NA	NA	1	NA	NA	NA
74	4.0312	4.0313	H2 + H2	1	In-source fragment and biological transformation	1.88619	84	323	1	2	NA	NA	1	2	4	24	38	4	1	NA	4	5	4	14	2	1	1	1	24	2	13	17	9	2	3	2	4	4	1	1	3	1	3	NA	5	5	4	3	3
81	21.9841	21.9843	C2-2H difference	1	Biological transformation	1.67913	39	161	3	2	NA	NA	2	NA	1	2	10	NA	NA	5	4	7	11	15	NA	8	6	3	16	2	12	6	15	5	19	3	3	3	3	9	10	10	36	2	2	16	4	3	1
88	22.5147	Not annotated	Not annotated	Not annotated	Not annotated	1.56087	NA	8	NA	5	NA	NA	1	NA	NA	NA	32	NA	NA	NA	NA	394	NA	15	NA	43	NA	15	109	NA	NA	NA	2	NA	7	NA	NA	NA	11	NA	NA	NA	23	NA	1	12	NA	NA	1
78	115.917	115.917	Na35Cl + Na35Cl (sodium chloride)	1	Neutral adduct	1.76923	7	8	15	51	1	NA	NA	NA	NA	3	2	NA	NA	5	46	1	41	18	53	1	315	1	4	34	52	2	4	NA	NA	17	3	25	19	NA	NA	1	NA	16	19	38	18	20	12
70	15.0092	15.009 or 15.0094	(water - 13C) - (41K-39K) difference OR (water - 13C) - 68Zn-64Zn difference	1	Other	1.97792	3	18	NA	3	1	1	2	1	NA	NA	94	1	2	NA	1	511	1	12	NA	16	1	3	24	NA	2	5	5	3	5	1	2	2	15	NA	NA	NA	4	NA	NA	1	1	1	1
61	1.0055	Not annotated	Not annotated	Not annotated	Not annotated	2.34097	5	34	4	4	NA	3	17	4	1	5	18	8	1	3	9	19	60	85	4	6	5	5	12	10	27	6	18	27	80	5	2	4	6	1	1	4	16	1	9	15	16	12	12
85	0.2004	0.2007	13C - 12C difference	5	Multiple charge state	1.64256	NA	NA	NA	24	NA	NA	182	NA	NA	NA	85	NA	NA	NA	NA	11	NA	73	NA	2	NA	49	78	NA	9	NA	NA	1	45	NA	5	NA	2	NA	NA	NA	NA	1	5	3	7	5	2
65	67.9864	67.9866 or 67.9868 or 67.9859	C5N2OS or CH3N3OPS or C2H4NO2P2	2	Other	2.23569	3	2	14	26	1	2	NA	1	1	1	NA	2	NA	26	13	1	34	13	43	NA	6	1	20	33	4	18	6	74	2	5	1	13	2	2	NA	14	2	7	7	11	6	3	1
92	68.9907	68.9908	Sodium formate (+1.0034, 13C-12C difference)	1	Neutral adduct	1.47055	44	37	12	12	1	5	NA	7	13	7	14	23	NA	55	80	1	101	7	42	NA	20	1	21	149	13	45	27	45	5	38	2	34	2	NA	NA	7	3	4	2	3	NA	1	1
95	7.9863	7.9862 or 7.9864	56Fe - 40Ca difference	2	Multiple charge state	1.43294	15	24	8	9	2	NA	1	5	NA	3	1	1	4	6	2	54	3	63	2	72	8	9	5	NA	4	18	11	4	4	2	3	NA	NA	NA	1	1	6	1	1	8	NA	1	NA
76	0.5028	Not annotated	Not annotated	Not annotated	Not annotated	1.83507	3	2	3	1	NA	NA	12	NA	NA	NA	1	NA	NA	3	6	31	1	56	2	13	NA	5	15	NA	6	6	1	1	66	NA	NA	NA	2	NA	NA	NA	21	3	4	22	1	4	2
90	10.9909	10.991	[M+H]+ - [M+Na]+ difference	2	Charged adduct	1.54495	5	29	51	NA	NA	NA	1	NA	NA	1	1	NA	NA	45	26	91	16	135	22	52	11	21	26	NA	7	9	9	1	16	2	1	1	1	NA	1	NA	17	16	6	6	1	NA	1
69	1.0079	1.0078	H or H loss to form radical ion	1	Biological transformation or other	2.01427	15	70	5	4	3	2	17	3	5	6	11	6	2	6	3	9	13	32	2	2	4	5	14	NA	13	17	13	38	62	12	9	3	10	3	1	5	16	1	5	19	8	10	7
87	25.0122	25.0123	C2H2 (-1.0034, 13C-12C difference)	1	In-source fragment and biological transformation	1.60708	55	208	NA	3	NA	NA	2	NA	5	18	38	4	4	3	NA	2	6	4	5	2	3	1	3	109	387	5	11	12	64	1	5	3	22	NA	NA	NA	2	NA	NA	2	NA	NA	NA
93	36.0211	36.0211	H20+H2O (water)	1	Neutral adduct and in-source fragment and biological transformation	1.45572	30	99	3	5	1	NA	6	4	12	1	2	NA	2	4	5	24	1	32	2	3	2	8	9	1	7	14	11	1	3	2	9	2	10	2	9	NA	6	NA	11	14	5	8	7
88	43.0229	43.0229	C2H4O (-1.0034, 13C-12C difference)	1	In-source fragment and biological transformation	1.56319	43	81	1	19	1	5	10	1	7	2	30	NA	6	8	19	18	22	34	1	6	NA	68	111	6	13	6	81	4	18	16	14	6	37	NA	NA	NA	31	NA	13	19	5	5	6
80	8.0318	8.0318	Sodium formate - Na37Cl difference OR 39K formate - 39K37Cl difference	1	Neutral adduct	1.70465	80	43	25	53	5	1	1	3	1	4	2	2	1	13	25	9	27	10	25	9	93	3	1	67	53	18	3	3	NA	32	2	23	14	1	NA	1	NA	5	9	27	15	7	4
79	32.0263	32.0262	CH4O (methanol)	1	Neutral adduct	1.73103	23	96	1	NA	NA	NA	NA	2	4	2	1	2	1	8	1	48	NA	65	NA	47	NA	12	51	18	21	13	4	2	1	3	9	7	6	NA	7	NA	4	NA	1	2	1	2	1
97	21.5114	Not annotated	Not annotated	Not annotated	Not annotated	1.40042	NA	7	NA	4	NA	NA	NA	NA	NA	NA	39	NA	6	NA	NA	210	NA	12	NA	41	NA	14	107	NA	NA	NA	2	NA	7	NA	2	NA	15	NA	NA	NA	16	NA	1	6	NA	NA	1
97	15.9776	Not annotated	Not annotated	Not annotated	Not annotated	1.39996	13	14	3	NA	1	1	NA	3	NA	NA	2	11	15	24	11	25	49	50	4	10	32	28	20	1	NA	12	15	10	13	23	8	5	2	1	NA	14	26	NA	1	4	3	1	NA
101	117.914	117.914	CHCl3 (chloroform)	1	Neutral adduct	1.32266	4	4	18	58	NA	NA	NA	1	NA	3	1	NA	NA	8	40	3	30	10	50	1	281	3	3	30	43	3	4	NA	NA	16	3	25	18	NA	NA	NA	NA	13	13	30	9	15	14
104	3.0085	Not annotated	Not annotated	Not annotated	Not annotated	1.29016	19	68	5	2	NA	1	3	4	8	4	5	2	1	15	11	44	17	60	5	24	17	9	28	60	95	11	15	4	19	11	2	1	7	NA	4	1	14	1	2	14	1	2	1
74	15.9723	15.9724	40Ca - 56Fe difference	1	Isotope	1.88875	54	41	3	3	NA	2	NA	1	1	NA	1	NA	1	19	15	14	7	28	10	8	25	3	16	NA	8	9	4	1	12	25	3	9	2	4	2	3	15	NA	4	9	2	4	2
84	39.9948	39.9949	C2O	1	Biological transformation	1.66169	55	118	1	3	NA	NA	2	2	1	10	9	1	1	2	1	4	3	14	3	8	2	3	13	2	14	20	7	2	7	2	4	2	1	1	6	2	8	NA	9	11	2	2	1
86	42.0469	42.047	C3H6	1	In-source fragment and biological transformation	1.62888	15	154	NA	NA	2	NA	2	2	7	2	19	2	1	1	NA	12	9	4	NA	4	1	3	14	3	25	6	15	12	5	2	5	4	1	1	9	NA	3	NA	5	12	1	1	1
100	167.923	167.923	CHO2K + CHO2K (potassium (39K) formate + potassium (39K) formate)	1	Neutral adduct	1.33494	53	71	28	5	1	1	3	10	6	10	2	NA	NA	1	NA	4	NA	NA	1	NA	1	NA	NA	NA	NA	264	282	2	NA	NA	NA	NA	NA	16	4	NA	1	NA	NA	2	NA	NA	NA
112	2.9973	2.9971	68Zn - 65Cu difference	1	Isotope	1.15319	50	37	27	6	4	1	8	12	5	2	6	5	1	10	3	6	6	14	3	1	17	5	14	5	24	39	37	17	44	28	10	15	12	NA	NA	5	9	NA	NA	NA	NA	NA	NA
91	9.9843	9.9843	C - H2 difference	1	Biological transformation	1.50391	24	162	4	14	1	NA	7	1	3	1	10	5	14	2	NA	21	2	22	2	8	5	4	21	2	7	7	15	2	1	2	7	6	4	NA	3	NA	4	NA	8	4	NA	2	2
73	0.9937	0.9937	37Cl - 35Cl difference (-1.0034, 13C-12C difference)	1	Isotope	1.90492	70	7	14	2	4	3	6	7	3	4	3	NA	2	13	15	2	25	19	5	6	108	5	4	26	1	29	24	13	31	17	10	9	8	1	NA	13	18	4	1	8	2	NA	NA
108	45.0295	45.0296	C4H8O2 - (C2H4O - 1.0034) difference	1	Other	1.18106	41	85	2	7	3	8	5	1	2	11	30	NA	4	1	7	103	10	18	3	9	NA	64	98	4	10	5	46	1	5	6	6	3	39	NA	NA	NA	28	NA	12	24	4	8	4
101	134.972	134.972	C2H2NO4P	1	Other	1.32257	55	35	11	4	2	1	NA	5	9	7	11	11	NA	58	48	NA	65	9	7	NA	2	NA	11	79	8	40	45	21	1	24	2	35	5	NA	NA	5	3	1	NA	4	NA	1	1
66	21.983	Not annotated	Not annotated	Not annotated	Not annotated	2.20596	8	40	4	3	NA	4	3	NA	3	NA	1	1	NA	13	NA	10	8	18	1	6	6	5	19	2	21	4	6	1	16	NA	1	2	3	1	1	6	30	NA	10	14	4	7	4
94	19.0138	Not annotated	Not annotated	Not annotated	Not annotated	1.45345	60	163	2	3	2	3	6	8	18	4	13	NA	1	4	6	19	4	44	2	5	3	16	28	4	40	4	14	NA	4	1	15	2	10	NA	NA	3	8	NA	13	24	5	4	7
77	0.4994	0.4993	65Cu - 64Zn difference	2	Multiple charge state	1.78717	33	9	5	5	NA	NA	49	NA	3	NA	4	NA	5	NA	NA	61	NA	33	NA	5	NA	8	14	NA	3	29	31	NA	60	NA	NA	NA	3	NA	NA	NA	12	1	7	26	3	5	1
96	3.019	3.019	H2 (+1.0034, 13C-12C difference)	1	In-source fragment and biological transformation	1.40935	114	326	8	3	1	NA	9	1	5	36	71	6	2	4	2	3	3	18	1	4	6	3	2	14	13	16	13	6	7	5	1	3	6	NA	NA	1	7	1	5	7	1	5	1
99	16.0313	16.0313	CH4	1	In-source fragment and biological transformation	1.38232	24	181	NA	NA	NA	NA	2	4	2	1	14	3	1	3	NA	7	9	NA	NA	3	NA	2	18	3	4	8	5	2	NA	3	9	8	7	1	5	NA	1	NA	2	4	1	2	1
120	73.9326	Not annotated	Not annotated	Not annotated	Not annotated	1.04646	16	60	156	115	NA	NA	NA	3	4	NA	2	NA	NA	1	11	2	2	2	16	3	76	NA	1	NA	14	55	36	NA	NA	3	NA	2	4	3	NA	NA	NA	NA	1	1	NA	NA	NA
39	1.9982	1.9982 OR 1.9978 or 1.9978 or 1.9982	41K-39K (1+) difference OR Zinc (64Zn and 68Zn)	1 or 2	Isotope (and multiple charge state)	3.54747	32	38	26	13	1	2	6	3	1	4	1	4	1	12	6	9	3	9	2	2	10	3	15	12	14	77	63	9	24	6	2	3	1	1	1	16	11	2	3	5	1	1	2
108	21.9807	Not annotated	Not annotated	Not annotated	Not annotated	1.18376	8	10	9	8	NA	3	9	NA	1	NA	NA	NA	NA	9	2	10	10	18	2	4	8	1	17	1	28	NA	8	9	21	6	3	3	3	3	2	5	25	1	7	21	6	4	6
81	67.9886	67.9883	C2H4N2OS2	2	Other	1.6779	4	8	4	7	2	NA	NA	NA	1	1	2	6	1	35	19	6	20	14	4	18	4	NA	12	16	2	12	3	27	2	7	1	6	NA	NA	NA	33	4	2	1	7	5	5	5
103	23.0159	23.016	Acetonitrile - H2O difference	1	Neutral adduct	1.30947	16	100	NA	4	1	4	3	2	6	1	7	5	27	3	NA	32	NA	20	NA	2	4	2	46	3	8	4	34	4	1	2	21	4	16	NA	1	NA	10	NA	1	1	NA	NA	NA
24	0.9997	Not annotated	Not annotated	Not annotated	Not annotated	4.33738	80	40	20	4	13	NA	24	7	1	16	6	1	1	4	4	22	3	15	5	3	3	4	14	5	7	37	48	25	58	6	3	4	7	NA	NA	6	14	NA	4	14	2	3	3
105	56.0625	56.0626	C4H8	1	In-source fragment	1.26622	73	208	NA	NA	NA	NA	7	1	11	6	14	NA	3	1	NA	1	9	2	1	2	NA	1	13	5	9	11	14	4	13	NA	3	1	3	NA	NA	NA	3	NA	1	4	NA	NA	NA
128	2.9956	Not annotated	Not annotated	Not annotated	Not annotated	0.971635	59	43	68	7	8	NA	4	7	NA	9	7	3	3	3	1	5	4	8	3	2	4	3	10	NA	10	161	88	2	27	6	3	3	4	NA	NA	6	6	NA	NA	1	1	NA	NA
111	35.9768	35.9768	[M+Cl] + [H] difference (OR H35Cl loss) OR H35Cl (hydrogen chloride)	1	Charged adduct	1.16471	98	47	6	2	9	NA	1	19	NA	11	1	NA	NA	14	27	1	27	12	10	NA	85	2	3	7	1	26	10	6	8	12	NA	11	3	4	NA	3	1	2	3	1	NA	1	2
146	17.9727	Not annotated	Not annotated	Not annotated	Not annotated	0.792226	17	71	3	5	1	NA	3	1	1	NA	2	6	8	8	20	42	5	15	12	31	11	5	11	1	8	3	24	8	2	10	5	3	7	NA	NA	6	3	2	8	10	NA	1	NA
130	18.9734	18.9733	64Zn - 26Mg difference	2	Multiple charge state	0.962838	12	32	1	NA	NA	3	2	1	1	4	NA	5	NA	14	3	29	1	40	3	37	8	24	25	NA	32	4	8	NA	NA	7	1	5	NA	NA	2	5	5	4	18	25	3	2	2
110	30.0469	30.047	C2H6	1	In-source fragment	1.16823	73	227	2	NA	NA	NA	2	1	3	15	30	1	NA	2	NA	3	9	NA	1	NA	3	2	14	4	12	8	4	NA	3	1	4	5	2	1	1	NA	3	NA	1	2	NA	NA	NA
114	58.042	58.0419	C3H6O	1	In-source fragment and biological transformation	1.09299	15	119	NA	1	NA	6	10	1	4	2	35	4	NA	1	2	2	2	3	1	1	1	NA	10	6	26	13	25	2	4	1	1	1	1	1	3	NA	1	NA	NA	NA	NA	NA	NA
113	58.0055	58.0055	C2H2O2	1	In-source fragment and biological transformation	1.13694	30	72	1	6	NA	1	1	1	1	4	8	1	2	4	4	2	1	7	NA	2	1	1	3	NA	8	5	8	3	1	4	10	5	5	1	1	2	2	NA	3	6	1	1	1
123	0.0012	0.0011	63Cu37Cl - 65Cu35Cl difference	1	Isotope and neutral adduct	1.03467	NA	2	NA	NA	NA	NA	NA	NA	NA	NA	NA	NA	NA	NA	NA	NA	NA	NA	NA	NA	NA	NA	NA	NA	NA	NA	NA	NA	NA	NA	NA	NA	NA	NA	NA	NA	NA	NA	NA	NA	NA	NA	NA
117	1.9793	1.9792	[M+39K]+ - [M+H35Cl+H]+ difference	1	Charged adduct and Neutral adduct	1.06436	29	103	NA	NA	NA	NA	5	1	NA	1	7	3	1	3	1	21	1	4	2	4	1	3	9	NA	3	6	7	7	2	2	3	4	2	NA	1	2	8	NA	3	6	1	1	3
116	14.9705	14.9706	[M+Na]+ - [M+39K]+ difference (-1.0034, 13C-12C difference)	1	Charged adduct	1.06523	17	68	3	1	NA	1	4	1	1	NA	5	1	1	10	4	40	3	9	NA	8	34	13	37	NA	98	4	10	1	11	8	6	4	6	NA	NA	1	18	NA	5	6	2	3	2
123	20.5133	20.5133	Acetonitrile	2	Neutral adduct	1.03215	NA	1	NA	5	NA	NA	1	NA	2	NA	2	NA	18	NA	NA	31	NA	2	NA	NA	NA	NA	NA	NA	4	NA	1	NA	4	NA	7	NA	6	NA	NA	NA	1	NA	1	1	NA	1	1
81	3.9952	3.9949	39K - 35Cl difference	1	Isotope	1.67612	126	67	22	13	3	3	8	3	3	4	NA	4	1	1	8	11	4	6	8	1	9	NA	6	1	7	39	40	6	11	8	2	3	NA	1	NA	6	2	NA	NA	1	1	NA	NA
117	46.0419	46.0419	C2H6O	1	In-source fragment and biological transformation	1.0582	68	142	1	2	1	NA	NA	2	3	1	8	2	1	1	1	3	1	4	6	1	1	NA	11	7	10	16	11	1	1	NA	1	5	2	NA	NA	NA	NA	NA	1	NA	NA	NA	NA
117	16.9901	Not annotated	Not annotated	Not annotated	Not annotated	1.05667	90	85	NA	NA	6	NA	NA	4	NA	14	4	52	5	6	3	1	3	1	1	NA	2	NA	1	70	7	9	2	20	1	14	NA	19	2	2	NA	1	4	NA	NA	2	NA	NA	NA
126	5.9912	5.9912	Chlorine (37Cl + 37Cl + 37Cl and 35Cl + 35Cl + 35Cl)	1	Isotope	1.02277	21	44	24	36	4	NA	1	5	NA	4	21	NA	1	5	8	20	2	5	21	11	45	1	3	4	4	71	63	2	1	4	1	3	1	NA	NA	1	2	8	NA	2	1	1	1
130	17.0072	17.0072	H20 (-1.0034, 13C-12C difference)	1	Neutral adduct and in-source fragment and biological transformation	0.956335	45	126	1	NA	1	1	1	7	12	NA	2	NA	4	3	4	15	1	43	1	3	5	10	14	5	25	4	11	NA	4	1	13	2	5	NA	NA	1	12	1	9	15	5	6	9
107	135.974	135.9735 or 135.9732	CH3N3OPS or C5N2OS	1	Other	1.21609	3	4	16	49	NA	1	NA	1	2	1	2	1	NA	18	7	NA	10	8	66	NA	2	NA	14	4	NA	12	10	34	NA	2	NA	1	NA	NA	NA	NA	NA	NA	10	14	7	4	1
115	2.0146	Not annotated	Not annotated	Not annotated	Not annotated	1.08019	15	64	NA	2	NA	NA	8	1	2	9	27	1	1	5	NA	2	1	7	NA	2	3	1	4	1	7	8	9	8	13	2	1	2	4	2	5	2	8	NA	3	6	3	3	3
137	15.0109	15.0109	HN	1	Biological transformation	0.893158	10	95	1	NA	NA	NA	3	NA	1	NA	7	4	2	1	NA	62	3	12	NA	16	4	3	5	1	7	8	12	8	5	1	15	12	14	NA	NA	NA	2	NA	1	2	1	NA	1
120	52.0313	52.0313	C4H4	1	Other	1.04844	40	162	NA	2	NA	NA	1	NA	2	12	22	4	1	NA	NA	1	1	6	NA	NA	NA	2	5	16	99	7	5	5	19	2	NA	4	10	2	1	NA	NA	NA	3	4	NA	1	NA
128	1.0121	1.0123	H2 (-1.0034, 13C-12C difference)	1	In-source fragment and biological transformation	0.966478	84	219	5	5	1	NA	4	1	1	29	39	3	2	1	NA	2	2	8	1	1	4	2	2	10	1	9	11	12	24	3	1	3	1	NA	NA	1	1	1	1	3	1	2	1
135	0.9924	0.9925	34S - 32S difference (-1.0034, 13C-12C difference)	1	Isotope	0.907416	58	21	3	3	3	2	2	8	15	7	10	1	1	4	9	17	19	17	8	14	22	7	4	6	1	13	19	5	13	15	12	18	10	NA	NA	3	1	1	1	4	1	1	1
123	15.9751	15.9748 or 15.9750	41KCO2H - C2HNP difference	1	Other	1.02573	5	7	NA	4	1	NA	NA	1	NA	NA	NA	1	2	2	NA	8	2	15	1	13	6	8	7	NA	6	5	10	5	13	NA	4	NA	2	NA	4	13	26	NA	2	6	1	NA	1
122	65.9904	65.9904 or 65.9903	Sodium formate - (37Cl-35Cl) difference	1	Neutral adduct	1.04483	26	13	4	21	1	1	NA	1	NA	4	1	2	1	10	14	2	19	6	8	NA	67	1	1	31	40	8	7	2	1	18	NA	24	16	NA	NA	2	1	4	7	13	11	8	6
134	11.5079	11.508	Acetonitrile - water difference	2	Neutral adduct	0.920333	NA	5	NA	1	NA	NA	NA	NA	NA	NA	13	NA	25	NA	NA	2	NA	NA	NA	NA	NA	NA	1	NA	NA	2	1	NA	2	NA	6	NA	1	NA	NA	NA	1	NA	NA	1	NA	1	1
106	2.0016	Not annotated	Not annotated	Not annotated	Not annotated	1.2642	11	3	8	2	NA	NA	13	2	3	2	3	2	NA	9	11	32	6	34	7	1	2	2	9	10	6	18	9	19	34	5	2	1	7	1	NA	7	21	4	3	11	2	2	3
141	40.0312	40.0313	C3H4	1	In-source fragment and biological transformation	0.855551	12	125	NA	2	2	1	2	1	2	NA	8	3	NA	1	4	3	8	1	1	1	NA	1	12	2	25	9	8	2	11	4	5	5	8	1	7	NA	1	NA	4	2	NA	NA	NA
145	27.0109	27.0109	CHN	1	Biological transformation	0.812999	25	46	NA	NA	NA	NA	3	2	1	NA	3	5	2	6	1	1	2	16	NA	NA	1	2	3	NA	12	8	9	1	5	6	21	18	20	NA	2	NA	NA	NA	1	4	2	2	3
136	50.0155	50.0157	C4H2	1	Biological transformation	0.898077	35	110	1	2	NA	NA	2	1	1	7	7	7	3	2	5	1	8	12	7	1	13	17	7	19	81	2	6	5	8	3	NA	2	5	NA	NA	NA	NA	NA	2	2	1	1	2
130	85.9597	85.9595	CHO2K (potassium (41K) formate)	1	Neutral adduct	0.964116	37	55	17	9	1	2	3	9	5	6	2	1	NA	2	9	1	1	NA	2	NA	NA	NA	1	1	4	156	186	2	2	3	NA	2	NA	1	1	1	NA	NA	NA	NA	NA	NA	NA
137	20.0262	20.0262	C2H2-O - C2H6 difference	1	Other	0.886433	52	144	1	1	1	1	NA	NA	3	1	6	3	NA	3	NA	3	2	4	2	5	NA	3	8	2	16	4	6	2	NA	NA	2	3	3	NA	2	NA	3	NA	1	1	NA	1	NA
140	31.9898	31.9898	O2	1	In-source fragment and biological transformation	0.86988	27	97	1	NA	NA	1	2	NA	3	4	7	3	1	3	2	6	1	6	NA	2	2	3	3	4	4	13	10	3	NA	5	3	5	6	1	6	1	1	NA	NA	1	NA	NA	1
154	13.0122	13.0123	CH2 (-1.0034, 13C-12C difference)	1	Biological transformation	0.739178	47	173	NA	3	2	1	1	1	5	4	30	NA	2	1	2	3	3	8	NA	1	NA	3	10	6	59	12	25	31	12	3	2	1	5	NA	1	1	1	NA	NA	NA	1	1	1
156	15.019	15.019	CH2 (+1.0034, 13C-12C difference)	1	Biological transformation	0.726873	42	177	3	5	3	4	21	1	5	3	26	NA	2	NA	3	4	5	9	2	NA	2	6	10	3	48	16	20	24	10	2	3	NA	2	NA	1	1	1	NA	2	4	1	1	1
144	97.977	97.977	C2H3O2K (potassium (39K) acetate)	1	Neutral adduct	0.817205	6	6	17	1	7	NA	NA	4	2	15	1	NA	1	21	1	NA	4	1	NA	NA	12	4	5	NA	2	178	87	NA	1	3	1	8	3	1	1	6	5	NA	1	2	NA	NA	1
143	10.0207	10.0208	C2H2-O difference	1	Biological transformation	0.825651	54	132	NA	NA	NA	NA	4	1	3	2	14	NA	NA	3	1	11	3	3	1	1	NA	1	10	5	7	4	2	2	1	2	1	6	2	1	2	2	NA	NA	1	1	1	NA	NA
149	72.021	72.0211	C3H4O2	1	In-source fragment and biological transformation	0.768507	15	84	NA	NA	2	1	4	3	4	4	8	NA	NA	1	5	1	12	5	NA	1	9	1	6	NA	6	10	20	2	1	2	2	5	NA	1	1	2	1	NA	NA	NA	NA	NA	NA
149	72.0575	72.0575	C4H8O	1	Other	0.768043	58	136	NA	NA	NA	3	6	NA	2	1	20	2	2	NA	1	1	3	1	4	NA	1	NA	5	2	13	11	31	1	1	NA	NA	NA	NA	NA	NA	NA	1	NA	NA	1	NA	NA	NA
152	76.0192	76.0191	CH5N2P	1	In-source fragment	0.753245	53	16	3	7	NA	NA	4	4	1	1	2	1	NA	7	7	1	11	9	3	NA	10	1	NA	49	34	2	1	3	1	5	NA	11	3	1	NA	1	NA	1	1	10	8	9	6
149	74.0369	74.0368	C3H6O2	1	In-source fragment and biological transformation	0.769573	11	77	NA	NA	2	4	3	NA	3	1	27	2	NA	2	NA	NA	NA	10	NA	NA	NA	1	2	1	6	7	10	7	4	1	1	1	4	3	6	1	NA	NA	1	6	3	3	2
152	132.079	132.079	C6H12O3	1	In-source fragment	0.750783	5	48	NA	1	NA	6	11	NA	1	1	29	NA	2	NA	NA	3	1	20	NA	NA	NA	77	14	NA	7	1	13	NA	8	NA	1	1	10	NA	1	NA	13	NA	5	4	1	5	5
133	26.0145	Not annotated	Not annotated	Not annotated	Not annotated	0.93807	8	59	NA	NA	NA	NA	7	NA	2	3	21	1	1	1	3	NA	2	6	2	NA	3	NA	1	16	41	3	9	15	61	4	NA	2	5	3	2	NA	3	NA	2	2	NA	NA	NA
165	56.0262	56.0262	C3H4O	1	Other	0.660639	17	99	1	3	NA	1	1	2	1	2	7	7	NA	1	NA	1	NA	10	NA	NA	NA	NA	7	6	23	8	6	2	1	NA	1	5	1	3	1	1	NA	NA	2	6	NA	1	NA
154	54.047	54.047	C4H6	1	Other	0.744213	57	200	NA	NA	NA	NA	2	2	4	5	8	1	NA	NA	NA	4	6	NA	NA	2	NA	1	6	1	9	5	6	NA	4	NA	1	2	2	1	1	NA	NA	NA	2	1	NA	NA	NA
157	18.0299	18.0299	NH3 (+1.0034, 13C-12C difference)	1	In-source fragment and biological transformation	0.711875	14	105	NA	3	1	2	4	1	10	NA	17	NA	12	2	NA	29	1	6	NA	6	NA	15	8	1	23	10	36	1	5	3	16	1	33	NA	NA	NA	18	NA	12	10	10	10	12
165	35.0371	35.0371	NH3 + H2O	1	In-source fragment	0.659962	4	114	NA	NA	NA	NA	5	1	5	NA	6	NA	1	NA	NA	5	1	12	NA	1	NA	3	5	NA	22	1	8	1	7	NA	5	1	5	NA	4	NA	2	NA	6	9	5	6	6
147	5.9587	5.9587	[M+Na]+ - [M+NH4]+ difference (+1.0034, 13C-12C difference)	1	Charged adduct	0.776099	2	23	1	3	NA	NA	2	1	1	NA	4	NA	2	2	NA	46	1	5	NA	1	NA	25	6	NA	149	2	9	NA	30	2	1	NA	8	1	NA	1	42	NA	5	7	4	12	8
181	34.0055	34.0055	H2O2	1	Other	0.529269	24	109	NA	NA	NA	NA	4	NA	NA	1	6	1	1	8	1	9	NA	1	NA	1	NA	2	9	NA	3	14	5	1	3	1	1	3	3	5	1	1	3	NA	NA	NA	NA	3	NA
157	62.0003	62.0004 OR 62.0003	CH2O3	1	In-source fragment and biological transformation	0.706838	17	32	1	2	1	1	1	2	1	2	2	NA	1	28	NA	4	12	6	NA	NA	19	7	4	1	NA	4	8	2	2	3	1	22	6	7	4	1	2	1	1	2	1	1	1
180	6.0106	6.0106	C2H2O - CH4O2 difference OR C2-H2 - CO difference	1	Other	0.563298	14	60	NA	1	NA	NA	NA	3	2	1	3	1	NA	4	NA	6	5	6	NA	3	4	4	11	9	9	7	4	3	2	3	2	6	7	NA	3	2	3	NA	NA	NA	NA	1	NA
169	56.9552	56.9553	Na35Cl (-1.0034, 13C-12C difference)	1	Neutral adduct	0.624681	66	29	2	NA	1	NA	NA	1	NA	2	2	5	NA	14	21	NA	30	9	14	NA	167	3	1	22	17	5	3	1	2	23	1	15	6	1	NA	1	1	1	1	2	NA	1	NA
165	8.0051	Not annotated	Not annotated	Not annotated	Not annotated	0.664924	39	89	3	NA	NA	NA	1	1	2	2	22	1	1	4	NA	4	3	7	2	7	NA	1	5	3	6	5	9	1	2	3	1	3	8	2	1	NA	2	NA	NA	NA	NA	NA	NA
162	81.963	81.9632	[CHO2K (potassium (39K) formate) + CHO2K (potassium (39K) formate)] - [CHO2K (potassium (39K) formate)] difference	1	Neutral adduct	0.676713	30	52	13	35	NA	2	1	6	9	5	2	NA	NA	2	1	1	1	4	NA	1	2	NA	NA	1	1	100	155	3	NA	1	NA	NA	NA	NA	NA	NA	NA	NA	NA	1	NA	NA	NA
169	83.9524	83.9524	H - 40Caformate difference	1	Neutral adduct	0.618915	18	30	3	NA	NA	1	2	2	1	1	2	NA	1	14	7	3	14	52	1	1	24	43	20	3	23	7	3	4	1	3	2	1	1	1	NA	1	2	NA	1	NA	NA	NA	NA
157	162.053	162.053	C6H10O5 (or [C6H12O6-H2O])	1	In-source fragment and biological transformation	0.713213	5	9	NA	2	NA	NA	1	1	4	NA	2	NA	NA	1	1	NA	15	11	NA	NA	3	5	4	NA	1	2	2	NA	2	1	5	NA	2	5	28	1	5	NA	2	4	NA	NA	NA
168	77.9774	77.9776	CH2O2S	1	In-source fragment	0.647224	149	91	NA	NA	35	2	NA	26	2	30	6	8	7	17	NA	1	2	3	NA	NA	23	2	8	NA	1	1	6	2	1	9	1	4	2	NA	NA	NA	NA	NA	NA	1	NA	NA	NA
172	125.946	125.946	Na35Cl+NaCOOH (sodium chloride + sodium formate)	1	Neutral adduct	0.598992	9	3	1	9	NA	NA	2	NA	NA	3	1	2	1	3	2	NA	26	23	3	NA	53	NA	1	26	42	2	1	3	NA	12	1	17	17	NA	NA	NA	1	7	9	35	11	12	8
191	82.0031	82.0031	C2H3O2Na (sodium acetate)	1	Neutral adduct	0.466613	31	24	NA	NA	2	1	NA	NA	NA	1	1	1	1	5	NA	1	1	2	NA	NA	1	1	1	4	7	5	9	36	6	2	1	1	1	NA	NA	2	1	NA	NA	NA	NA	NA	NA
176	69.9845	69.9847	C2HNP	1	Other	0.573029	7	8	5	25	1	NA	NA	3	NA	NA	1	2	NA	8	5	3	6	12	1	NA	42	NA	NA	23	24	7	7	1	1	6	NA	17	11	NA	NA	1	3	7	5	17	5	6	4
181	11.0322	11.0322	(Sodium formate) - Na35Cl difference (+1.0034, 13C-12C difference)	1	Neutral adduct	0.530154	69	15	4	NA	4	NA	NA	3	2	1	2	5	NA	9	28	1	21	1	22	1	29	4	1	100	9	33	16	11	1	11	NA	14	2	NA	NA	1	NA	4	2	1	NA	NA	1
176	29.0346	29.0347	C2H4 (+1.0034, 13C-12C difference)	1	In-source fragment	0.571584	64	206	2	1	1	NA	11	NA	2	23	59	2	NA	1	NA	NA	7	5	1	NA	NA	NA	NA	8	12	4	20	6	3	1	2	1	3	NA	1	NA	1	NA	1	4	1	2	1
184	12.0258	Not annotated	Not annotated	Not annotated	Not annotated	0.512096	8	11	15	40	1	NA	1	NA	NA	1	2	1	1	10	6	2	10	10	10	6	45	NA	2	19	30	8	5	3	NA	10	1	13	10	NA	NA	1	1	4	6	15	12	7	6
184	48.0211	48.0211	CH4O2	1	In-source fragment and biological transformation	0.514991	19	62	1	1	1	NA	1	4	3	1	2	1	NA	2	3	2	6	10	1	NA	3	1	8	NA	2	4	5	2	1	3	4	2	2	5	NA	1	5	NA	1	1	NA	1	NA
181	43.9639	Not annotated	Not annotated	Not annotated	Not annotated	0.52853	9	111	24	12	NA	4	2	NA	3	1	2	NA	5	9	NA	2	10	30	NA	1	10	11	8	NA	26	3	2	1	1	3	3	NA	5	5	2	NA	1	NA	1	3	1	1	2
216	3.9929	3.9929	Calcium (40Ca and 44Ca)	1	Isotope	0.341159	23	12	12	14	3	2	NA	6	1	3	2	2	3	9	3	12	6	12	3	12	15	NA	5	NA	2	8	24	2	6	8	4	8	2	NA	NA	3	4	2	1	2	1	1	2
172	13.9769	Not annotated	Not annotated	Not annotated	Not annotated	0.59781	12	22	3	4	NA	NA	2	NA	NA	NA	NA	1	NA	3	9	8	2	7	25	5	55	NA	1	1	23	6	25	2	3	9	1	4	3	3	NA	5	6	NA	1	3	NA	2	NA
188	70.0419	70.0419	C4H6O	1	Other	0.482424	46	118	NA	1	NA	NA	2	1	1	1	4	NA	NA	1	NA	NA	2	2	1	NA	NA	1	6	10	12	13	8	3	2	2	1	1	1	NA	NA	NA	1	NA	1	2	1	1	1
184	12.0364	Not annotated	Not annotated	Not annotated	Not annotated	0.514709	51	139	NA	NA	NA	NA	2	NA	1	NA	13	3	NA	1	2	6	3	1	1	NA	1	NA	4	18	2	7	5	3	2	NA	NA	1	NA	2	NA	NA	NA	NA	NA	NA	NA	NA	NA
192	38.0157	38.0157	C3H2	1	Other	0.455116	18	85	NA	3	1	NA	2	1	1	NA	6	5	NA	5	3	1	3	4	NA	1	NA	1	7	NA	34	5	2	3	3	1	2	5	9	1	2	NA	2	NA	2	4	NA	NA	NA
187	47.0088	47.0088	CH2O2 (formic acid) (+1.0034, 13C-12C difference)	1	Neutral adduct and in-source fragment and biological transformation	0.495702	38	54	6	3	NA	2	4	2	13	1	5	1	NA	9	12	6	17	27	3	4	4	14	11	5	2	17	19	7	1	12	5	6	2	NA	1	2	4	1	3	2	3	3	4
194	54.0105	54.0106	C3H2O	1	Other	0.453036	23	57	1	1	1	1	2	1	NA	1	4	4	NA	1	1	1	3	4	NA	NA	28	2	9	NA	18	8	6	2	2	3	NA	4	3	7	1	2	1	NA	NA	1	NA	NA	NA
228	17.9711	17.971	39K37Cl - Na35Cl difference	1	Neutral adduct	0.318567	7	30	2	4	NA	1	1	1	NA	NA	NA	1	NA	9	14	20	1	14	20	14	61	4	8	1	23	12	33	1	3	3	4	3	2	NA	NA	1	2	1	6	14	NA	NA	1
196	75.9295	75.9296	39K37Cl (potassium chloride)	1	Neutral adduct	0.437	2	33	115	88	NA	NA	NA	2	1	NA	1	NA	NA	1	6	NA	NA	1	9	1	54	NA	NA	NA	15	13	19	NA	1	2	1	1	NA	NA	NA	NA	NA	NA	NA	NA	NA	NA	NA
212	14.341	Not annotated	Not annotated	Not annotated	Not annotated	0.354412	NA	11	NA	2	NA	NA	12	NA	NA	NA	63	NA	NA	NA	NA	140	NA	NA	NA	10	NA	NA	10	NA	NA	1	NA	NA	NA	NA	NA	NA	2	NA	NA	NA	1	NA	NA	1	NA	NA	NA
199	61.9526	61.9535	[M+Na+K]+ - [M+H]+ difference	1	Charged adduct	0.428009	2	1	13	23	NA	NA	1	1	NA	3	1	NA	NA	5	24	NA	9	4	26	NA	122	NA	NA	17	18	1	5	2	1	5	2	10	8	NA	NA	NA	1	14	3	8	4	5	8
176	0.984	0.984	O-NH	1	Biological transformation	0.574977	23	77	NA	2	NA	4	3	6	7	NA	2	3	3	2	NA	25	NA	2	NA	1	NA	1	7	3	9	7	11	3	4	2	2	4	NA	NA	3	1	NA	NA	2	1	1	1	NA
205	3.952	3.952	[M+Na]+ - [M+NH4]+ difference (-1.0034, 13C-12C difference)	1	Charged adduct	0.367852	3	35	NA	5	NA	NA	NA	1	2	NA	2	1	7	1	NA	34	1	2	NA	NA	3	12	2	NA	175	NA	9	NA	35	1	5	NA	19	NA	NA	NA	17	NA	3	3	5	10	6
192	89.9693	89.9693	NaCOOH +Na (sodium formate + sodium)	1	Neutral adduct	0.458191	40	68	7	2	NA	3	NA	1	2	6	NA	1	NA	15	12	NA	26	8	3	1	8	2	14	11	26	3	13	1	1	10	NA	1	1	3	NA	2	2	NA	NA	1	NA	NA	NA
251	0.4008	Not annotated	Not annotated	Not annotated	Not annotated	0.20328	NA	NA	NA	10	NA	NA	82	NA	NA	NA	31	NA	NA	NA	NA	7	NA	47	NA	3	NA	28	40	NA	NA	NA	NA	3	24	NA	3	NA	1	NA	NA	NA	NA	NA	2	NA	3	3	NA
196	90.0318	90.0317	Formic Acid + C2H4O	1	Other	0.438083	28	35	2	NA	2	1	NA	5	2	1	5	1	NA	3	15	24	30	8	1	NA	12	5	3	2	1	3	1	1	1	10	NA	5	1	6	4	NA	3	NA	NA	1	NA	NA	NA
208	5.9894	Not annotated	Not annotated	Not annotated	Not annotated	0.361594	27	43	4	7	3	NA	NA	9	1	5	4	1	NA	2	NA	11	5	6	NA	5	3	1	4	1	8	7	3	NA	1	4	NA	2	NA	1	3	1	2	3	NA	1	NA	NA	NA
260	19.9682	Not annotated	Not annotated	Not annotated	Not annotated	0.10175	21	79	NA	1	1	NA	2	NA	NA	1	1	2	NA	NA	12	17	NA	1	12	8	34	NA	2	3	12	8	20	NA	2	3	3	1	5	1	1	3	1	1	NA	NA	NA	1	NA
200	25.9793	25.9792	H20-CO2 difference	1	In-source fragment and biological transformation	0.40778	25	67	1	NA	NA	NA	1	8	5	NA	1	1	NA	1	NA	4	2	8	NA	1	3	1	13	NA	5	6	12	2	2	1	NA	NA	1	NA	2	1	3	1	2	3	1	NA	NA
212	62.0368	62.0368	C2H6O2	1	Other	0.346328	26	77	NA	1	NA	1	1	1	NA	NA	3	1	NA	1	1	1	1	4	NA	NA	1	2	3	8	1	4	3	2	1	NA	1	NA	1	2	3	NA	NA	NA	1	NA	NA	NA	NA
216	60.9671	60.9677	HN2P3	2	Other	0.344822	30	26	NA	NA	3	NA	NA	NA	NA	NA	NA	1	NA	25	46	1	36	19	15	2	21	25	21	37	24	3	NA	3	NA	24	3	12	1	NA	NA	2	2	1	1	1	NA	NA	NA
208	59.0371	59.0371	C2H5NO	1	In-source fragment and biological transformation	0.35846	20	78	NA	1	NA	2	11	NA	6	NA	4	2	2	2	NA	22	2	13	NA	NA	1	1	1	NA	NA	4	12	1	1	1	11	1	6	NA	2	1	1	NA	3	1	2	2	3
188	47.9298	47.9293	56Feformate - NH435Cl difference	1	Neutral adduct	0.475561	9	5	2	24	NA	NA	NA	NA	NA	NA	NA	NA	NA	2	8	4	9	5	2	1	59	2	2	34	50	2	2	1	2	7	NA	9	6	NA	NA	NA	1	NA	5	19	11	8	5
208	52.0135	52.0132 or 52.0131	C3H7NOP or C7H4O	2	Other	0.355252	54	43	4	1	2	NA	NA	NA	NA	NA	NA	2	1	11	3	NA	1	3	2	NA	39	2	9	NA	34	2	4	1	2	12	1	7	2	1	NA	1	1	NA	4	1	NA	1	NA
237	33.9936	33.9937	Sodium formate	2	Neutral adduct	0.217318	29	21	11	2	NA	NA	1	1	10	1	16	NA	1	31	NA	1	2	34	NA	NA	NA	3	16	NA	4	86	71	1	NA	1	NA	1	NA	NA	NA	NA	NA	NA	NA	NA	NA	NA	NA
228	113.92	113.9202 or 113.9203	(2 x Na35Cl) - (37Cl-35Cl difference) difference	1	Other	0.323595	2	3	4	14	NA	NA	NA	NA	NA	2	NA	NA	NA	1	23	1	9	6	20	NA	131	NA	1	18	27	NA	1	NA	NA	7	1	8	12	NA	NA	NA	1	9	4	16	6	7	4
216	74.0732	74.0732	C4H10O	1	Other	0.340397	48	103	NA	2	NA	NA	NA	2	4	1	NA	NA	1	NA	1	NA	1	2	NA	1	NA	NA	7	NA	8	17	5	NA	2	1	3	NA	1	NA	NA	NA	NA	NA	2	NA	NA	2	NA
244	11.0064	Not annotated	Not annotated	Not annotated	Not annotated	0.213959	2	13	NA	NA	NA	NA	1	NA	NA	NA	60	NA	2	1	NA	6	2	4	NA	1	NA	NA	3	1	2	3	2	3	9	2	NA	NA	16	NA	NA	NA	3	NA	NA	NA	NA	1	1
216	11.9636	Not annotated	Not annotated	Not annotated	Not annotated	0.340465	37	103	NA	NA	2	NA	NA	2	1	8	15	1	1	3	NA	3	NA	NA	NA	1	2	2	11	1	1	9	6	NA	1	NA	2	NA	3	NA	3	NA	NA	NA	NA	NA	NA	NA	NA
196	45.0578	45.0578	C2H7N	1	Other	0.440572	10	114	NA	NA	NA	NA	1	1	4	NA	9	NA	1	NA	NA	NA	NA	NA	NA	NA	NA	NA	2	NA	22	15	11	2	2	NA	5	1	2	1	NA	NA	1	NA	5	4	2	4	5
216	3.0109	3.0109	C - HN difference	1	Other	0.336143	2	54	NA	1	NA	NA	2	1	2	3	13	3	1	1	1	4	6	13	1	2	1	2	3	7	39	3	12	1	11	2	4	5	1	NA	NA	NA	4	1	NA	12	1	NA	NA
244	13.0078	13.0078	CH	1	Other	0.213037	4	14	1	1	2	1	2	NA	3	NA	61	NA	3	1	NA	17	3	14	NA	5	NA	3	6	1	3	16	11	7	22	4	10	3	21	NA	NA	2	2	NA	NA	NA	1	NA	NA
216	2.4777	2.4777	[M+NH4]+ - [M+Na]+ difference	2	Charged adduct	0.336711	NA	NA	NA	NA	NA	NA	NA	NA	NA	NA	NA	NA	NA	NA	NA	244	NA	3	NA	5	NA	3	12	NA	NA	6	NA	NA	NA	NA	1	NA	1	NA	NA	NA	17	NA	NA	1	NA	NA	NA
224	20.9293	20.9293	Ammonia - (K-H) difference	1	Other	0.330129	4	13	NA	1	NA	NA	NA	NA	NA	NA	3	NA	NA	1	NA	32	NA	NA	NA	NA	NA	10	7	NA	55	5	108	1	11	NA	NA	NA	NA	NA	3	1	10	NA	2	6	NA	2	1
224	27.0277	27.028	C2H4 (-1.0034, 13C-12C difference)	1	In-source fragment and biological transformation	0.329499	50	153	1	2	1	1	3	NA	4	18	42	2	1	NA	NA	3	3	1	1	NA	1	NA	NA	7	14	4	18	8	9	2	4	1	3	NA	NA	1	3	NA	1	3	NA	1	NA
232	16.0131	16.0127	C3H6O3 - C3H6S difference	1	Other	0.311599	54	28	4	2	1	2	6	4	1	2	6	NA	5	1	1	9	NA	9	NA	2	3	8	9	1	4	4	23	2	1	NA	4	NA	2	NA	NA	NA	2	NA	NA	1	NA	NA	NA
224	43.0058	43.0058	CHNO	1	In-source fragment and biological transformation	0.328149	43	57	1	2	NA	2	1	3	3	3	1	3	NA	1	NA	1	NA	1	NA	NA	NA	1	NA	6	3	3	16	2	1	NA	1	3	4	1	NA	1	NA	NA	1	1	NA	NA	NA
235	12.9953	12.9952	N-H difference	1	Biological transformation	0.228007	18	61	1	NA	NA	NA	NA	2	NA	NA	4	5	1	1	NA	2	2	4	NA	NA	NA	NA	2	1	5	2	1	9	7	5	11	12	5	NA	NA	NA	1	NA	NA	1	2	5	3
216	45.0021	45.0021	CH2O2 (formic acid) (-1.0034, 13C-12C difference)	1	Neutral adduct and in-source fragment and biological transformation	0.337616	28	43	5	1	1	2	1	5	4	1	2	NA	NA	3	12	3	15	19	4	1	4	9	7	8	1	17	15	5	NA	7	5	2	2	NA	NA	4	4	3	3	4	2	2	3
137	0.4982	Not annotated	Not annotated	Not annotated	Not annotated	0.886572	8	1	NA	1	NA	NA	20	NA	1	NA	1	NA	2	NA	NA	17	NA	17	1	4	1	5	6	NA	1	15	20	1	28	NA	1	NA	4	NA	NA	NA	4	1	7	10	NA	2	3
260	70.0782	70.0783	C5H10	1	Other	0.100877	5	65	NA	NA	NA	NA	3	NA	3	NA	1	NA	1	NA	NA	1	4	6	NA	NA	NA	NA	9	NA	78	5	2	1	29	NA	NA	NA	NA	NA	NA	NA	NA	NA	NA	2	NA	NA	NA
162	18.0095	Not annotated	Not annotated	Not annotated	Not annotated	0.677922	2	16	NA	4	1	1	2	2	2	NA	7	2	NA	2	NA	NA	1	2	1	NA	1	1	6	1	5	2	16	1	2	1	3	1	5	2	1	NA	14	NA	4	10	1	1	1
212	16.0232	16.0232	NH3 (-1.0034, 13C-12C difference)	1	In-source fragment and biological transformation	0.347909	8	85	NA	2	NA	4	7	1	6	NA	11	NA	9	NA	NA	15	1	4	NA	3	NA	10	6	2	27	7	18	2	3	1	7	NA	11	NA	1	NA	7	NA	4	5	3	4	5
228	50.9973	50.9970 or 50.9976	CN3O3 or C3H2O4	2	Other	0.324924	67	42	NA	NA	NA	NA	NA	1	NA	5	2	29	3	4	1	6	2	3	NA	NA	2	NA	NA	56	3	4	NA	1	2	3	NA	13	2	NA	1	NA	1	1	NA	1	NA	NA	NA
237	29.9742	Not annotated	Not annotated	Not annotated	Not annotated	0.220279	21	62	7	NA	NA	NA	NA	1	NA	NA	3	NA	1	3	NA	3	3	1	1	1	NA	1	4	NA	4	3	11	2	2	1	2	1	1	NA	4	NA	NA	NA	NA	1	NA	NA	NA
160	18.0117	Not annotated	Not annotated	Not annotated	Not annotated	0.685269	8	8	1	NA	2	NA	1	2	3	1	13	NA	NA	NA	NA	3	NA	9	NA	3	NA	1	7	NA	4	2	8	NA	1	1	5	1	5	NA	1	1	9	1	4	6	2	2	NA
202	13.0317	13.0317	CH3N - O difference	1	Biological transformation	0.387697	14	35	NA	4	2	1	NA	1	6	NA	1	NA	4	1	NA	1	1	3	NA	1	1	NA	4	NA	5	9	21	NA	3	1	13	2	10	NA	1	NA	2	NA	3	5	4	6	6
127	0.3332	Not annotated	Not annotated	Not annotated	Not annotated	0.998989	7	NA	NA	2	NA	NA	16	NA	NA	NA	2	NA	NA	NA	1	61	NA	7	NA	2	NA	6	12	NA	6	41	NA	NA	12	NA	NA	1	1	NA	NA	NA	NA	NA	1	4	1	1	NA
232	77.9429	77.9425	OP2	1	Other	0.310202	85	26	1	NA	NA	NA	2	2	1	NA	1	3	1	7	19	1	7	6	6	1	10	NA	NA	NA	NA	3	NA	NA	1	40	7	25	4	NA	NA	NA	NA	NA	1	NA	NA	NA	NA
237	49.9269	Not annotated	Not annotated	Not annotated	Not annotated	0.216594	10	3	2	28	NA	NA	NA	NA	NA	NA	NA	NA	NA	2	4	NA	12	7	4	NA	61	1	NA	33	43	2	2	NA	2	6	1	7	5	NA	NA	NA	1	NA	5	15	11	7	6
260	68.0262	68.0262	C4H4O	1	Other	0.102615	26	78	2	2	1	NA	NA	1	2	3	2	2	NA	NA	NA	NA	1	3	NA	NA	1	2	2	4	9	10	10	2	NA	1	NA	2	NA	1	NA	NA	NA	NA	1	1	NA	NA	NA
260	55.9899	55.9898	C2O2	1	Other	0.103974	13	38	3	NA	1	NA	1	2	1	2	1	NA	NA	4	NA	NA	3	9	NA	1	NA	2	5	NA	NA	12	18	5	NA	1	3	1	7	NA	4	1	1	NA	1	3	3	NA	2
237	22.9966	22.9965	NO2	2	Other	0.215709	45	121	NA	3	NA	NA	4	NA	4	5	15	9	5	NA	4	7	11	12	4	7	4	5	2	1	27	7	6	2	6	NA	2	1	3	NA	1	1	1	NA	2	5	1	2	2
237	14.9916	Not annotated	Not annotated	Not annotated	Not annotated	0.221151	49	106	3	2	1	NA	3	NA	4	3	18	2	NA	NA	1	NA	1	5	NA	NA	2	2	4	1	9	7	16	5	1	2	2	2	1	NA	NA	NA	6	NA	2	1	NA	1	NA
251	29.3512	29.3508	C4H8O2	3	Other	0.204098	NA	NA	NA	NA	NA	NA	NA	NA	NA	NA	25	NA	NA	NA	NA	305	NA	NA	NA	9	NA	NA	7	NA	NA	NA	NA	NA	NA	NA	NA	NA	3	NA	NA	NA	2	NA	NA	NA	NA	NA	NA
254	10.9967	Not annotated	Not annotated	Not annotated	Not annotated	0.108359	25	106	NA	3	NA	NA	2	1	NA	1	9	1	2	3	2	9	6	21	3	1	2	2	1	3	28	5	6	3	1	1	NA	2	6	NA	2	1	3	NA	2	3	NA	1	NA
176	44.0274	Not annotated	Not annotated	Not annotated	Not annotated	0.566185	1	5	NA	1	NA	1	5	1	1	1	9	NA	NA	1	NA	76	1	3	NA	21	2	2	7	NA	NA	1	9	1	2	NA	NA	NA	5	NA	NA	NA	9	NA	4	12	2	3	1
141	44.0252	44.0249	H2N3	1	Other	0.863241	1	15	NA	3	2	3	5	1	NA	4	15	NA	NA	2	NA	13	1	7	1	4	NA	1	13	1	1	2	6	1	10	3	2	NA	3	NA	NA	NA	14	NA	2	5	1	3	1
228	251.884	251.884	C4HNO4P3S or C2HN4OP5 or CH6N2OP2S4 or H4N2O4P4S	1	Other	0.31524	18	29	5	NA	1	NA	2	7	2	6	1	NA	NA	NA	NA	NA	NA	NA	NA	NA	NA	NA	NA	NA	NA	66	145	NA	NA	NA	NA	NA	NA	3	1	NA	NA	NA	NA	NA	NA	NA	NA
244	53.0033	53.0033	CH5N2P - (Acetonitrile - H20) difference	1	Other	0.205679	34	65	NA	1	NA	NA	NA	NA	1	NA	32	NA	NA	1	NA	1	1	1	1	NA	NA	1	NA	8	NA	200	25	NA	1	1	NA	NA	1	NA	NA	NA	NA	NA	NA	NA	NA	NA	NA
216	1.0065	1.0063	Hydrogen (1H and 2H)	1	Isotope	0.336355	9	29	1	NA	NA	NA	4	1	1	2	1	2	NA	1	1	4	8	11	2	2	1	4	5	3	7	6	7	15	26	2	1	NA	3	NA	NA	4	8	NA	NA	8	7	1	3
208	4.979	4.9789	Acetonitrile-H20 - CO difference	1	Neutral adduct and in-source fragment	0.360514	9	61	1	3	2	1	1	1	5	NA	1	NA	6	3	1	5	1	3	1	1	NA	1	2	NA	1	2	16	1	2	1	10	4	8	NA	NA	NA	2	NA	NA	1	1	1	2
251	64.9789	64.9792	H2O2P	1	In-source fragment	0.204597	1	8	1	1	NA	1	NA	1	1	NA	NA	NA	9	3	1	NA	7	96	1	NA	3	50	7	28	3	3	2	NA	1	4	1	2	NA	NA	NA	NA	4	1	NA	NA	NA	NA	NA
260	48.0576	Not annotated	Not annotated	Not annotated	Not annotated	0.100111	40	76	1	3	NA	1	1	1	NA	NA	NA	NA	NA	NA	NA	1	NA	1	2	NA	NA	1	2	2	3	5	5	NA	1	NA	NA	1	1	NA	NA	NA	NA	NA	NA	NA	NA	NA	NA
160	0.6676	Not annotated	Not annotated	Not annotated	Not annotated	0.691697	2	NA	NA	6	NA	NA	18	NA	NA	NA	3	NA	NA	NA	NA	142	NA	9	NA	NA	NA	3	12	NA	NA	1	NA	1	9	NA	1	NA	1	NA	NA	NA	NA	NA	NA	3	NA	NA	NA
244	8.5133	8.5133	[M+H]+ - [M+NH4]+ difference	2	Charged adduct	0.206645	NA	2	NA	NA	NA	NA	NA	NA	NA	NA	2	NA	2	NA	NA	75	NA	1	NA	8	NA	NA	14	NA	NA	13	4	NA	1	NA	1	NA	5	NA	1	NA	5	NA	NA	NA	NA	NA	NA
169	2.0031	2.00307	14N - 12C difference	1	Isotope	0.616668	9	3	5	3	NA	3	5	2	1	1	2	NA	1	5	1	6	7	14	2	1	2	2	4	3	2	9	8	6	19	2	1	1	5	NA	NA	3	21	1	1	7	2	3	1
234	29.0265	29.0266	CH3N	1	In-source fragment and biological transformation	0.248994	14	73	NA	2	NA	1	7	1	3	NA	NA	3	1	NA	NA	1	1	9	NA	NA	2	1	4	4	23	3	7	1	1	4	12	14	5	NA	NA	NA	NA	NA	1	1	NA	NA	NA
244	0.0363	Not annotated	Not annotated	Not annotated	Not annotated	0.210746	10	74	NA	NA	NA	NA	NA	NA	NA	NA	NA	NA	NA	NA	NA	NA	NA	NA	NA	NA	NA	NA	NA	1	4	NA	NA	NA	NA	NA	NA	NA	NA	NA	NA	NA	NA	NA	1	NA	NA	3	1
254	43.0422	43.0422	C2H5N	1	Other	0.110137	32	93	1	NA	NA	2	5	NA	NA	NA	3	1	1	NA	1	12	1	1	NA	NA	NA	NA	1	NA	7	6	5	5	2	2	10	8	5	1	1	NA	1	NA	NA	2	1	NA	NA
244	39.0109	30.0109	C2HN	1	Other	0.209063	25	31	NA	NA	1	NA	3	1	1	1	2	8	1	NA	NA	NA	2	1	NA	NA	NA	1	1	8	6	5	8	1	2	10	13	11	11	NA	NA	NA	3	NA	NA	2	1	NA	NA
147	0.3354	Not annotated	Not annotated	Not annotated	Not annotated	0.781031	NA	NA	NA	2	NA	NA	33	NA	NA	NA	3	NA	NA	NA	1	22	NA	4	NA	1	NA	NA	1	NA	1	NA	NA	NA	19	NA	NA	NA	3	NA	NA	NA	1	NA	3	3	1	NA	1
260	18.0469	Not annotated	Not annotated	Not annotated	Not annotated	0.100771	5	68	NA	NA	NA	NA	NA	NA	NA	NA	4	NA	NA	NA	NA	4	1	8	NA	3	NA	2	9	NA	14	7	4	1	6	NA	4	1	NA	1	8	NA	NA	NA	NA	NA	NA	NA	NA
260	0.6657	0.6657	37Cl - 35Cl difference	3	Multiple charge state	0.101557	39	NA	NA	1	NA	NA	17	NA	NA	NA	NA	NA	NA	NA	NA	13	NA	3	NA	2	NA	NA	2	NA	4	121	NA	2	9	NA	NA	NA	3	NA	NA	NA	NA	NA	1	2	NA	1	NA
244	22.0208	Not annotated	Not annotated	Not annotated	Not annotated	0.206964	30	41	NA	3	2	NA	1	NA	1	2	3	1	NA	NA	NA	1	NA	3	NA	NA	NA	NA	6	6	10	NA	17	NA	4	1	NA	2	2	1	NA	1	NA	NA	1	4	NA	NA	NA
260	24.9953	Not annotated	Not annotated	Not annotated	Not annotated	0.103193	14	27	2	NA	1	1	1	3	1	1	1	6	1	1	NA	2	1	1	1	3	1	5	8	1	5	5	8	NA	3	3	13	11	5	NA	NA	3	3	NA	2	10	NA	1	1
202	20.9796	Not annotated	Not annotated	Not annotated	Not annotated	0.387774	4	22	1	NA	NA	1	3	NA	1	NA	1	NA	1	10	1	5	10	10	NA	6	4	7	14	1	18	5	5	NA	8	NA	2	NA	3	NA	NA	14	8	NA	6	7	6	5	3
254	31.0422	31.0422	CH5N	1	Other	0.108202	14	108	NA	1	NA	NA	1	2	4	NA	6	1	NA	NA	NA	1	2	NA	NA	1	NA	NA	NA	NA	4	2	8	1	2	1	4	5	3	NA	NA	1	NA	NA	1	NA	1	NA	NA
224	23.9989	Not annotated	Not annotated	Not annotated	Not annotated	0.334546	7	38	NA	NA	NA	NA	7	NA	3	NA	1	NA	NA	NA	2	1	2	8	1	NA	NA	1	2	2	7	2	3	3	NA	NA	NA	1	1	NA	2	NA	3	NA	NA	2	3	2	1
162	2.0073	2.0076	C2H2 - CH3N difference	1	Other	0.678455	8	7	1	1	1	NA	1	1	NA	1	7	1	1	2	2	2	4	5	2	5	6	2	2	12	52	2	2	6	20	2	NA	NA	1	NA	NA	2	5	NA	1	6	1	3	NA
254	23.0759	23.076	C2H4 - (Na-NH4) difference	1	Other	0.105428	35	54	NA	1	NA	NA	1	NA	NA	NA	1	NA	NA	NA	NA	1	NA	NA	NA	NA	NA	NA	1	NA	28	4	2	2	1	NA	4	NA	NA	NA	NA	NA	NA	NA	4	3	2	4	1
237	7.99	7.9898	C4H2 - C2H2O2 difference	1	Other	0.217183	4	17	3	2	NA	NA	1	NA	1	1	3	1	NA	2	NA	3	NA	18	1	1	NA	7	10	1	2	6	3	1	4	1	1	NA	NA	NA	NA	NA	8	NA	NA	4	NA	NA	NA
254	0.504	0.5039	H	2	Other	0.106387	NA	NA	NA	1	NA	NA	6	NA	NA	NA	1	NA	NA	NA	NA	8	NA	20	NA	NA	NA	NA	3	NA	1	1	NA	NA	24	NA	NA	NA	2	NA	NA	NA	5	NA	1	7	NA	1	NA
188	26.0167	Not annotated	Not annotated	Not annotated	Not annotated	0.482397	3	12	NA	NA	NA	NA	5	1	1	2	6	1	1	1	NA	1	1	4	1	1	NA	NA	1	3	30	1	2	5	25	NA	NA	1	6	1	NA	NA	1	NA	1	NA	NA	NA	1
174	67.9853	67.9852	C2H2NO4S	2	Other	0.575308	NA	NA	2	5	NA	NA	NA	NA	NA	1	NA	1	NA	3	2	NA	10	7	3	NA	1	1	2	12	2	3	1	20	1	2	NA	1	NA	NA	NA	5	1	1	1	1	3	2	2
205	2.0168	Not annotated	Not annotated	Not annotated	Not annotated	0.370936	12	26	NA	NA	NA	NA	1	NA	2	1	7	NA	NA	1	NA	1	2	1	1	1	1	NA	2	NA	4	4	9	1	5	1	NA	1	NA	NA	NA	NA	3	NA	1	5	1	1	1
205	14.0167	Not annotated	Not annotated	Not annotated	Not annotated	0.367639	7	17	NA	NA	NA	NA	7	1	1	NA	3	NA	NA	1	NA	1	NA	3	NA	NA	NA	1	2	NA	5	6	16	20	10	NA	NA	NA	2	1	NA	1	3	NA	1	1	1	NA	1
237	14.0144	Not annotated	Not annotated	Not annotated	Not annotated	0.220152	4	26	NA	NA	NA	1	3	3	NA	NA	4	NA	NA	1	NA	NA	NA	5	NA	NA	NA	1	6	NA	4	5	5	28	7	NA	1	NA	4	1	NA	2	NA	NA	1	2	NA	NA	NA
212	15.9939	Not annotated	Not annotated	Not annotated	Not annotated	0.346442	6	19	NA	2	NA	NA	1	1	2	1	2	NA	NA	3	NA	23	NA	1	NA	1	NA	NA	2	NA	2	1	1	4	1	1	NA	1	NA	NA	1	1	1	NA	1	1	NA	2	NA
235	22.0123	22.0125	H2N3	2	Other	0.229746	NA	2	NA	2	NA	NA	1	NA	NA	NA	18	NA	1	NA	NA	22	NA	4	NA	3	1	2	11	NA	NA	NA	NA	1	2	NA	1	NA	11	NA	NA	NA	8	NA	NA	1	NA	1	NA
204	57.9597	Not annotated	Not annotated	Not annotated	Not annotated	0.382185	NA	NA	1	3	NA	NA	NA	NA	NA	NA	NA	NA	NA	14	8	5	10	14	1	16	9	NA	3	NA	2	1	NA	NA	NA	1	1	4	1	NA	NA	NA	NA	5	2	8	9	9	7
201	1.9944	Not annotated	Not annotated	Not annotated	Not annotated	0.395767	3	2	5	8	NA	1	2	3	1	1	1	2	NA	6	2	4	4	3	3	1	9	1	2	1	NA	10	4	2	10	1	2	2	NA	NA	NA	6	1	3	NA	2	NA	2	NA
260	28.0301	Not annotated	Not annotated	Not annotated	Not annotated	0.102395	7	30	NA	NA	NA	NA	5	NA	NA	4	10	NA	NA	NA	NA	5	NA	1	NA	NA	NA	NA	NA	NA	NA	2	1	4	7	NA	NA	NA	2	NA	NA	NA	3	NA	NA	1	NA	NA	1
174	135.976	135.9760 or 135.9756 or 135.9765	C3H7P3 or CN2O6 or C2H4N2OS2	1	Other	0.575829	NA	NA	NA	NA	NA	NA	NA	NA	NA	NA	NA	NA	NA	NA	NA	NA	NA	NA	2	NA	NA	NA	1	NA	NA	NA	NA	NA	NA	NA	NA	NA	NA	NA	NA	NA	1	NA	NA	NA	NA	NA	NA
260	46.0066	46.0068	C5H2NO	2	Other	0.104475	NA	NA	NA	NA	NA	NA	NA	NA	NA	NA	NA	NA	NA	NA	NA	NA	NA	NA	NA	NA	NA	NA	NA	1	NA	NA	NA	NA	NA	NA	NA	NA	NA	NA	NA	NA	NA	NA	NA	NA	NA	NA	NA
260	66.9852	66.9852 or 66.9851	C2H3N2OPS or C6NOS	2	Other	0.102666	NA	NA	NA	NA	NA	NA	NA	NA	NA	NA	NA	NA	NA	NA	NA	2	NA	NA	NA	NA	NA	NA	NA	NA	NA	NA	NA	NA	NA	NA	2	NA	1	NA	NA	NA	1	NA	NA	NA	NA	NA	NA
194	2.999	2.9992	34S - 32S difference (+1.0034, 13C-12C difference)	1	Isotope	0.451588	NA	NA	NA	NA	NA	NA	NA	NA	NA	NA	NA	NA	NA	NA	NA	NA	NA	NA	NA	NA	NA	NA	NA	NA	NA	NA	NA	NA	NA	NA	NA	NA	NA	NA	NA	NA	NA	NA	NA	1	NA	NA	NA
260	15.9762	Not annotated	Not annotated	Not annotated	Not annotated	0.102444	NA	NA	NA	NA	NA	NA	NA	NA	NA	NA	NA	NA	NA	NA	NA	NA	NA	NA	NA	NA	NA	NA	NA	NA	NA	NA	NA	NA	NA	NA	NA	NA	1	NA	NA	NA	NA	NA	NA	NA	NA	NA	NA
254	3.9963	3.99664	68Zn - 56Fe difference	3	Multiple charge state	0.105545	NA	NA	NA	NA	NA	NA	NA	NA	NA	NA	NA	NA	NA	NA	NA	NA	NA	NA	NA	NA	NA	NA	NA	NA	NA	NA	NA	NA	NA	NA	NA	NA	NA	NA	NA	NA	NA	NA	NA	NA	NA	NA	NA
							11562	24409	2472	2844	581	473	2342	953	1231	1463	4436	1180	898	3435	3188	10342	4445	6133	2578	2318	5897	2581	5060	4781	9111	7203	7710	2490	4638	2449	1591	2321	2423	644	706	985	2816	704	1498	2864	987	1241	1025
							27	64	4	4	2	2	4	2	3	4	7	3	2	5	6.5	9	6	11	4	5	8	4	9	7	12.5	9	11	3	5	5	4	5	5	2	3	2	4	3	4	6	3	3	3
							47.1918	97.247	14.5412	14.2915	4.40152	3.84553	11.5941	5.23626	6.54787	8.50581	18.6387	7.375	5.71975	16.4354	18.9762	44.3863	20.771	24.9309	15.816	12.3957	32.224	12.5291	20.7377	27.1648	38.2815	29.4	31.7284	11.5814	20.0779	12.1841	7.64904	11.4335	10.3547	6.01869	6.53704	6.74658	13.4095	7.48936	7.45274	12.5066	6.28662	7.09143	6.32716
							245	251	170	199	132	123	202	182	188	172	238	160	157	209	168	233	214	246	163	187	183	206	244	176	238	245	243	215	231	201	208	203	234	107	108	146	210	94	201	229	157	175	162
[truncated: 103 more columns]

## Sheet: SI6_Study detection rate
Study	Rank	m/z difference (experimental)	m/z difference (theoretical)	Annotation	Charge	Annotation class	Density	ACMG1	ACMG1	ACMG10	ACMG10	ACMG11	ACMG11	ACMG12	ACMG12	ACMG13	ACMG13	ACMG14	ACMG14	ACMG15	ACMG15	ACMG16	ACMG16	ACMG17	ACMG17	ACMG2	ACMG2	ACMG3	ACMG3	ACMG4	ACMG5	ACMG5	ACMG6	ACMG6	ACMG7	ACMG7	ACMG8	ACMG8	ACMG9	ACMG9	MTBLS120_NEG1	MTBLS120_POS1	MTBLS160_NEG	MTBLS160_POS	MTBLS17_NEG_EXP2	MTBLS17_POS_EXP1	MTBLS17_POS_EXP2	MTBLS19_POS1	MTBLS19_POS2
Dataset download source								Warwick Dunn research group	Warwick Dunn research group	Warwick Dunn research group	Warwick Dunn research group	Warwick Dunn research group	Warwick Dunn research group	Warwick Dunn research group	Warwick Dunn research group	Warwick Dunn research group	Warwick Dunn research group	Warwick Dunn research group	Warwick Dunn research group	Warwick Dunn research group	Warwick Dunn research group	Warwick Dunn research group	Warwick Dunn research group	Warwick Dunn research group	Warwick Dunn research group	Warwick Dunn research group	Warwick Dunn research group	Warwick Dunn research group	Warwick Dunn research group	Warwick Dunn research group	Warwick Dunn research group	Warwick Dunn research group	Warwick Dunn research group	Warwick Dunn research group	Warwick Dunn research group	Warwick Dunn research group	Warwick Dunn research group	Warwick Dunn research group	Warwick Dunn research group	Warwick Dunn research group	Metabolights	Metabolights	Metabolights	Metabolights	Metabolights	Metabolights	Metabolights	Metabolights	Metabolights
Research Institution								University of Birmingham	University of Birmingham	University of Manchester	University of Manchester	University of Manchester	University of Manchester	University of Birmingham	University of Birmingham	University of Manchester	University of Manchester	University of Birmingham	University of Birmingham	University of Birmingham	University of Birmingham	University of Birmingham	University of Birmingham	University of Manchester	University of Manchester	University of Birmingham	University of Birmingham	University of Birmingham	University of Birmingham	University of Birmingham	University of Birmingham	University of Birmingham	University of Birmingham	University of Birmingham	University of Birmingham	University of Birmingham	University of Birmingham	University of Birmingham	University of Birmingham	University of Birmingham	Virginia Tech	Virginia Tech	Leibniz Institute of Plant Biochemistry – IPB Halle	Leibniz Institute of Plant Biochemistry – IPB Halle	Georgetown University	Georgetown University	Georgetown University	Georgetown University	Georgetown University
Species								Homo sapiens	Homo sapiens	Ratus (rat)	Ratus (rat)	Ratus (rat)	Ratus (rat)	Homo sapiens	Homo sapiens	Homo sapiens	Homo sapiens	Homo sapiens	Homo sapiens	Homo sapiens	Homo sapiens	Homo sapiens	Homo sapiens	Homo sapiens	Homo sapiens	Homo sapiens	Homo sapiens	Homo sapiens	Homo sapiens	Ratus (rat)	Ratus (rat)	Ratus (rat)	Homo sapiens	Homo sapiens	Homo sapiens	Homo sapiens	Homo sapiens	Homo sapiens	Homo sapiens	Homo sapiens	Soybean	Soybean	Arabidopsis thaliana	Arabidopsis thaliana	Homo sapiens	Homo sapiens	Homo sapiens	Homo sapiens	Homo sapiens
Sample Type								Blood (incl. serum and plasma)	Blood (incl. serum and plasma)	Blood (incl. serum and plasma)	Blood (incl. serum and plasma)	Blood (incl. serum and plasma)	Blood (incl. serum and plasma)	Urine	Urine	Blood (incl. serum and plasma)	Blood (incl. serum and plasma)	Muscle Tissue	Muscle Tissue	Muscle Tissue	Muscle Tissue	Cell Media	Cell Media	Cell Media	Cell Media	Blood (incl. serum and plasma)	Blood (incl. serum and plasma)	Urine	Urine	Muscle Tissue	Muscle Tissue	Muscle Tissue	Cell Media	Cell Media	Cell	Cell	Cell Media	Cell Media	Cell	Cell	Seed	Seed	Root exudates	Root exudates	Blood (incl. serum and plasma)	Blood (incl. serum and plasma)	Blood (incl. serum and plasma)	Blood (incl. serum and plasma)	Blood (incl. serum and plasma)
Assay								HILIC and normal phase	HILIC and normal phase	Reversed phase including lipidomics	Reversed phase including lipidomics	Reversed phase including lipidomics	Reversed phase including lipidomics	HILIC and normal phase	HILIC and normal phase	Reversed phase including lipidomics	Reversed phase including lipidomics	Reversed phase including lipidomics	Reversed phase including lipidomics	HILIC and normal phase	HILIC and normal phase	Reversed phase including lipidomics	Reversed phase including lipidomics	Reversed phase including lipidomics	Reversed phase including lipidomics	Reversed phase including lipidomics	Reversed phase including lipidomics	Reversed phase including lipidomics	Reversed phase including lipidomics	HILIC and normal phase	Reversed phase including lipidomics	Reversed phase including lipidomics	Reversed phase including lipidomics	Reversed phase including lipidomics	Reversed phase including lipidomics	Reversed phase including lipidomics	HILIC and normal phase	HILIC and normal phase	HILIC and normal phase	HILIC and normal phase	HILIC and normal phase	HILIC and normal phase	Reversed phase including lipidomics	Reversed phase including lipidomics	Reversed phase including lipidomics	Reversed phase including lipidomics	Reversed phase including lipidomics	Reversed phase including lipidomics	Reversed phase including lipidomics
LC Instrument								Thermo Scientific/Dionex Ultimate 3000	Thermo Scientific/Dionex Ultimate 3000	Waters Acquity UPLC	Waters Acquity UPLC	Waters Acquity UPLC	Waters Acquity UPLC	Thermo Scientific/Dionex Ultimate 3000	Thermo Scientific/Dionex Ultimate 3000	Waters Acquity UPLC	Waters Acquity UPLC	Thermo Scientific/Dionex Ultimate 3000	Thermo Scientific/Dionex Ultimate 3000	Thermo Scientific/Dionex Ultimate 3000	Thermo Scientific/Dionex Ultimate 3000	Thermo Scientific/Dionex Ultimate 3000	Thermo Scientific/Dionex Ultimate 3000	Waters Acquity UPLC	Waters Acquity UPLC	Thermo Scientific/Dionex Ultimate 3000	Thermo Scientific/Dionex Ultimate 3000	Thermo Scientific/Dionex Ultimate 3000	Thermo Scientific/Dionex Ultimate 3000	Thermo Scientific/Dionex Ultimate 3000	Thermo Scientific/Dionex Ultimate 3000	Thermo Scientific/Dionex Ultimate 3000	Thermo Scientific/Dionex Ultimate 3000	Thermo Scientific/Dionex Ultimate 3000	Thermo Scientific/Dionex Ultimate 3000	Thermo Scientific/Dionex Ultimate 3000	Thermo Scientific/Dionex Ultimate 3000	Thermo Scientific/Dionex Ultimate 3000	Thermo Scientific/Dionex Ultimate 3000	Thermo Scientific/Dionex Ultimate 3000	Waters Acquity UPLC	Waters Acquity UPLC	Waters Acquity UPLC	Waters Acquity UPLC	Waters Acquity UPLC	Waters Acquity UPLC	Waters Acquity UPLC	Waters Acquity UPLC	Waters Acquity UPLC
LC Column								Thermo Scientific Accucore 150-Amide HILIC (100 mm × 2.1 mm 2.6 μm)	Thermo Scientific Accucore 150-Amide HILIC (100 mm × 2.1 mm 2.6 μm)	Waters Acquity BEH C18 (100 x 2.1mm, 1.7um)	Waters Acquity BEH C18 (100 x 2.1mm, 1.7um)	Waters Acquity BEH C18 (100 x 2.1mm, 1.7um)	Waters Acquity BEH C18 (100 x 2.1mm, 1.7um)	Thermo Scientific Accucore 150-Amide HILIC (100 mm × 2.1 mm 2.6 μm)	Thermo Scientific Accucore 150-Amide HILIC (100 mm × 2.1 mm 2.6 μm)	Waters Acquity BEH C18 (100 x 2.1mm, 1.7um)	Waters Acquity BEH C18 (100 x 2.1mm, 1.7um)	Thermo Scientific Hypersil GoldC18 column (100 mm × 2.1 mm 1.9 μm)	Thermo Scientific Hypersil GoldC18 column (100 mm × 2.1 mm 1.9 μm)	Thermo Scientific Accucore 150-Amide HILIC (100 mm × 2.1 mm 2.6 μm)	Thermo Scientific Accucore 150-Amide HILIC (100 mm × 2.1 mm 2.6 μm)	Thermo Scientific Hypersil GoldC18 column (100 mm × 2.1 mm 1.9 μm)	Thermo Scientific Hypersil GoldC18 column (100 mm × 2.1 mm 1.9 μm)	Waters Acquity BEH C18 (100 x 2.1mm, 1.7um)	Waters Acquity BEH C18 (100 x 2.1mm, 1.7um)	Thermo Scientific Hypersil GoldC18 column (100 mm × 2.1 mm 1.9 μm)	Thermo Scientific Hypersil GoldC18 column (100 mm × 2.1 mm 1.9 μm)	Thermo Scientific Hypersil GoldC18 column (100 mm × 2.1 mm 1.9 μm)	Thermo Scientific Hypersil GoldC18 column (100 mm × 2.1 mm 1.9 μm)	Thermo Scientific Accucore 150-Amide HILIC (100 mm × 2.1 mm 2.6 μm)	Thermo Scientific Hypersil GoldC18 column (100 mm × 2.1 mm 1.9 μm)	Thermo Scientific Hypersil GoldC18 column (100 mm × 2.1 mm 1.9 μm)	Thermo Scientific Hypersil GoldC18 column (100 mm × 2.1 mm 1.9 μm)	Thermo Scientific Hypersil GoldC18 column (100 mm × 2.1 mm 1.9 μm)	Thermo Scientific Hypersil GoldC18 column (100 mm × 2.1 mm 1.9 μm)	Thermo Scientific Hypersil GoldC18 column (100 mm × 2.1 mm 1.9 μm)	Thermo Scientific Accucore 150-Amide HILIC (100 mm × 2.1 mm 2.6 μm)	Thermo Scientific Accucore 150-Amide HILIC (100 mm × 2.1 mm 2.6 μm)	Thermo Scientific Accucore 150-Amide HILIC (100 mm × 2.1 mm 2.6 μm)	Thermo Scientific Accucore 150-Amide HILIC (100 mm × 2.1 mm 2.6 μm)	Waters Acquity UPLC BEH Amide Column (1.7 µm, 2.1 mm x 50 mm)	Waters Acquity UPLC BEH Amide Column (1.7 µm, 2.1 mm x 50 mm)	Waters HSS T3 column (100 x 1.0 mm, 1.8 µm)	Waters HSS T3 column (100 x 1.0 mm, 1.8 µm)	Waters ACQUITY UPLC C18 (1.7 μm, 2.1 mm x 50 mm)	Waters ACQUITY UPLC C18 (1.7 μm, 2.1 mm x 50 mm)	Waters ACQUITY UPLC C18 (1.7 μm, 2.1 mm x 50 mm)	Waters ACQUITY UPLC C18 (1.7 μm, 2.1 mm x 50 mm)	Waters ACQUITY UPLC C18 (1.7 μm, 2.1 mm x 50 mm)
MS Instrument								Thermo Scientific Q Exactive (model unknown)	Thermo Scientific Q Exactive (model unknown)	Thermo Scientific LTQ-Orbitrap XL	Thermo Scientific LTQ-Orbitrap XL	Thermo Scientific LTQ-Orbitrap XL	Thermo Scientific LTQ-Orbitrap XL	Thermo Scientific Q Exactive (model unknown)	Thermo Scientific Q Exactive (model unknown)	Thermo Scientific LTQ-Orbitrap XL	Thermo Scientific LTQ-Orbitrap XL	Thermo Scientific Q Exactive (model unknown)	Thermo Scientific Q Exactive (model unknown)	Thermo Scientific Q Exactive (model unknown)	Thermo Scientific Q Exactive (model unknown)	Thermo Scientific Q Exactive (model unknown)	Thermo Scientific Q Exactive (model unknown)	Thermo Scientific LTQ-Orbitrap XL	Thermo Scientific LTQ-Orbitrap XL	Thermo Scientific Q Exactive (model unknown)	Thermo Scientific Q Exactive (model unknown)	Thermo Scientific Q Exactive (model unknown)	Thermo Scientific Q Exactive (model unknown)	Thermo Scientific Q Exactive (model unknown)	Thermo Scientific Q Exactive (model unknown)	Thermo Scientific Q Exactive (model unknown)	Thermo Scientific Q Exactive (model unknown)	Thermo Scientific Q Exactive (model unknown)	Thermo Scientific Q Exactive (model unknown)	Thermo Scientific Q Exactive (model unknown)	Thermo Scientific Q Exactive (model unknown)	Thermo Scientific Q Exactive (model unknown)	Thermo Scientific Q Exactive (model unknown)	Thermo Scientific Q Exactive (model unknown)	Waters SynaptG2-S HDMS	Waters SynaptG2-S HDMS	Bruker MicroTOF-Q	Bruker MicroTOF-Q	Waters Q-TOF Premier	Waters Q-TOF Premier	Waters Q-TOF Premier	Waters Q-TOF Premier	Waters Q-TOF Premier
Ion Mode								Negative	Positive	Negative	Positive	Negative	Positive	Negative	Positive	Negative	Positive	Negative	Positive	Negative	Positive	Negative	Positive	Negative	Positive	Negative	Positive	Negative	Positive	Positive	Negative	Positive	Negative	Positive	Negative	Positive	Negative	Positive	Negative	Positive	Negative	Positive	Negative	Positive	Negative	Negative	Positive	Positive	Positive
No. of samples								108	125	58	58	50	50	92	93	119	118	386	365	383	383	203	203	137	137	109	104	63	63	47	48	48	39	39	39	39	39	39	39	40	36	36	60	60	20	367	378	126	45
No. of metabolite features								9694	11870	3469	7425	4435	7339	4757	4894	2779	3560	1382	1758	1322	1354	4455	5542	3362	3308	3854	6177	11209	10260	7002	3797	7051	2651	2391	2558	3567	1947	1947	1943	3952	1221	1066	1950	3738	391	941	1586	3230	1455
134	5	21.9819	21.9819	[M+H]+ - [M+Na]+ difference	1	Charged adduct	13.8876	186	925	75	179	174	301	97	77	60	118	8	56	8	29	153	178	180	171	43	431	53	71	29	15	72	54	74	29	99	11	27	19	20	35	41	40	133	14	50	56	35	43
95	11	14.0156	14.0157	Acetate-formate difference	1	Neutral adduct and in-source fragment and biological transformation	8.07132	242	631	13	22	27	45	NA	15	5	18	11	5	10	13	15	105	11	14	21	145	98	110	38	149	36	18	34	25	20	9	35	19	90	9	11	NA	5	NA	27	34	NA	NA
37	3	1.9971	1.9971	Chlorine (35Cl and 37Cl)	1	Isotope	16.8525	907	505	147	87	129	101	317	266	197	80	57	32	99	25	168	69	623	33	122	122	736	624	41	42	105	149	36	135	85	163	44	127	74	NA	NA	90	73	79	30	82	45	46
193	17	46.0055	46.0055 (formic acid)	CH2O2 (formic acid)	1	Neutral adduct and in-source fragment and biological transformation	5.8912	206	223	51	119	57	93	28	9	24	37	14	15	16	5	36	39	15	36	19	8	101	99	11	19	NA	46	29	23	16	18	32	26	18	43	16	19	27	7	18	19	13	16
46	12	2.0157	2.0157	H2	1	In-source fragment and biological transformation	7.95228	293	1005	12	18	17	39	16	8	6	16	23	8	NA	NA	17	42	25	9	34	34	74	53	17	17	21	22	23	28	24	5	21	92	167	26	36	9	22	NA	21	30	5	11
120	7	18.0106	18.0106	H20 (water)	1	Neutral adduct and in-source fragment and biological transformation	10.4537	237	592	13	81	14	121	13	23	5	32	9	44	25	15	24	109	18	40	10	84	67	86	22	6	14	12	69	12	52	32	59	37	66	16	53	12	73	NA	55	75	25	26
231	2	67.9874	67.9874	CHO2Na (sodium formate)	1	Neutral adduct	17.2568	657	389	441	21	620	128	113	151	326	17	146	17	29	10	454	97	172	14	522	124	246	253	NA	179	5	265	29	242	40	29	51	57	56	46	NA	59	10	50	33	82	34	55
28	1	1.0033	1.0034	Carbon (12C and 13C; M+1)	1	Isotope	48.0668	916	1884	529	708	606	697	298	216	369	320	149	154	37	114	371	636	448	374	1229	1990	735	812	201	356	740	244	241	214	375	142	205	168	355	NA	NA	166	384	126	239	419	112	143
105	18	15.974	15.9739	[M+Na]+ - [M+39K]+ difference	1	Charged adduct	5.82947	70	227	22	81	8	30	20	31	31	28	8	6	NA	7	29	63	102	21	NA	172	79	135	14	NA	30	22	15	9	18	NA	NA	NA	8	21	58	17	51	NA	15	15	NA	5
180	46	42.0105	42.0106	C2H2O	1	Biological transformation	3.06961	85	261	7	8	13	12	NA	NA	6	NA	NA	NA	7	NA	12	18	12	5	NA	15	27	36	6	6	NA	16	9	6	NA	7	12	20	28	13	6	6	8	NA	8	14	7	9
156	32	27.9948	27.9949	CO	1	In-source fragment and biological transformation	4.05069	66	202	NA	35	NA	46	10	8	5	13	16	25	11	NA	21	50	NA	14	NA	10	47	62	NA	NA	NA	31	36	26	31	10	19	11	7	NA	11	9	33	NA	16	22	NA	NA
36	28	1.9955	1.9958 (32-34S diff) or 1.9953 (Fe isotopes)	Iron (54Fe and 56Fe) OR Sulphur (32S and 34S)	1	Isotope	4.18715	167	136	45	76	38	29	29	31	29	43	24	21	19	6	44	27	50	9	9	7	90	55	7	16	30	95	53	79	44	41	28	31	18	NA	NA	19	14	9	NA	13	6	9
85	30	12	12	C	1	Biological transformation	4.0848	72	363	NA	33	23	95	NA	9	9	17	10	NA	NA	NA	23	31	18	6	14	61	23	15	41	14	28	12	14	27	20	7	6	NA	23	NA	8	NA	9	NA	21	23	NA	NA
151	14	26.0156	26.0157	C2H2	1	In-source fragment and biological transformation	6.49213	174	548	7	9	19	36	NA	10	13	10	15	10	NA	NA	5	14	11	NA	247	724	27	37	10	42	157	5	13	23	39	6	16	43	108	14	15	NA	NA	NA	12	14	NA	NA
188	8	44.0263	44.0262	C2H4O	1	In-source fragment and biological transformation	9.57562	115	343	40	767	63	91	NA	37	13	71	NA	21	7	30	20	334	NA	138	20	46	24	140	29	NA	35	23	20	18	128	5	21	20	226	NA	NA	NA	123	NA	35	92	16	25
110	22	15.995	15.9949	O	1	Biological transformation	5.11465	141	383	5	76	NA	15	10	NA	NA	9	8	7	NA	NA	17	23	31	6	8	28	32	54	11	13	NA	9	6	23	26	7	12	16	64	NA	7	8	19	NA	12	17	NA	9
163	37	30.0106	30.0106	CH2O	1	Biological transformation	3.69214	63	168	11	19	14	19	NA	5	NA	8	NA	NA	NA	7	26	30	17	8	NA	43	33	46	7	5	6	10	7	11	13	7	9	6	55	49	35	9	18	NA	7	5	NA	NA
146	38	24	24	C2	1	Biological transformation	3.62493	107	396	12	27	24	59	NA	6	21	19	27	12	NA	NA	11	16	13	8	10	60	21	19	16	8	15	6	5	14	9	NA	11	14	44	22	31	NA	NA	NA	13	19	9	8
58	21	3.9941	3.9941	Chlorine (37Cl + 37Cl and 35Cl + 35Cl)	1	Isotope	5.17452	157	170	38	33	22	16	122	114	65	25	13	NA	22	NA	36	49	153	NA	28	43	205	152	7	7	13	28	5	23	22	31	7	19	35	NA	6	25	15	32	9	24	14	13
93	47	13.9793	13.9793	O - H2 difference	1	Biological transformation	3.06307	80	267	13	37	NA	31	12	15	9	21	7	8	NA	NA	8	26	13	13	7	13	23	16	NA	NA	NA	9	8	5	NA	5	5	16	41	NA	7	11	20	NA	10	14	11	11
186	52	43.9898	43.9898	CO2	1	In-source fragment and biological transformation	2.84497	72	83	12	7	17	13	8	NA	28	NA	30	NA	5	NA	34	17	27	5	NA	7	37	13	6	NA	NA	44	8	41	NA	16	5	7	8	14	NA	23	6	6	6	7	NA	NA
42	25	2.0043	2.0043	Oxygen (16O and 18O)	1	Isotope	4.32036	104	141	23	38	28	46	28	26	12	13	6	5	5	20	21	36	13	7	51	73	71	75	19	25	79	27	7	17	11	29	24	21	38	NA	NA	10	66	10	10	29	5	7
265	9	135.975	135.975	CHO2Na + CHO2Na (sodium formate + sodium formate)	1	Neutral adduct	8.92297	218	157	110	NA	253	73	46	36	51	NA	42	10	8	5	199	41	22	NA	121	50	199	203	NA	88	NA	86	15	97	17	24	33	27	43	12	NA	11	5	13	24	57	22	45
219	58	60.0211	60.021	C2H4O2 (acetic acid)	1	Neutral adduct and in-source fragment and biological transformation	2.44865	60	101	8	30	57	17	NA	NA	NA	NA	NA	NA	8	NA	18	10	22	NA	7	9	27	25	7	30	5	NA	8	NA	5	5	6	8	19	28	23	9	8	6	8	12	NA	NA
26	15	1.0009	1.0009 (Li) OR 1.0010 (34S-35Cl)	Lithium (6Li and 7Li)	1	Isotope	6.39711	236	192	39	440	28	127	59	45	26	36	29	12	36	16	50	137	19	32	38	117	190	164	177	127	367	55	27	29	28	58	30	50	41	NA	NA	37	134	15	21	46	17	18
43	20	2.0062	2.0067	Carbon (12C+12C and 13C+13C; M+2)	1	Isotope	5.26139	42	175	49	64	72	58	24	11	13	19	9	7	NA	6	43	75	23	48	334	625	38	52	14	34	106	13	24	9	41	6	12	10	23	NA	NA	7	32	12	34	70	14	19
158	19	28.0312	28.0313	C2H4	1	In-source fragment and biological transformation	5.33217	174	632	NA	33	24	NA	NA	7	NA	9	8	NA	NA	NA	NA	24	NA	NA	18	54	55	67	29	18	17	6	18	7	12	5	21	53	154	NA	5	NA	6	NA	11	16	6	6
23	34	0.9971	0.997	Nitrogen (14N and 15N)	1	Isotope	3.96714	153	168	9	29	10	19	47	25	10	10	19	12	44	7	19	23	16	6	18	18	114	142	39	39	89	26	7	15	9	37	10	39	10	NA	NA	34	22	5	9	17	NA	5
13	4	0.5016	0.5017	13C - 12C difference	2	Multiple charge state	15.5601	55	118	57	715	NA	558	97	97	52	230	NA	13	NA	NA	61	201	28	205	6	134	146	147	216	NA	225	NA	19	NA	32	NA	25	NA	93	8	9	NA	112	20	96	153	11	24
24	42	0.9986	0.9984 OR 0.9988 OR 0.99885	Magnesium (24Mg and 26Mg) OR Zinc (64Zn and 66Zn)	2	Isotope and multiple charge state	3.24182	151	119	17	47	16	48	154	19	14	18	6	22	10	NA	28	64	12	20	18	54	332	193	65	101	193	20	18	12	24	11	9	7	23	NA	NA	34	45	6	18	27	6	14
116	35	17.0265	17.0265	[M+H]+ - [M+NH4]+ difference (OR NH3 loss)	1	Charged adduct	3.83531	42	335	NA	54	NA	22	NA	16	NA	14	NA	34	NA	15	NA	23	8	34	NA	63	64	130	27	NA	17	9	40	5	61	NA	27	NA	51	NA	8	NA	58	NA	25	33	25	24
78	23	10.0288	10.0288	Formate - 35Cl difference	1	Other	4.91609	205	149	87	12	90	38	36	79	104	14	21	NA	7	NA	56	8	191	10	197	88	75	32	NA	20	NA	57	NA	52	22	10	NA	13	5	6	NA	NA	NA	15	27	57	37	40
176	54	39.9926	39.9925	NaOH (sodium hydroxide)	1	Neutral adduct	2.68027	19	117	NA	52	NA	32	NA	NA	NA	16	NA	6	NA	NA	NA	23	NA	15	5	59	8	8	NA	NA	16	8	15	NA	11	NA	6	9	NA	NA	12	NA	18	NA	21	26	9	11
130	26	20.9785	20.9786	[M+H]+ - [M+Na]+ difference (-1.0034, 13C-12C difference)	1	Charged adduct	4.30486	55	318	35	71	50	108	16	11	24	39	NA	25	NA	12	49	80	78	82	29	319	15	38	20	8	34	17	31	7	41	6	12	5	11	NA	NA	17	45	NA	21	29	15	15
22	50	0.9952	0.9952	(12C-14N) - H difference	1	Isotope	2.9509	45	76	5	15	21	19	36	31	NA	9	10	NA	6	6	12	14	25	NA	9	7	86	107	21	34	41	5	12	12	8	12	10	13	5	NA	NA	27	13	NA	NA	12	NA	NA
213	16	57.9586	57.9586	Na35Cl (sodium chloride)	1	Neutral adduct	6.03749	95	114	132	30	163	72	42	88	186	41	6	NA	NA	NA	68	9	656	14	80	101	14	15	NA	NA	NA	55	9	88	45	NA	NA	11	NA	NA	NA	NA	NA	80	37	87	48	62
222	53	61.9705	61.9705	Na - 40Caformate difference	1	Neutral adduct	2.81851	107	74	95	28	162	80	11	NA	67	19	20	7	NA	NA	119	45	54	52	64	48	17	NA	NA	20	NA	46	8	22	NA	NA	NA	NA	NA	NA	NA	15	NA	8	NA	5	NA	NA
68	59	6.017	6.0163	(Sodium formate + Sodium formate) - H4O4P2 difference	1	Other	2.41805	100	117	70	9	131	49	9	NA	53	8	16	NA	NA	NA	91	30	78	13	52	29	12	7	NA	22	6	34	5	18	NA	NA	NA	NA	NA	NA	NA	NA	NA	NA	NA	NA	NA	NA
253	41	88.0525	88.0525	C4H8O2 (butanoic acid)	1	In-source fragment and biological transformation	3.26137	42	109	7	55	15	43	NA	17	NA	5	NA	NA	NA	17	NA	142	NA	100	30	14	10	65	9	NA	24	NA	5	NA	23	NA	10	5	87	NA	NA	NA	62	NA	20	30	13	17
269	48	203.962	203.962	CHO2Na + CHO2Na + CHO2Na (sodium formate + sodium formate + sodium formate)	1	Neutral adduct	3.03761	64	72	21	NA	98	37	19	NA	NA	NA	12	NA	5	NA	87	23	7	NA	25	16	142	150	NA	26	NA	38	12	53	6	13	16	19	34	6	NA	NA	NA	5	11	28	16	30
62	31	4.9554	4.9554	[M+NH4] - [M+Na] difference	1	Charged adduct	4.06368	22	133	NA	131	NA	6	NA	14	NA	NA	NA	18	NA	NA	NA	51	NA	42	NA	336	33	81	11	NA	119	NA	11	NA	41	NA	NA	NA	11	NA	11	6	121	NA	16	11	21	27
104	74	15.9723	15.9724	40Ca - 56Fe difference	1	Isotope	1.88875	54	41	15	14	7	28	NA	NA	10	8	NA	NA	NA	NA	19	16	25	NA	NA	8	9	NA	NA	NA	12	25	NA	9	NA	NA	NA	NA	NA	NA	NA	NA	15	NA	NA	9	NA	NA
32	69	1.0079	1.0078	H or H loss to form radical ion	1	Biological transformation or other	2.01427	15	70	NA	9	13	32	5	NA	NA	NA	6	NA	NA	NA	6	14	NA	5	NA	13	17	13	17	38	62	12	9	NA	10	NA	5	6	11	NA	NA	5	16	NA	5	19	8	10
141	49	22.9853	22.9853	[M+H]+ - [M+Na]+ difference (+1.0034, 13C-12C difference)	1	Charged adduct	3.00477	34	161	15	78	43	72	9	10	15	34	NA	10	NA	5	27	70	59	67	12	191	12	19	6	7	24	8	19	NA	28	NA	NA	NA	7	NA	NA	7	75	NA	18	30	18	23
173	62	37.9559	37.9559	[M+H]+ - [M+K]+ difference	1	Charged adduct	2.31296	30	133	NA	35	NA	5	NA	9	NA	9	NA	NA	NA	NA	NA	8	12	12	NA	56	141	212	6	NA	NA	NA	5	NA	7	NA	NA	NA	NA	34	49	15	45	NA	8	10	NA	NA
179	51	41.0266	41.0266	C2H3N (acetonitrile)	1	Neutral adduct	2.86821	33	259	NA	NA	NA	NA	NA	18	NA	NA	9	20	NA	10	NA	NA	NA	NA	NA	17	9	93	11	NA	35	10	78	21	55	NA	29	NA	26	NA	NA	NA	7	NA	NA	11	NA	NA
136	81	21.9841	21.9843	C2-2H difference	1	Biological transformation	1.67913	39	161	NA	7	11	15	NA	NA	NA	8	NA	NA	NA	NA	5	16	6	NA	NA	12	6	15	NA	5	19	NA	NA	NA	NA	NA	NA	NA	10	9	10	10	36	NA	NA	16	NA	NA
232	81	67.9886	67.9883	C2H4N2OS2	2	Other	1.6779	NA	8	19	6	20	14	NA	7	NA	18	6	NA	NA	NA	35	12	NA	NA	16	NA	12	NA	NA	27	NA	7	NA	6	NA	NA	NA	NA	NA	NA	NA	33	NA	NA	NA	7	5	5
261	64	129.958	129.958	H4O4P2	1	In-source fragment	2.27493	81	38	65	NA	159	72	NA	NA	23	NA	32	15	NA	NA	97	12	19	19	59	16	18	23	NA	11	NA	40	16	20	5	NA	NA	NA	NA	NA	NA	NA	12	NA	NA	NA	NA	NA
227	26	66.9841	66.9841	Sodium formate (-1.0034, 13C-12C difference)	1	Neutral adduct	4.29775	154	74	206	7	223	28	25	22	121	5	44	NA	12	NA	125	33	81	5	378	46	56	50	NA	74	NA	86	NA	77	6	8	14	15	18	NA	NA	27	NA	16	NA	5	NA	NA
230	65	67.9864	67.9866 or 67.9868 or 67.9859	C5N2OS or CH3N3OPS or C2H4NO2P2	2	Other	2.23569	NA	NA	13	NA	34	13	14	26	43	NA	NA	NA	NA	NA	26	20	6	NA	33	NA	18	6	NA	74	NA	5	NA	13	NA	NA	NA	NA	NA	NA	NA	14	NA	7	7	11	6	NA
50	112	2.9973	2.9971	68Zn - 65Cu difference	1	Isotope	1.15319	50	37	NA	6	6	14	27	6	NA	NA	5	NA	NA	NA	10	14	17	5	5	24	39	37	8	17	44	28	10	15	12	12	5	NA	6	NA	NA	5	9	NA	NA	NA	NA	NA
251	36	83.9614	83.9614	CHO2K (potassium (39K) formate)	1	Neutral adduct	3.77028	208	207	7	NA	NA	NA	62	80	NA	NA	NA	NA	NA	NA	15	8	NA	NA	NA	8	523	441	5	NA	NA	13	NA	7	NA	20	14	13	NA	39	NA	NA	NA	NA	NA	NA	NA	NA
172	93	36.0211	36.0211	H20+H2O (water)	1	Neutral adduct and in-source fragment and biological transformation	1.45572	30	99	5	24	NA	32	NA	5	NA	NA	NA	NA	NA	NA	NA	9	NA	8	NA	7	14	11	6	NA	NA	NA	9	NA	10	NA	12	NA	NA	NA	9	NA	6	NA	11	14	5	8
154	56	27.019	27.019	C2H2 (+1.0034, 13C-12C difference)	1	In-source fragment and biological transformation	2.65559	211	298	6	NA	NA	14	NA	NA	6	5	30	6	17	NA	9	NA	8	NA	220	469	16	13	19	46	90	7	NA	13	28	8	7	35	41	NA	NA	NA	NA	NA	5	NA	NA	NA
218	43	59.9556	59.9557	Na37Cl	1	Neutral adduct	3.19984	29	29	85	16	74	26	28	69	120	40	NA	NA	NA	NA	36	5	429	6	39	53	8	14	NA	NA	NA	34	6	48	29	NA	NA	5	NA	NA	NA	NA	NA	56	23	56	35	35
38	39	1.9982	1.9982 OR 1.9978 or 1.9978 or 1.9982	41K-39K (1+) difference OR Zinc (64Zn and 68Zn)	1 or 2	Isotope (and multiple charge state)	3.54747	32	38	6	9	NA	9	26	13	NA	NA	NA	NA	NA	NA	12	15	10	NA	12	14	77	63	6	9	24	6	NA	NA	NA	NA	NA	NA	NA	NA	NA	16	11	NA	NA	5	NA	NA
208	68	55.9615	55.9616	Na35Cl - Nitrogen (14N and 15N) difference	1	Other	2.17133	20	29	62	NA	43	17	24	67	88	21	NA	NA	NA	NA	18	5	297	NA	30	40	9	11	NA	NA	NA	22	NA	32	21	NA	NA	8	NA	NA	NA	NA	NA	42	18	39	23	24
271	57	271.95	271.95	CHO2Na + CHO2Na + CHO2Na + CHO2Na (sodium formate + sodium formate + sodium formate + sodium formate)	1	Neutral adduct	2.49927	22	39	5	NA	33	18	NA	NA	NA	NA	6	NA	NA	NA	46	NA	NA	NA	NA	5	101	99	NA	NA	NA	28	6	32	NA	9	7	15	21	NA	NA	NA	NA	NA	8	18	14	29
21	73	0.9937	0.9937	37Cl - 35Cl difference (-1.0034, 13C-12C difference)	1	Isotope	1.90492	70	7	15	NA	25	19	14	NA	5	6	NA	NA	NA	NA	13	NA	108	5	26	NA	29	24	6	13	31	17	10	9	8	7	NA	NA	NA	NA	NA	13	18	NA	NA	8	NA	NA
70	67	7.9888	7.98877	40Ca - 24Mg difference	2	Multiple charge state	2.19365	14	54	NA	47	NA	101	28	32	8	22	NA	17	NA	NA	5	10	14	61	NA	NA	19	36	NA	NA	6	NA	5	NA	NA	NA	NA	NA	14	NA	NA	NA	18	5	NA	7	NA	NA
69	95	7.9863	7.9862 or 7.9864	56Fe - 40Ca difference	2	Multiple charge state	1.43294	15	24	NA	54	NA	63	8	9	NA	72	NA	NA	NA	NA	6	5	8	9	NA	NA	18	11	NA	NA	NA	NA	NA	NA	NA	5	NA	NA	NA	NA	NA	NA	6	NA	NA	8	NA	NA
177	84	39.9948	39.9949	C2O	1	Biological transformation	1.66169	55	118	NA	NA	NA	14	NA	NA	NA	8	NA	NA	NA	NA	NA	13	NA	NA	NA	14	20	7	NA	NA	7	NA	NA	NA	NA	NA	NA	10	9	NA	6	NA	8	NA	9	11	NA	NA
124	130	18.9734	18.9733	64Zn - 26Mg difference	2	Multiple charge state	0.962838	12	32	NA	29	NA	40	NA	NA	NA	37	5	NA	NA	NA	14	25	8	24	NA	32	NA	8	NA	NA	NA	7	NA	5	NA	NA	NA	NA	NA	NA	NA	5	5	NA	18	25	NA	NA
106	123	15.9751	15.9748 or 15.9750	41KCO2H - C2HNP difference	1	Other	1.02573	5	7	NA	8	NA	15	NA	NA	NA	13	NA	NA	NA	NA	NA	7	6	8	NA	6	5	10	NA	5	13	NA	NA	NA	NA	NA	NA	NA	NA	NA	NA	13	26	NA	NA	6	NA	NA
76	91	9.9843	9.9843	C - H2 difference	1	Biological transformation	1.50391	24	162	NA	21	NA	22	NA	14	NA	8	5	14	NA	NA	NA	21	5	NA	NA	7	7	15	7	NA	NA	NA	7	6	NA	NA	NA	NA	10	NA	NA	NA	NA	NA	8	NA	NA	NA
171	111	35.9768	35.9768	[M+Cl] + [H] difference (OR H35Cl loss) OR H35Cl (hydrogen chloride)	1	Charged adduct	1.16471	98	47	27	NA	27	12	6	NA	10	NA	NA	NA	9	NA	14	NA	85	NA	7	NA	26	10	NA	6	8	12	NA	11	NA	19	NA	11	NA	NA	NA	NA	NA	NA	NA	NA	NA	NA
183	88	43.0229	43.0229	C2H4O (-1.0034, 13C-12C difference)	1	In-source fragment and biological transformation	1.56319	43	81	19	18	22	34	NA	19	NA	6	NA	6	NA	5	8	111	NA	68	6	13	6	81	10	NA	18	16	14	6	37	NA	7	NA	30	NA	NA	NA	31	NA	13	19	5	5
247	63	78.0162	78.0162	Sodium formate+Sodium formate - Na35Cl difference	1	Neutral adduct	2.27501	97	49	34	NA	46	27	NA	15	43	NA	12	NA	NA	NA	20	NA	25	NA	167	48	13	12	NA	11	NA	13	NA	27	6	NA	NA	NA	NA	NA	NA	NA	NA	NA	12	34	17	29
75	72	9.0053	9.0053	H2O	2	Neutral adduct and in-source fragment and biological transformation	1.95007	7	12	NA	14	NA	27	NA	5	NA	9	NA	24	NA	NA	NA	11	6	26	NA	NA	NA	NA	NA	NA	5	NA	12	NA	19	NA	5	NA	70	NA	NA	NA	16	NA	6	18	NA	NA
79	90	10.9909	10.991	[M+H]+ - [M+Na]+ difference	2	Charged adduct	1.54495	5	29	26	91	16	135	51	NA	22	52	NA	NA	NA	NA	45	26	11	21	NA	7	9	9	NA	NA	16	NA	NA	NA	NA	NA	NA	NA	NA	NA	NA	NA	17	16	6	6	NA	NA
73	80	8.0318	8.0318	Sodium formate - Na37Cl difference OR 39K formate - 39K37Cl difference	1	Neutral adduct	1.70465	80	43	25	9	27	10	25	53	25	9	NA	NA	5	NA	13	NA	93	NA	67	53	18	NA	NA	NA	NA	32	NA	23	14	NA	NA	NA	NA	NA	NA	NA	NA	5	9	27	15	7
215	113	58.0055	58.0055	C2H2O2	1	In-source fragment and biological transformation	1.13694	30	72	NA	NA	NA	7	NA	6	NA	NA	NA	NA	NA	NA	NA	NA	NA	NA	NA	8	5	8	NA	NA	NA	NA	10	5	5	NA	NA	NA	8	NA	NA	NA	NA	NA	NA	6	NA	NA
7	13	0.3343	0.3345	13C - 12C difference	3	Multiple charge state	6.69887	9	29	NA	586	NA	153	NA	58	NA	39	NA	NA	NA	NA	NA	74	NA	43	NA	79	9	17	97	NA	106	NA	14	NA	11	NA	NA	NA	117	NA	NA	NA	NA	NA	11	22	NA	5
234	92	68.9907	68.9908	Sodium formate (+1.0034, 13C-12C difference)	1	Neutral adduct	1.47055	44	37	80	NA	101	7	12	12	42	NA	23	NA	NA	5	55	21	20	NA	149	13	45	27	NA	45	5	38	NA	34	NA	7	13	7	14	NA	NA	7	NA	NA	NA	NA	NA	NA
167	79	32.0263	32.0262	CH4O (methanol)	1	Neutral adduct	1.73103	23	96	NA	48	NA	65	NA	NA	NA	47	NA	NA	NA	NA	8	51	NA	12	18	21	13	NA	NA	NA	NA	NA	9	7	6	NA	NA	NA	NA	NA	7	NA	NA	NA	NA	NA	NA	NA
115	130	17.0072	17.0072	H20 (-1.0034, 13C-12C difference)	1	Neutral adduct and in-source fragment and biological transformation	0.956335	45	126	NA	15	NA	43	NA	NA	NA	NA	NA	NA	NA	NA	NA	14	5	10	5	25	NA	11	NA	NA	NA	NA	13	NA	5	7	12	NA	NA	NA	NA	NA	12	NA	9	15	5	6
181	86	42.0469	42.047	C3H6	1	In-source fragment and biological transformation	1.62888	15	154	NA	12	9	NA	NA	NA	NA	NA	NA	NA	NA	NA	NA	14	NA	NA	NA	25	6	15	NA	12	5	NA	5	NA	NA	NA	7	NA	19	NA	9	NA	NA	NA	5	12	NA	NA
238	149	72.021	72.0211	C3H4O2	1	In-source fragment and biological transformation	0.768507	15	84	5	NA	12	5	NA	NA	NA	NA	NA	NA	NA	NA	NA	6	9	NA	NA	6	10	20	NA	NA	NA	NA	NA	5	NA	NA	NA	NA	8	NA	NA	NA	NA	NA	NA	NA	NA	NA
20	135	0.9924	0.9925	34S - 32S difference (-1.0034, 13C-12C difference)	1	Isotope	0.907416	58	21	9	17	19	17	NA	NA	8	14	NA	NA	NA	NA	NA	NA	22	7	6	NA	13	19	NA	5	13	15	12	18	10	8	15	7	10	NA	NA	NA	NA	NA	NA	NA	NA	NA
113	99	16.0313	16.0313	CH4	1	In-source fragment and biological transformation	1.38232	24	181	NA	7	9	NA	NA	NA	NA	NA	NA	NA	NA	NA	NA	18	NA	NA	NA	NA	8	5	NA	NA	NA	NA	9	8	7	NA	NA	NA	14	NA	5	NA	NA	NA	NA	NA	NA	NA
55	96	3.019	3.019	H2 (+1.0034, 13C-12C difference)	1	In-source fragment and biological transformation	1.40935	114	326	NA	NA	NA	18	8	NA	NA	NA	6	NA	NA	NA	NA	NA	6	NA	14	13	16	13	9	6	7	5	NA	NA	6	NA	5	36	71	NA	NA	NA	7	NA	5	7	NA	5
11	77	0.4994	0.4993	65Cu - 64Zn difference	2	Multiple charge state	1.78717	33	9	NA	61	NA	33	5	5	NA	5	NA	5	NA	NA	NA	14	NA	8	NA	NA	29	31	49	NA	60	NA	NA	NA	NA	NA	NA	NA	NA	NA	NA	NA	12	NA	7	26	NA	5
170	165	35.0371	35.0371	NH3 + H2O	1	In-source fragment	0.659962	NA	114	NA	5	NA	12	NA	NA	NA	NA	NA	NA	NA	NA	NA	5	NA	NA	NA	22	NA	8	5	NA	7	NA	5	NA	5	NA	5	NA	6	NA	NA	NA	NA	NA	6	9	5	6
61	74	4.0312	4.0313	H2 + H2	1	In-source fragment and biological transformation	1.88619	84	323	NA	5	NA	14	NA	NA	NA	NA	NA	NA	NA	NA	NA	24	NA	NA	NA	13	17	9	NA	NA	NA	NA	NA	NA	NA	NA	NA	24	38	NA	NA	NA	NA	NA	5	5	NA	NA
59	81	3.9952	3.9949	39K - 35Cl difference	1	Isotope	1.67612	126	67	8	11	NA	6	22	13	8	NA	NA	NA	NA	NA	NA	6	9	NA	NA	7	39	40	8	6	11	8	NA	NA	NA	NA	NA	NA	NA	NA	NA	6	NA	NA	NA	NA	NA	NA
191	108	45.0295	45.0296	C4H8O2 - (C2H4O - 1.0034) difference	1	Other	1.18106	41	85	7	103	10	18	NA	7	NA	9	NA	NA	NA	8	NA	98	NA	64	NA	10	5	46	5	NA	5	6	6	NA	39	NA	NA	11	30	NA	NA	NA	28	NA	12	24	NA	8
264	107	135.974	135.9735 or 135.9732	CH3N3OPS or C5N2OS	1	Other	1.21609	NA	NA	7	NA	10	8	16	49	66	NA	NA	NA	NA	NA	18	14	NA	NA	NA	NA	12	10	NA	34	NA	NA	NA	NA	NA	NA	NA	NA	NA	NA	NA	NA	NA	NA	10	14	7	NA
196	187	47.0088	47.0088	CH2O2 (formic acid) (+1.0034, 13C-12C difference)	1	Neutral adduct and in-source fragment and biological transformation	0.495702	38	54	12	6	17	27	6	NA	NA	NA	NA	NA	NA	NA	9	11	NA	14	5	NA	17	19	NA	7	NA	12	5	6	NA	NA	13	NA	5	NA	NA	NA	NA	NA	NA	NA	NA	NA
235	176	69.9845	69.9847	C2HNP	1	Other	0.573029	7	8	5	NA	6	12	5	25	NA	NA	NA	NA	NA	NA	8	NA	42	NA	23	24	7	7	NA	NA	NA	6	NA	17	11	NA	NA	NA	NA	NA	NA	NA	NA	7	5	17	5	6
153	145	27.0109	27.0109	CHN	1	Biological transformation	0.812999	25	46	NA	NA	NA	16	NA	NA	NA	NA	5	NA	NA	NA	6	NA	NA	NA	NA	12	8	9	NA	NA	5	6	21	18	20	NA	NA	NA	NA	NA	NA	NA	NA	NA	NA	NA	NA	NA
211	105	56.0625	56.0626	C4H8	1	In-source fragment	1.26622	73	208	NA	NA	9	NA	NA	NA	NA	NA	NA	NA	NA	NA	NA	13	NA	NA	5	9	11	14	7	NA	13	NA	NA	NA	NA	NA	11	6	14	NA	NA	NA	NA	NA	NA	NA	NA	NA
122	157	18.0299	18.0299	NH3 (+1.0034, 13C-12C difference)	1	In-source fragment and biological transformation	0.711875	14	105	NA	29	NA	6	NA	NA	NA	6	NA	12	NA	NA	NA	8	NA	15	NA	23	10	36	NA	NA	5	NA	16	NA	33	NA	10	NA	17	NA	NA	NA	18	NA	12	10	10	10
99	116	14.9705	14.9706	[M+Na]+ - [M+39K]+ difference (-1.0034, 13C-12C difference)	1	Charged adduct	1.06523	17	68	NA	40	NA	9	NA	NA	NA	8	NA	NA	NA	NA	10	37	34	13	NA	98	NA	10	NA	NA	11	8	6	NA	6	NA	NA	NA	5	NA	NA	NA	18	NA	5	6	NA	NA
138	29	22.0134	22.0131	C2H4O	2	In-source fragment and biological transformation	4.14902	6	35	NA	688	NA	49	NA	16	NA	131	NA	NA	NA	NA	NA	208	NA	24	NA	NA	NA	14	NA	5	8	NA	NA	NA	78	NA	NA	NA	127	NA	NA	NA	52	NA	8	35	NA	NA
143	103	23.0159	23.016	Acetonitrile - H2O difference	1	Neutral adduct	1.30947	16	100	NA	32	NA	20	NA	NA	NA	NA	5	27	NA	NA	NA	46	NA	NA	NA	8	NA	34	NA	NA	NA	NA	21	NA	16	NA	6	NA	7	NA	NA	NA	10	NA	NA	NA	NA	NA
226	122	65.9904	65.9904 or 65.9903	Sodium formate - (37Cl-35Cl) difference	1	Neutral adduct	1.04483	26	13	14	NA	19	6	NA	21	8	NA	NA	NA	NA	NA	10	NA	67	NA	31	40	8	7	NA	NA	NA	18	NA	24	16	NA	NA	NA	NA	NA	NA	NA	NA	NA	7	13	11	8
254	192	89.9693	89.9693	NaCOOH +Na (sodium formate + sodium)	1	Neutral adduct	0.458191	40	68	12	NA	26	8	7	NA	NA	NA	NA	NA	NA	NA	15	14	8	NA	11	26	NA	13	NA	NA	NA	10	NA	NA	NA	NA	NA	6	NA	NA	NA	NA	NA	NA	NA	NA	NA	NA
263	101	134.972	134.972	C2H2NO4P	1	Other	1.32257	55	35	48	NA	65	9	11	NA	7	NA	11	NA	NA	NA	58	11	NA	NA	79	8	40	45	NA	21	NA	24	NA	35	5	5	9	7	11	NA	NA	5	NA	NA	NA	NA	NA	NA
223	157	62.0003	62.0004 OR 62.0003	CH2O3	1	In-source fragment and biological transformation	0.706838	17	32	NA	NA	12	6	NA	NA	NA	NA	NA	NA	NA	NA	28	NA	19	7	NA	NA	NA	8	NA	NA	NA	NA	NA	22	6	NA	NA	NA	NA	7	NA	NA	NA	NA	NA	NA	NA	NA
57	216	3.9929	3.9929	Calcium (40Ca and 44Ca)	1	Isotope	0.341159	23	12	NA	12	6	12	12	14	NA	12	NA	NA	NA	NA	9	5	15	NA	NA	NA	8	24	NA	NA	6	8	NA	8	NA	6	NA	NA	NA	NA	NA	NA	NA	NA	NA	NA	NA	NA
258	78	115.917	115.917	Na35Cl + Na35Cl (sodium chloride)	1	Neutral adduct	1.76923	7	8	46	NA	41	18	15	51	53	NA	NA	NA	NA	NA	5	NA	315	NA	34	52	NA	NA	NA	NA	NA	17	NA	25	19	NA	NA	NA	NA	NA	NA	NA	NA	16	19	38	18	20
166	140	31.9898	31.9898	O2	1	In-source fragment and biological transformation	0.86988	27	97	NA	6	NA	6	NA	NA	NA	NA	NA	NA	NA	NA	NA	NA	NA	NA	NA	NA	13	10	NA	NA	NA	5	NA	5	6	NA	NA	NA	7	NA	6	NA	NA	NA	NA	NA	NA	NA
66	126	5.9912	5.9912	Chlorine (37Cl + 37Cl + 37Cl and 35Cl + 35Cl + 35Cl)	1	Isotope	1.02277	21	44	8	20	NA	5	24	36	21	11	NA	NA	NA	NA	5	NA	45	NA	NA	NA	71	63	NA	NA	NA	NA	NA	NA	NA	5	NA	NA	21	NA	NA	NA	NA	8	NA	NA	NA	NA
5	45	0.2506	0.2509	13C - 12C difference	4	Multiple charge state	3.0923	10	NA	NA	64	NA	11	NA	50	NA	12	NA	NA	NA	NA	NA	17	NA	13	NA	64	NA	NA	17	NA	73	NA	NA	NA	5	NA	NA	NA	57	NA	NA	NA	NA	NA	NA	NA	NA	8
201	136	50.0155	50.0157	C4H2	1	Biological transformation	0.898077	35	110	5	NA	8	12	NA	NA	7	NA	7	NA	NA	NA	NA	7	13	17	19	81	NA	6	NA	5	8	NA	NA	NA	5	NA	NA	7	7	NA	NA	NA	NA	NA	NA	NA	NA	NA
102	137	15.0109	15.0109	HN	1	Biological transformation	0.893158	10	95	NA	62	NA	12	NA	NA	NA	16	NA	NA	NA	NA	NA	5	NA	NA	NA	7	8	12	NA	8	5	NA	15	12	14	NA	NA	NA	7	NA	NA	NA	NA	NA	NA	NA	NA	NA
34	117	1.9793	1.9792	[M+39K]+ - [M+H35Cl+H]+ difference	1	Charged adduct and Neutral adduct	1.06436	29	103	NA	21	NA	NA	NA	NA	NA	NA	NA	NA	NA	NA	NA	9	NA	NA	NA	NA	6	7	5	7	NA	NA	NA	NA	NA	NA	NA	NA	7	NA	NA	NA	8	NA	NA	6	NA	NA
259	101	117.914	117.914	CHCl3 (chloroform)	1	Neutral adduct	1.32266	NA	NA	40	NA	30	10	18	58	50	NA	NA	NA	NA	NA	8	NA	281	NA	30	43	NA	NA	NA	NA	NA	16	NA	25	18	NA	NA	NA	NA	NA	NA	NA	NA	13	13	30	9	15
260	172	125.946	125.946	Na35Cl+NaCOOH (sodium chloride + sodium formate)	1	Neutral adduct	0.598992	9	NA	NA	NA	26	23	NA	9	NA	NA	NA	NA	NA	NA	NA	NA	53	NA	26	42	NA	NA	NA	NA	NA	12	NA	17	17	NA	NA	NA	NA	NA	NA	NA	NA	7	9	35	11	12
190	216	45.0021	45.0021	CH2O2 (formic acid) (-1.0034, 13C-12C difference)	1	Neutral adduct and in-source fragment and biological transformation	0.337616	28	43	12	NA	15	19	5	NA	NA	NA	NA	NA	NA	NA	NA	7	NA	9	8	NA	17	15	NA	5	NA	7	5	NA	NA	5	NA	NA	NA	NA	NA	NA	NA	NA	NA	NA	NA	NA
262	152	132.079	132.079	C6H12O3	1	In-source fragment	0.750783	5	48	NA	NA	NA	20	NA	NA	NA	NA	NA	NA	NA	6	NA	14	NA	77	NA	7	NA	13	11	NA	8	NA	NA	NA	10	NA	NA	NA	29	NA	NA	NA	13	NA	5	NA	NA	5
178	141	40.0312	40.0313	C3H4	1	In-source fragment and biological transformation	0.855551	12	125	NA	NA	8	NA	NA	NA	NA	NA	NA	NA	NA	NA	NA	12	NA	NA	NA	25	9	8	NA	NA	11	NA	5	5	8	NA	NA	NA	8	NA	7	NA	NA	NA	NA	NA	NA	NA
250	169	83.9524	83.9524	H - 40Caformate difference	1	Neutral adduct	0.618915	18	30	7	NA	14	52	NA	NA	NA	NA	NA	NA	NA	NA	14	20	24	43	NA	23	7	NA	NA	NA	NA	NA	NA	NA	NA	NA	NA	NA	NA	NA	NA	NA	NA	NA	NA	NA	NA	NA
216	114	58.042	58.0419	C3H6O	1	In-source fragment and biological transformation	1.09299	15	119	NA	NA	NA	NA	NA	NA	NA	NA	NA	NA	NA	6	NA	10	NA	NA	6	26	13	25	10	NA	NA	NA	NA	NA	NA	NA	NA	NA	35	NA	NA	NA	NA	NA	NA	NA	NA	NA
33	128	1.0121	1.0123	H2 (-1.0034, 13C-12C difference)	1	In-source fragment and biological transformation	0.966478	84	219	NA	NA	NA	8	5	5	NA	NA	NA	NA	NA	NA	NA	NA	NA	NA	10	NA	9	11	NA	12	24	NA	NA	NA	NA	NA	NA	29	39	NA	NA	NA	NA	NA	NA	NA	NA	NA
267	157	162.053	162.053	C6H10O5 (or [C6H12O6-H2O])	1	In-source fragment and biological transformation	0.713213	5	9	NA	NA	15	11	NA	NA	NA	NA	NA	NA	NA	NA	NA	NA	NA	5	NA	NA	NA	NA	NA	NA	NA	NA	5	NA	NA	NA	NA	NA	NA	5	28	NA	5	NA	NA	NA	NA	NA
112	212	16.0232	16.0232	NH3 (-1.0034, 13C-12C difference)	1	In-source fragment and biological transformation	0.347909	8	85	NA	15	NA	NA	NA	NA	NA	NA	NA	9	NA	NA	NA	6	NA	10	NA	27	7	18	7	NA	NA	NA	7	NA	11	NA	6	NA	11	NA	NA	NA	7	NA	NA	5	NA	NA
117	228	17.9711	17.971	39K37Cl - Na35Cl difference	1	Neutral adduct	0.318567	7	30	14	20	NA	14	NA	NA	20	14	NA	NA	NA	NA	9	8	61	NA	NA	23	12	33	NA	NA	NA	NA	NA	NA	NA	NA	NA	NA	NA	NA	NA	NA	NA	NA	6	14	NA	NA
210	165	56.0262	56.0262	C3H4O	1	Other	0.660639	17	99	NA	NA	NA	10	NA	NA	NA	NA	7	NA	NA	NA	NA	7	NA	NA	6	23	8	6	NA	NA	NA	NA	NA	5	NA	NA	NA	NA	7	NA	NA	NA	NA	NA	NA	6	NA	NA
244	152	76.0192	76.0191	CH5N2P	1	In-source fragment	0.753245	53	16	7	NA	11	9	NA	7	NA	NA	NA	NA	NA	NA	7	NA	10	NA	49	34	NA	NA	NA	NA	NA	5	NA	11	NA	NA	NA	NA	NA	NA	NA	NA	NA	NA	NA	10	8	9
241	149	74.0369	74.0368	C3H6O2	1	In-source fragment and biological transformation	0.769573	11	77	NA	NA	NA	10	NA	NA	NA	NA	NA	NA	NA	NA	NA	NA	NA	NA	NA	6	7	10	NA	7	NA	NA	NA	NA	NA	NA	NA	NA	27	NA	6	NA	NA	NA	NA	6	NA	NA
148	87	25.0122	25.0123	C2H2 (-1.0034, 13C-12C difference)	1	In-source fragment and biological transformation	1.60708	55	208	NA	NA	6	NA	NA	NA	5	NA	NA	NA	NA	NA	NA	NA	NA	NA	109	387	5	11	NA	12	64	NA	5	NA	22	NA	5	18	38	NA	NA	NA	NA	NA	NA	NA	NA	NA
64	147	5.9587	5.9587	[M+Na]+ - [M+NH4]+ difference (+1.0034, 13C-12C difference)	1	Charged adduct	0.776099	NA	23	NA	46	NA	5	NA	NA	NA	NA	NA	NA	NA	NA	NA	6	NA	25	NA	149	NA	9	NA	NA	30	NA	NA	NA	8	NA	NA	NA	NA	NA	NA	NA	42	NA	5	7	NA	12
221	199	61.9526	61.9535	[M+Na+K]+ - [M+H]+ difference	1	Charged adduct	0.428009	NA	NA	24	NA	9	NA	13	23	26	NA	NA	NA	NA	NA	5	NA	122	NA	17	18	NA	5	NA	NA	NA	5	NA	10	8	NA	NA	NA	NA	NA	NA	NA	NA	14	NA	8	NA	5
195	117	46.0419	46.0419	C2H6O	1	In-source fragment and biological transformation	1.0582	68	142	NA	NA	NA	NA	NA	NA	6	NA	NA	NA	NA	NA	NA	11	NA	NA	7	10	16	11	NA	NA	NA	NA	NA	5	NA	NA	NA	NA	8	NA	NA	NA	NA	NA	NA	NA	NA	NA
31	216	1.0065	1.0063	Hydrogen (1H and 2H)	1	Isotope	0.336355	9	29	NA	NA	8	11	NA	NA	NA	NA	NA	NA	NA	NA	NA	5	NA	NA	NA	7	6	7	NA	15	26	NA	NA	NA	NA	NA	NA	NA	NA	NA	NA	NA	8	NA	NA	8	7	NA
197	188	47.9298	47.9293	56Feformate - NH435Cl difference	1	Neutral adduct	0.475561	9	5	8	NA	9	5	NA	24	NA	NA	NA	NA	NA	NA	NA	NA	59	NA	34	50	NA	NA	NA	NA	NA	7	NA	9	6	NA	NA	NA	NA	NA	NA	NA	NA	NA	5	19	11	8
67	180	6.0106	6.0106	C2H2O - CH4O2 difference OR C2-H2 - CO difference	1	Other	0.563298	14	60	NA	6	5	6	NA	NA	NA	NA	NA	NA	NA	NA	NA	11	NA	NA	9	9	7	NA	NA	NA	NA	NA	NA	6	7	NA	NA	NA	NA	NA	NA	NA	NA	NA	NA	NA	NA	NA
255	196	90.0318	90.0317	Formic Acid + C2H4O	1	Other	0.438083	28	35	15	24	30	8	NA	NA	NA	NA	NA	NA	NA	NA	NA	NA	12	5	NA	NA	NA	NA	NA	NA	NA	10	NA	5	NA	5	NA	NA	5	6	NA	NA	NA	NA	NA	NA	NA	NA
204	120	52.0313	52.0313	C4H4	1	Other	1.04844	40	162	NA	NA	NA	6	NA	NA	NA	NA	NA	NA	NA	NA	NA	5	NA	NA	16	99	7	5	NA	5	19	NA	NA	NA	10	NA	NA	12	22	NA	NA	NA	NA	NA	NA	NA	NA	NA
77	143	10.0207	10.0208	C2H2-O difference	1	Biological transformation	0.825651	54	132	NA	11	NA	NA	NA	NA	NA	NA	NA	NA	NA	NA	NA	10	NA	NA	5	7	NA	NA	NA	NA	NA	NA	NA	6	NA	NA	NA	NA	14	NA	NA	NA	NA	NA	NA	NA	NA	NA
91	202	13.0317	13.0317	CH3N - O difference	1	Biological transformation	0.387697	14	35	NA	NA	NA	NA	NA	NA	NA	NA	NA	NA	NA	NA	NA	NA	NA	NA	NA	5	9	21	NA	NA	NA	NA	13	NA	10	NA	6	NA	NA	NA	NA	NA	NA	NA	NA	5	NA	6
90	154	13.0122	13.0123	CH2 (-1.0034, 13C-12C difference)	1	Biological transformation	0.739178	47	173	NA	NA	NA	8	NA	NA	NA	NA	NA	NA	NA	NA	NA	10	NA	NA	6	59	12	25	NA	31	12	NA	NA	NA	5	NA	5	NA	30	NA	NA	NA	NA	NA	NA	NA	NA	NA
4	85	0.2004	0.2007	13C - 12C difference	5	Multiple charge state	1.64256	NA	NA	NA	11	NA	73	NA	24	NA	NA	NA	NA	NA	NA	NA	78	NA	49	NA	9	NA	NA	182	NA	45	NA	5	NA	NA	NA	NA	NA	85	NA	NA	NA	NA	NA	5	NA	7	5
256	144	97.977	97.977	C2H3O2K (potassium (39K) acetate)	1	Neutral adduct	0.817205	6	6	NA	NA	NA	NA	17	NA	NA	NA	NA	NA	7	NA	21	5	12	NA	NA	NA	178	87	NA	NA	NA	NA	NA	8	NA	NA	NA	15	NA	NA	NA	6	5	NA	NA	NA	NA	NA
249	191	82.0031	82.0031	C2H3O2Na (sodium acetate)	1	Neutral adduct	0.466613	31	24	NA	NA	NA	NA	NA	NA	NA	NA	NA	NA	NA	NA	5	NA	NA	NA	NA	7	5	9	NA	36	6	NA	NA	NA	NA	NA	NA	NA	NA	NA	NA	NA	NA	NA	NA	NA	NA	NA
82	181	11.0322	11.0322	(Sodium formate) - Na35Cl difference (+1.0034, 13C-12C difference)	1	Neutral adduct	0.530154	69	15	28	NA	21	NA	NA	NA	22	NA	5	NA	NA	NA	9	NA	29	NA	100	9	33	16	NA	11	NA	11	NA	14	NA	NA	NA	NA	NA	NA	NA	NA	NA	NA	NA	NA	NA	NA
128	123	20.5133	20.5133	Acetonitrile	2	Neutral adduct	1.03215	NA	NA	NA	31	NA	NA	NA	5	NA	NA	NA	18	NA	NA	NA	NA	NA	NA	NA	NA	NA	NA	NA	NA	NA	NA	7	NA	6	NA	NA	NA	NA	NA	NA	NA	NA	NA	NA	NA	NA	NA
192	196	45.0578	45.0578	C2H7N	1	Other	0.440572	10	114	NA	NA	NA	NA	NA	NA	NA	NA	NA	NA	NA	NA	NA	NA	NA	NA	NA	22	15	11	NA	NA	NA	NA	5	NA	NA	NA	NA	NA	9	NA	NA	NA	NA	NA	5	NA	NA	NA
257	228	113.92	113.9202 or 113.9203	(2 x Na35Cl) - (37Cl-35Cl difference) difference	1	Other	0.323595	NA	NA	23	NA	9	6	NA	14	20	NA	NA	NA	NA	NA	NA	NA	131	NA	18	27	NA	NA	NA	NA	NA	7	NA	8	12	NA	NA	NA	NA	NA	NA	NA	NA	9	NA	16	6	7
19	176	0.984	0.984	O-NH	1	Biological transformation	0.574977	23	77	NA	25	NA	NA	NA	NA	NA	NA	NA	NA	NA	NA	NA	7	NA	NA	NA	9	7	11	NA	NA	NA	NA	NA	NA	NA	6	7	NA	NA	NA	NA	NA	NA	NA	NA	NA	NA	NA
103	156	15.019	15.019	CH2 (+1.0034, 13C-12C difference)	1	Biological transformation	0.726873	42	177	NA	NA	5	9	NA	5	NA	NA	NA	NA	NA	NA	NA	10	NA	6	NA	48	16	20	21	24	10	NA	NA	NA	NA	NA	5	NA	26	NA	NA	NA	NA	NA	NA	NA	NA	NA
198	184	48.0211	48.0211	CH4O2	1	In-source fragment and biological transformation	0.514991	19	62	NA	NA	6	10	NA	NA	NA	NA	NA	NA	NA	NA	NA	8	NA	NA	NA	NA	NA	5	NA	NA	NA	NA	NA	NA	NA	NA	NA	NA	NA	5	NA	NA	5	NA	NA	NA	NA	NA
149	200	25.9793	25.9792	H20-CO2 difference	1	In-source fragment and biological transformation	0.40778	25	67	NA	NA	NA	8	NA	NA	NA	NA	NA	NA	NA	NA	NA	13	NA	NA	NA	5	6	12	NA	NA	NA	NA	NA	NA	NA	8	5	NA	NA	NA	NA	NA	NA	NA	NA	NA	NA	NA
212	169	56.9552	56.9553	Na35Cl (-1.0034, 13C-12C difference)	1	Neutral adduct	0.624681	66	29	21	NA	30	9	NA	NA	14	NA	5	NA	NA	NA	14	NA	167	NA	22	17	5	NA	NA	NA	NA	23	NA	15	6	NA	NA	NA	NA	NA	NA	NA	NA	NA	NA	NA	NA	NA
175	244	39.0109	30.0109	C2HN	1	Other	0.209063	25	31	NA	NA	NA	NA	NA	NA	NA	NA	8	NA	NA	NA	NA	NA	NA	NA	8	6	5	8	NA	NA	NA	10	13	11	11	NA	NA	NA	NA	NA	NA	NA	NA	NA	NA	NA	NA	NA
220	216	60.9671	60.9677	HN2P3	2	Other	0.344822	30	26	46	NA	36	19	NA	NA	15	NA	NA	NA	NA	NA	25	21	21	25	37	24	NA	NA	NA	NA	NA	24	NA	12	NA	NA	NA	NA	NA	NA	NA	NA	NA	NA	NA	NA	NA	NA
268	100	167.923	167.923	CHO2K + CHO2K (potassium (39K) formate + potassium (39K) formate)	1	Neutral adduct	1.33494	53	71	NA	NA	NA	NA	28	5	NA	NA	NA	NA	NA	NA	NA	NA	NA	NA	NA	NA	264	282	NA	NA	NA	NA	NA	NA	NA	10	6	10	NA	16	NA	NA	NA	NA	NA	NA	NA	NA
83	134	11.5079	11.508	Acetonitrile - water difference	2	Neutral adduct	0.920333	NA	5	NA	NA	NA	NA	NA	NA	NA	NA	NA	25	NA	NA	NA	NA	NA	NA	NA	NA	NA	NA	NA	NA	NA	NA	6	NA	NA	NA	NA	NA	13	NA	NA	NA	NA	NA	NA	NA	NA	NA
187	141	44.0252	44.0249	H2N3	1	Other	0.863241	NA	15	NA	13	NA	7	NA	NA	NA	NA	NA	NA	NA	NA	NA	13	NA	NA	NA	NA	NA	6	5	NA	10	NA	NA	NA	NA	NA	NA	NA	15	NA	NA	NA	14	NA	NA	5	NA	NA
56	205	3.952	3.952	[M+Na]+ - [M+NH4]+ difference (-1.0034, 13C-12C difference)	1	Charged adduct	0.367852	NA	35	NA	34	NA	NA	NA	5	NA	NA	NA	7	NA	NA	NA	NA	NA	12	NA	175	NA	9	NA	NA	35	NA	5	NA	19	NA	NA	NA	NA	NA	NA	NA	17	NA	NA	NA	5	10
164	110	30.0469	30.047	C2H6	1	In-source fragment	1.16823	73	227	NA	NA	9	NA	NA	NA	NA	NA	NA	NA	NA	NA	NA	14	NA	NA	NA	12	8	NA	NA	NA	NA	NA	NA	5	NA	NA	NA	15	30	NA	NA	NA	NA	NA	NA	NA	NA	NA
225	251	64.9789	64.9792	H2O2P	1	In-source fragment	0.204597	NA	8	NA	NA	7	96	NA	NA	NA	NA	NA	9	NA	NA	NA	7	NA	50	28	NA	NA	NA	NA	NA	NA	NA	NA	NA	NA	NA	NA	NA	NA	NA	NA	NA	NA	NA	NA	NA	NA	NA
217	208	59.0371	59.0371	C2H5NO	1	In-source fragment and biological transformation	0.35846	20	78	NA	22	NA	13	NA	NA	NA	NA	NA	NA	NA	NA	NA	NA	NA	NA	NA	NA	NA	12	11	NA	NA	NA	11	NA	6	NA	6	NA	NA	NA	NA	NA	NA	NA	NA	NA	NA	NA
41	169	2.0031	2.00307	14N - 12C difference	1	Isotope	0.616668	9	NA	NA	6	7	14	5	NA	NA	NA	NA	NA	NA	NA	5	NA	NA	NA	NA	NA	9	8	5	6	19	NA	NA	NA	5	NA	NA	NA	NA	NA	NA	NA	21	NA	NA	7	NA	NA
252	130	85.9597	85.9595	CHO2K (potassium (41K) formate)	1	Neutral adduct	0.964116	37	55	9	NA	NA	NA	17	9	NA	NA	NA	NA	NA	NA	NA	NA	NA	NA	NA	NA	156	186	NA	NA	NA	NA	NA	NA	NA	9	5	6	NA	NA	NA	NA	NA	NA	NA	NA	NA	NA
174	192	38.0157	38.0157	C3H2	1	Other	0.455116	18	85	NA	NA	NA	NA	NA	NA	NA	NA	5	NA	NA	NA	5	7	NA	NA	NA	34	5	NA	NA	NA	NA	NA	NA	5	9	NA	NA	NA	6	NA	NA	NA	NA	NA	NA	NA	NA	NA
54	216	3.0109	3.0109	C - HN difference	1	Other	0.336143	NA	54	NA	NA	6	13	NA	NA	NA	NA	NA	NA	NA	NA	NA	NA	NA	NA	7	39	NA	12	NA	NA	11	NA	NA	5	NA	NA	NA	NA	13	NA	NA	NA	NA	NA	NA	12	NA	NA
239	149	72.0575	72.0575	C4H8O	1	Other	0.768043	58	136	NA	NA	NA	NA	NA	NA	NA	NA	NA	NA	NA	NA	NA	5	NA	NA	NA	13	11	31	6	NA	NA	NA	NA	NA	NA	NA	NA	NA	20	NA	NA	NA	NA	NA	NA	NA	NA	NA
207	154	54.047	54.047	C4H6	1	Other	0.744213	57	200	NA	NA	6	NA	NA	NA	NA	NA	NA	NA	NA	NA	NA	6	NA	NA	NA	9	5	6	NA	NA	NA	NA	NA	NA	NA	NA	NA	5	8	NA	NA	NA	NA	NA	NA	NA	NA	NA
89	244	13.0078	13.0078	CH	1	Other	0.213037	NA	14	NA	17	NA	14	NA	NA	NA	5	NA	NA	NA	NA	NA	6	NA	NA	NA	NA	16	11	NA	7	22	NA	10	NA	21	NA	NA	NA	61	NA	NA	NA	NA	NA	NA	NA	NA	NA
245	232	77.9429	77.9425	OP2	1	Other	0.310202	85	26	19	NA	7	6	NA	NA	6	NA	NA	NA	NA	NA	7	NA	10	NA	NA	NA	NA	NA	NA	NA	NA	40	7	25	NA	NA	NA	NA	NA	NA	NA	NA	NA	NA	NA	NA	NA	NA
88	235	12.9953	12.9952	N-H difference	1	Biological transformation	0.228007	18	61	NA	NA	NA	NA	NA	NA	NA	NA	5	NA	NA	NA	NA	NA	NA	NA	NA	5	NA	NA	NA	9	7	5	11	12	5	NA	NA	NA	NA	NA	NA	NA	NA	NA	NA	NA	NA	5
182	224	43.0058	43.0058	CHNO	1	In-source fragment and biological transformation	0.328149	43	57	NA	NA	NA	NA	NA	NA	NA	NA	NA	NA	NA	NA	NA	NA	NA	NA	6	NA	NA	16	NA	NA	NA	NA	NA	NA	NA	NA	NA	NA	NA	NA	NA	NA	NA	NA	NA	NA	NA	NA
63	208	4.979	4.9789	Acetonitrile-H20 - CO difference	1	Neutral adduct and in-source fragment	0.360514	9	61	NA	5	NA	NA	NA	NA	NA	NA	NA	6	NA	NA	NA	NA	NA	NA	NA	NA	NA	16	NA	NA	NA	NA	10	NA	8	NA	5	NA	NA	NA	NA	NA	NA	NA	NA	NA	NA	NA
169	181	34.0055	34.0055	H2O2	1	Other	0.529269	24	109	NA	9	NA	NA	NA	NA	NA	NA	NA	NA	NA	NA	8	9	NA	NA	NA	NA	14	5	NA	NA	NA	NA	NA	NA	NA	NA	NA	NA	6	5	NA	NA	NA	NA	NA	NA	NA	NA
44	162	2.0073	2.0076	C2H2 - CH3N difference	1	Other	0.678455	8	7	NA	NA	NA	5	NA	NA	NA	5	NA	NA	NA	NA	NA	NA	6	NA	12	52	NA	NA	NA	6	20	NA	NA	NA	NA	NA	NA	NA	7	NA	NA	NA	5	NA	NA	6	NA	NA
209	260	55.9899	55.9898	C2O2	1	Other	0.103974	13	38	NA	NA	NA	9	NA	NA	NA	NA	NA	NA	NA	NA	NA	5	NA	NA	NA	NA	12	18	NA	5	NA	NA	NA	NA	7	NA	NA	NA	NA	NA	NA	NA	NA	NA	NA	NA	NA	NA
203	208	52.0135	52.0132 or 52.0131	C3H7NOP or C7H4O	2	Other	0.355252	54	43	NA	NA	NA	NA	NA	NA	NA	NA	NA	NA	NA	NA	11	9	39	NA	NA	34	NA	NA	NA	NA	NA	12	NA	7	NA	NA	NA	NA	NA	NA	NA	NA	NA	NA	NA	NA	NA	NA
142	237	22.9966	22.9965	NO2	2	Other	0.215709	45	121	NA	7	11	12	NA	NA	NA	7	9	5	NA	NA	NA	NA	NA	5	NA	27	7	6	NA	NA	6	NA	NA	NA	NA	NA	NA	5	15	NA	NA	NA	NA	NA	NA	5	NA	NA
246	168	77.9774	77.9776	CH2O2S	1	In-source fragment	0.647224	149	91	NA	NA	NA	NA	NA	NA	NA	NA	8	7	35	NA	17	8	23	NA	NA	NA	NA	6	NA	NA	NA	9	NA	NA	NA	26	NA	30	6	NA	NA	NA	NA	NA	NA	NA	NA	NA
243	196	75.9295	75.9296	39K37Cl (potassium chloride)	1	Neutral adduct	0.437	NA	33	6	NA	NA	NA	115	88	9	NA	NA	NA	NA	NA	NA	NA	54	NA	NA	15	13	19	NA	NA	NA	NA	NA	NA	NA	NA	NA	NA	NA	NA	NA	NA	NA	NA	NA	NA	NA	NA
206	194	54.0105	54.0106	C3H2O	1	Other	0.453036	23	57	NA	NA	NA	NA	NA	NA	NA	NA	NA	NA	NA	NA	NA	9	28	NA	NA	18	8	6	NA	NA	NA	NA	NA	NA	NA	NA	NA	NA	NA	7	NA	NA	NA	NA	NA	NA	NA	NA
127	137	20.0262	20.0262	C2H2-O - C2H6 difference	1	Other	0.886433	52	144	NA	NA	NA	NA	NA	NA	NA	5	NA	NA	NA	NA	NA	8	NA	NA	NA	16	NA	6	NA	NA	NA	NA	NA	NA	NA	NA	NA	NA	6	NA	NA	NA	NA	NA	NA	NA	NA	NA
236	188	70.0419	70.0419	C4H6O	1	Other	0.482424	46	118	NA	NA	NA	NA	NA	NA	NA	NA	NA	NA	NA	NA	NA	6	NA	NA	10	12	13	8	NA	NA	NA	NA	NA	NA	NA	NA	NA	NA	NA	NA	NA	NA	NA	NA	NA	NA	NA	NA
101	70	15.0092	15.009 or 15.0094	(water - 13C) - (41K-39K) difference OR (water - 13C) - 68Zn-64Zn difference	1	Other	1.97792	NA	18	NA	511	NA	12	NA	NA	NA	16	NA	NA	NA	NA	NA	24	NA	NA	NA	NA	5	5	NA	NA	5	NA	NA	NA	15	NA	NA	NA	94	NA	NA	NA	NA	NA	NA	NA	NA	NA
111	232	16.0131	16.0127	C3H6O3 - C3H6S difference	1	Other	0.311599	54	28	NA	9	NA	9	NA	NA	NA	NA	NA	5	NA	NA	NA	9	NA	8	NA	NA	NA	23	6	NA	NA	NA	NA	NA	NA	NA	NA	NA	6	NA	NA	NA	NA	NA	NA	NA	NA	NA
184	254	43.0422	43.0422	C2H5N	1	Other	0.110137	32	93	NA	12	NA	NA	NA	NA	NA	NA	NA	NA	NA	NA	NA	NA	NA	NA	NA	7	6	5	5	5	NA	NA	10	8	5	NA	NA	NA	NA	NA	NA	NA	NA	NA	NA	NA	NA	NA
168	237	33.9936	33.9937	Sodium formate	2		0.217318	29	21	NA	NA	NA	34	11	NA	NA	NA	NA	NA	NA	NA	31	16	NA	NA	NA	NA	86	71	NA	NA	NA	NA	NA	NA	NA	NA	10	NA	16	NA	NA	NA	NA	NA	NA	NA	NA	NA
74	244	8.5133	8.5133	[M+H]+ - [M+NH4]+ difference	2	Charged adduct	0.206645	NA	NA	NA	75	NA	NA	NA	NA	NA	8	NA	NA	NA	NA	NA	14	NA	NA	NA	NA	13	NA	NA	NA	NA	NA	NA	NA	5	NA	NA	NA	NA	NA	NA	NA	5	NA	NA	NA	NA	NA
248	162	81.963	81.9632	[CHO2K (potassium (39K) formate) + CHO2K (potassium (39K) formate)] - [CHO2K (potassium (39K) formate)] difference	1	Neutral adduct	0.676713	30	52	NA	NA	NA	NA	13	35	NA	NA	NA	NA	NA	NA	NA	NA	NA	NA	NA	NA	100	155	NA	NA	NA	NA	NA	NA	NA	6	9	5	NA	NA	NA	NA	NA	NA	NA	NA	NA	NA
242	216	74.0732	74.0732	C4H10O	1	Other	0.340397	48	103	NA	NA	NA	NA	NA	NA	NA	NA	NA	NA	NA	NA	NA	7	NA	NA	NA	8	17	5	NA	NA	NA	NA	NA	NA	NA	NA	NA	NA	NA	NA	NA	NA	NA	NA	NA	NA	NA	NA
129	224	20.9293	20.9293	Ammonia - (K-H) difference	1	Other	0.330129	NA	13	NA	32	NA	NA	NA	NA	NA	NA	NA	NA	NA	NA	NA	7	NA	10	NA	55	5	108	NA	NA	11	NA	NA	NA	NA	NA	NA	NA	NA	NA	NA	NA	10	NA	NA	6	NA	NA
229	174	67.9853	67.9852	C2H2NO4S	2	Other	0.575308	NA	NA	NA	NA	10	7	NA	5	NA	NA	NA	NA	NA	NA	NA	NA	NA	NA	12	NA	NA	NA	NA	20	NA	NA	NA	NA	NA	NA	NA	NA	NA	NA	NA	5	NA	NA	NA	NA	NA	NA
224	212	62.0368	62.0368	C2H6O2	1	Other	0.346328	26	77	NA	NA	NA	NA	NA	NA	NA	NA	NA	NA	NA	NA	NA	NA	NA	NA	8	NA	NA	NA	NA	NA	NA	NA	NA	NA	NA	NA	NA	NA	NA	NA	NA	NA	NA	NA	NA	NA	NA	NA
233	260	68.0262	68.0262	C4H4O	1	Other	0.102615	26	78	NA	NA	NA	NA	NA	NA	NA	NA	NA	NA	NA	NA	NA	NA	NA	NA	NA	9	10	10	NA	NA	NA	NA	NA	NA	NA	NA	NA	NA	NA	NA	NA	NA	NA	NA	NA	NA	NA	NA
71	237	7.99	7.9898	C4H2 - C2H2O2 difference	1	Other	0.217183	NA	17	NA	NA	NA	18	NA	NA	NA	NA	NA	NA	NA	NA	NA	10	NA	7	NA	NA	6	NA	NA	NA	NA	NA	NA	NA	NA	NA	NA	NA	NA	NA	NA	NA	8	NA	NA	NA	NA	NA
15	254	0.504	0.5039	H	2	Other	0.106387	NA	NA	NA	8	NA	20	NA	NA	NA	NA	NA	NA	NA	NA	NA	NA	NA	NA	NA	NA	NA	NA	6	NA	24	NA	NA	NA	NA	NA	NA	NA	NA	NA	NA	NA	5	NA	NA	7	NA	NA
160	176	29.0346	29.0347	C2H4 (+1.0034, 13C-12C difference)	1	In-source fragment	0.571584	64	206	NA	NA	7	5	NA	NA	NA	NA	NA	NA	NA	NA	NA	NA	NA	NA	8	12	NA	20	11	6	NA	NA	NA	NA	NA	NA	NA	23	59	NA	NA	NA	NA	NA	NA	NA	NA	NA
159	234	29.0265	29.0266	CH3N	1	In-source fragment and biological transformation	0.248994	14	73	NA	NA	NA	9	NA	NA	NA	NA	NA	NA	NA	NA	NA	NA	NA	NA	NA	23	NA	7	7	NA	NA	NA	12	14	5	NA	NA	NA	NA	NA	NA	NA	NA	NA	NA	NA	NA	NA
2	123	0.0012	0.0011	63Cu37Cl - 65Cu35Cl difference	1	Isotope and neutral adduct	1.03467	NA	NA	NA	NA	NA	NA	NA	NA	NA	NA	NA	NA	NA	NA	NA	NA	NA	NA	NA	NA	NA	NA	NA	NA	NA	NA	NA	NA	NA	NA	NA	NA	NA	NA	NA	NA	NA	NA	NA	NA	NA	NA
237	260	70.0782	70.0783	C5H10	1	Other	0.100877	5	65	NA	NA	NA	6	NA	NA	NA	NA	NA	NA	NA	NA	NA	9	NA	NA	NA	78	5	NA	NA	NA	29	NA	NA	NA	NA	NA	NA	NA	NA	NA	NA	NA	NA	NA	NA	NA	NA	NA
144	254	23.0759	23.076	C2H4 - (Na-NH4) difference	1	Other	0.105428	35	54	NA	NA	NA	NA	NA	NA	NA	NA	NA	NA	NA	NA	NA	NA	NA	NA	NA	28	NA	NA	NA	NA	NA	NA	NA	NA	NA	NA	NA	NA	NA	NA	NA	NA	NA	NA	NA	NA	NA	NA
202	228	50.9973	50.9970 or 50.9976	CN3O3 or C3H2O4	2	Other	0.324924	67	42	NA	6	NA	NA	NA	NA	NA	NA	29	NA	NA	NA	NA	NA	NA	NA	56	NA	NA	NA	NA	NA	NA	NA	NA	13	NA	NA	NA	5	NA	NA	NA	NA	NA	NA	NA	NA	NA	NA
155	224	27.0277	27.028	C2H4 (-1.0034, 13C-12C difference)	1	In-source fragment and biological transformation	0.329499	50	153	NA	NA	NA	NA	NA	NA	NA	NA	NA	NA	NA	NA	NA	NA	NA	NA	7	14	NA	18	NA	8	9	NA	NA	NA	NA	NA	NA	18	42	NA	NA	NA	NA	NA	NA	NA	NA	NA
270	228	251.884	251.884	C4HNO4P3S or C2HN4OP5 or CH6N2OP2S4 or H4N2O4P4S	1	Other	0.31524	18	29	NA	NA	NA	NA	5	NA	NA	NA	NA	NA	NA	NA	NA	NA	NA	NA	NA	NA	66	145	NA	NA	NA	NA	NA	NA	NA	7	NA	6	NA	NA	NA	NA	NA	NA	NA	NA	NA	NA
48	216	2.4777	2.4777	[M+NH4]+ - [M+Na]+ difference	2	Charged adduct	0.336711	NA	NA	NA	244	NA	NA	NA	NA	NA	5	NA	NA	NA	NA	NA	12	NA	NA	NA	NA	6	NA	NA	NA	NA	NA	NA	NA	NA	NA	NA	NA	NA	NA	NA	NA	17	NA	NA	NA	NA	NA
98	70	14.6756	14.6754	C2H4O	3	In-source fragment and biological transformation	1.97798	NA	13	NA	567	NA	NA	NA	NA	NA	27	NA	NA	NA	NA	NA	17	NA	NA	NA	NA	NA	NA	NA	NA	NA	NA	NA	NA	10	NA	NA	NA	162	NA	NA	NA	NA	NA	NA	NA	NA	NA
165	254	31.0422	31.0422	CH5N	1	Other	0.108202	14	108	NA	NA	NA	NA	NA	NA	NA	NA	NA	NA	NA	NA	NA	NA	NA	NA	NA	NA	NA	8	NA	NA	NA	NA	NA	5	NA	NA	NA	NA	6	NA	NA	NA	NA	NA	NA	NA	NA	NA
16	260	0.6657	0.6657	37Cl - 35Cl difference	3	Multiple charge state	0.101557	39	NA	NA	13	NA	NA	NA	NA	NA	NA	NA	NA	NA	NA	NA	NA	NA	NA	NA	NA	121	NA	17	NA	9	NA	NA	NA	NA	NA	NA	NA	NA	NA	NA	NA	NA	NA	NA	NA	NA	NA
137	235	22.0123	22.0125	H2N3	2	Other	0.229746	NA	NA	NA	22	NA	NA	NA	NA	NA	NA	NA	NA	NA	NA	NA	11	NA	NA	NA	NA	NA	NA	NA	NA	NA	NA	NA	NA	11	NA	NA	NA	18	NA	NA	NA	8	NA	NA	NA	NA	NA
205	244	53.0033	53.0033	CH5N2P - (Acetonitrile - H20) difference	1	Other	0.205679	34	65	NA	NA	NA	NA	NA	NA	NA	NA	NA	NA	NA	NA	NA	NA	NA	NA	8	NA	200	25	NA	NA	NA	NA	NA	NA	NA	NA	NA	NA	32	NA	NA	NA	NA	NA	NA	NA	NA	NA
161	251	29.3512	29.3508	C4H8O2	3	Other	0.204098	NA	NA	NA	305	NA	NA	NA	NA	NA	9	NA	NA	NA	NA	NA	7	NA	NA	NA	NA	NA	NA	NA	NA	NA	NA	NA	NA	NA	NA	NA	NA	25	NA	NA	NA	NA	NA	NA	NA	NA	NA
194	260	46.0066	46.0068	C5H2NO	2	Other	0.104475	NA	NA	NA	NA	NA	NA	NA	NA	NA	NA	NA	NA	NA	NA	NA	NA	NA	NA	NA	NA	NA	NA	NA	NA	NA	NA	NA	NA	NA	NA	NA	NA	NA	NA	NA	NA	NA	NA	NA	NA	NA	NA
[truncated: 102 more columns]

## Sheet: SI7_Ion mode
Study	Rank	m/z difference (experimental)	m/z difference (theoretical)	Annotation	Charge	Annotation class	Density	ACMG1	ACMG10	ACMG11	ACMG12	ACMG13	ACMG14	ACMG15	ACMG16	ACMG17	ACMG2	ACMG3	ACMG5	ACMG6	ACMG7	ACMG8	ACMG9	MTBLS120_NEG1	MTBLS160_NEG	MTBLS17_NEG_EXP2	MTBLS17_POS_EXP1	MTBLS20_NEG_EXP2	MTBLS28_NEG	MTBLS287_NEG	MTBLS297_NEG1	MTBLS297_NEG2	MTBLS341_NEG	MTBLS372_NEG	MTBLS432_NEG_LOW	MTBLS441_NEG1	MTBLS441_POS1	MTBLS518_NEG	MTBLS536_POS_HILIC	ST000072_AN000114.csv	ST000239_AN000370_Results.csv	ST000240_AN000372.csv	ST000244_AN000382.csv	ST000291_AN000465.csv	ST000361_AN000593.csv	ST000453_AN000710.csv	ST000530_AN000809.csv	ST000552_AN000844_Results.csv	ST000559_AN000859.csv
Dataset download source								Warwick Dunn research group	Warwick Dunn research group	Warwick Dunn research group	Warwick Dunn research group	Warwick Dunn research group	Warwick Dunn research group	Warwick Dunn research group	Warwick Dunn research group	Warwick Dunn research group	Warwick Dunn research group	Warwick Dunn research group	Warwick Dunn research group	Warwick Dunn research group	Warwick Dunn research group	Warwick Dunn research group	Warwick Dunn research group	Metabolights	Metabolights	Metabolights	Metabolights	Metabolights	Metabolights	Metabolights	Metabolights	Metabolights	Metabolights	Metabolights	Metabolights	Metabolights	Metabolights	Metabolights	Metabolights	Metabolomics Workbench	Metabolomics Workbench	Metabolomics Workbench	Metabolomics Workbench	Metabolomics Workbench	Metabolomics Workbench	Metabolomics Workbench	Metabolomics Workbench	Metabolomics Workbench	Metabolomics Workbench
Research Institution								University of Birmingham	University of Manchester	University of Manchester	University of Birmingham	University of Manchester	University of Birmingham	University of Birmingham	University of Birmingham	University of Manchester	University of Birmingham	University of Birmingham	University of Birmingham	University of Birmingham	University of Birmingham	University of Birmingham	University of Birmingham	Virginia Tech	Leibniz Institute of Plant Biochemistry – IPB Halle	Georgetown University	Georgetown University	CEA-Centre d’Etude de Saclay, Gif-sur-Yvette, France	NIAMS/NIH	Max Planck Institute of Molecular Plant Physiology	Leibniz Institute of Plant Biochemistry – IPB Halle	Leibniz Institute of Plant Biochemistry – IPB Halle	Leibniz Institute of Plant Biochemistry – IPB Halle	Unknown	University of Manchester	Leibniz Institute of Plant Biochemistry – IPB Halle	Leibniz Institute of Plant Biochemistry – IPB Halle	University of Georgia	University of Georgia	University of North Carolina	University of Florida	University of Florida	University of Florida	University of Florida	University of North Carolina	University of North Carolina	University of North Carolina	University of Florida	RTI International
Species								Homo sapiens	Ratus (rat)	Ratus (rat)	Homo sapiens	Homo sapiens	Homo sapiens	Homo sapiens	Homo sapiens	Homo sapiens	Homo sapiens	Homo sapiens	Ratus (rat)	Homo sapiens	Homo sapiens	Homo sapiens	Homo sapiens	Soybean	Arabidopsis thaliana	Homo sapiens	Homo sapiens	Homo sapiens	Homo sapiens	Rice	Tomato	Tomato	Arabidopsis	Ash Tree	Mus musculus (mouse)	Arabidopsis	Arabidopsis	Mammal	Mammal	Macaca fascicularis	Ceratodon purpurues	Zea mays	Equus caballus	Homo sapiens	Homo sapiens	Staphylococcus aureus	Mus musculus (mouse)	Homo sapiens	Mus musculus (mouse)
Sample Type								Blood (incl. serum and plasma)	Blood (incl. serum and plasma)	Blood (incl. serum and plasma)	Urine	Blood (incl. serum and plasma)	Muscle Tissue	Muscle Tissue	Cell Media	Cell Media	Blood (incl. serum and plasma)	Urine	Muscle Tissue	Cell Media	Cell	Cell Media	Cell	Seed	Root exudates	Blood (incl. serum and plasma)	Blood (incl. serum and plasma)	Urine	Urine	Seed	Tomato Leaves/Trichomes	Tomato Leaves/Trichomes	Root/leaf/root exudate	Leaf	Urine	Root exudate	Root tissue	Blood (incl. serum and plasma)	Blood (incl. serum and plasma)	Ovary tissue	Plant tissue	Plant tissue	Blood (incl. serum and plasma)	Urine	Fibroblast cell	Cell	Blood (incl. serum and plasma)	Blood (incl. serum and plasma)	Urine
Assay								HILIC and normal phase	Reversed phase including lipidomics	Reversed phase including lipidomics	HILIC and normal phase	Reversed phase including lipidomics	Reversed phase including lipidomics	HILIC and normal phase	Reversed phase including lipidomics	Reversed phase including lipidomics	Reversed phase including lipidomics	Reversed phase including lipidomics	Reversed phase including lipidomics	Reversed phase including lipidomics	Reversed phase including lipidomics	HILIC and normal phase	HILIC and normal phase	HILIC and normal phase	Reversed phase including lipidomics	Reversed phase including lipidomics	Reversed phase including lipidomics	Reversed phase including lipidomics	Reversed phase including lipidomics	Reversed phase including lipidomics	Reversed phase including lipidomics	Reversed phase including lipidomics	Reversed phase including lipidomics	Reversed phase including lipidomics	Reversed phase including lipidomics	Reversed phase including lipidomics	Reversed phase including lipidomics	Reversed phase including lipidomics	Reversed phase including lipidomics	Reversed phase including lipidomics	Reversed phase including lipidomics	Reversed phase including lipidomics	Reversed phase including lipidomics	Reversed phase including lipidomics	Reversed phase including lipidomics	Reversed phase including lipidomics	Reversed phase including lipidomics	Reversed phase including lipidomics	HILIC and normal phase
LC Instrument								Thermo Scientific/Dionex Ultimate 3000	Waters Acquity UPLC	Waters Acquity UPLC	Thermo Scientific/Dionex Ultimate 3000	Waters Acquity UPLC	Thermo Scientific/Dionex Ultimate 3000	Thermo Scientific/Dionex Ultimate 3000	Thermo Scientific/Dionex Ultimate 3000	Waters Acquity UPLC	Thermo Scientific/Dionex Ultimate 3000	Thermo Scientific/Dionex Ultimate 3000	Thermo Scientific/Dionex Ultimate 3000	Thermo Scientific/Dionex Ultimate 3000	Thermo Scientific/Dionex Ultimate 3000	Thermo Scientific/Dionex Ultimate 3000	Thermo Scientific/Dionex Ultimate 3000	Waters Acquity UPLC	Waters Acquity UPLC	Waters Acquity UPLC	Waters Acquity UPLC	Thermo Scientific Accela	Waters Acquity UPLC	Agilent 1290 Inifinity II LCTM	Waters Acquity UPLC	Waters Acquity UPLC	Waters Acquity UPLC	Agilent 1200	Shimadzu Nexera UHPLC system	Waters Acquity UPLC	Waters Acquity UPLC	Thermo Scientific/Dionex Ultimate 3000	Thermo Scientific/Dionex Ultimate 3000	Waters Acquity UPLC	Thermo Scientific/Dionex Ultimate 3000	Thermo Scientific/Dionex Ultimate 3000	Thermo Scientific/Dionex Ultimate 3000	Thermo Scientific/Dionex Ultimate 3000	Waters Acquity UPLC	Waters Acquity UPLC	Waters Acquity UPLC	Unknown	Waters Acquity UPLC
LC Column								Thermo Scientific Accucore 150-Amide HILIC (100 mm × 2.1 mm 2.6 μm)	Waters Acquity BEH C18 (100 x 2.1mm, 1.7um)	Waters Acquity BEH C18 (100 x 2.1mm, 1.7um)	Thermo Scientific Accucore 150-Amide HILIC (100 mm × 2.1 mm 2.6 μm)	Waters Acquity BEH C18 (100 x 2.1mm, 1.7um)	Thermo Scientific Hypersil GoldC18 column (100 mm × 2.1 mm 1.9 μm)	Thermo Scientific Accucore 150-Amide HILIC (100 mm × 2.1 mm 2.6 μm)	Thermo Scientific Hypersil GoldC18 column (100 mm × 2.1 mm 1.9 μm)	Waters Acquity BEH C18 (100 x 2.1mm, 1.7um)	Thermo Scientific Hypersil GoldC18 column (100 mm × 2.1 mm 1.9 μm)	Thermo Scientific Hypersil GoldC18 column (100 mm × 2.1 mm 1.9 μm)	Thermo Scientific Hypersil GoldC18 column (100 mm × 2.1 mm 1.9 μm)	Thermo Scientific Hypersil GoldC18 column (100 mm × 2.1 mm 1.9 μm)	Thermo Scientific Hypersil GoldC18 column (100 mm × 2.1 mm 1.9 μm)	Thermo Scientific Accucore 150-Amide HILIC (100 mm × 2.1 mm 2.6 μm)	Thermo Scientific Accucore 150-Amide HILIC (100 mm × 2.1 mm 2.6 μm)	Waters Acquity UPLC BEH Amide Column (1.7 µm, 2.1 mm x 50 mm)	Waters HSS T3 column (100 x 1.0 mm, 1.8 µm)	Waters ACQUITY UPLC C18 (1.7 μm, 2.1 mm x 50 mm)	Waters ACQUITY UPLC C18 (1.7 μm, 2.1 mm x 50 mm)	Thermo Scientific Hypersil GOLD C18 (1.9 µm, 2.1 mm x 150 mm)	Waters ACQUITY UPLC BEH C18 (1.7 μm, 2.1 mm × 50 mm)	Agilent ZORBAX Eclipse Plus C18 (1.8 µm, 3.0 mm x 150 mm)	Macherey-Nagel NUCLEOSHELL RP 18 (2.7 µm, 2 mm x 150 mm)	Macherey-Nagel NUCLEOSHELL RP 18 (2.7 µm, 2 mm x 150 mm)	Waters HSS T3 column (100 x 1.0 mm, 1.8 µm)	Agilent Polaris C18 (1.8 µm, 2.1 x 250 mm)	ACQUITY UPLC BEH HSS T3 (1.8 ¬µm, 1mm x100mm)	Waters HSS T3 column (100 x 1.0 mm, 1.8 µm)	Waters HSS T3 column (100 x 1.0 mm, 1.8 µm)	Unknown	Waters XBridge BEH Amide XP (2.5 µm, 2.1 mm x 50 mm)	Waters Acquity HSS T3 (100 x 2.1mm, 1.8um)	ACE Excel 2 C18-PFP (100 x 2.1mm, 2um)	ACE Excel 2 C18-PFP (100 x 2.1mm, 2um)	ACE Excel 2 C18-PFP (100 x 2.1mm, 2um)	ACE Excel 2 C18-PFP (100 x 2.1mm, 2um)	Waters Acquity BEH HSS T3 (2.1x 100mm x 1.8 um)	Waters Acquity BEH HSS T3 (2.1x 100mm x 1.8 um)	Waters Acquity CSH C18 (100 x 2.1mm, 1.7um)	ACE Excel 2 C18-PFP (100 x 2.1mm, 2um)	Waters Acquity BEH Amide (150 x 2.1mm, 1.7um)
MS Instrument								Thermo Scientific Q Exactive (model unknown)	Thermo Scientific LTQ-Orbitrap XL	Thermo Scientific LTQ-Orbitrap XL	Thermo Scientific Q Exactive (model unknown)	Thermo Scientific LTQ-Orbitrap XL	Thermo Scientific Q Exactive (model unknown)	Thermo Scientific Q Exactive (model unknown)	Thermo Scientific Q Exactive (model unknown)	Thermo Scientific LTQ-Orbitrap XL	Thermo Scientific Q Exactive (model unknown)	Thermo Scientific Q Exactive (model unknown)	Thermo Scientific Q Exactive (model unknown)	Thermo Scientific Q Exactive (model unknown)	Thermo Scientific Q Exactive (model unknown)	Thermo Scientific Q Exactive (model unknown)	Thermo Scientific Q Exactive (model unknown)	Waters SynaptG2-S HDMS	Bruker MicroTOF-Q	Waters Q-TOF Premier	Waters Q-TOF Premier	Thermo Scientific LTQ-Orbitrap Discovery	Waters Q-TOF Premier	Agilent 6550 QTOF	ABSciex Triple TOF 5600	ABSciex Triple TOF 5600	Bruker MicroTOF-Q	Agilent 6520 QTOF	Shimadzu LCMS-IT-TOF	Bruker MicroTOF-Q	Bruker MicroTOF-Q	Thermo Scientific Q Exactive HF	Thermo Scientific Q Exactive HF	Waters Synapt G2 QTOF	Thermo Scientific Q Exactive (model unknown)	Thermo Scientific Q Exactive (model unknown)	Thermo Scientific Q Exactive (model unknown)	Thermo Scientific Q Exactive (model unknown)	Waters Synapt G2 Si QTOF	Waters Synapt G2 Si QTOF	Thermo Scientific Orbitrap (model unknown)	Thermo Scientific Q Exactive (model unknown)	Waters Synapt G2 Si QTOF
Ion Mode								Negative	Negative	Negative	Negative	Negative	Negative	Negative	Negative	Negative	Negative	Negative	Negative	Negative	Negative	Negative	Negative	Negative	Negative	Negative	Negative	Negative	Negative	Negative	Negative	Negative	Negative	Negative	Negative	Negative	Negative	Negative	Negative	Negative	Negative	Negative	Negative	Negative	Negative	Negative	Negative	Negative	Negative
No. of samples								108	58	50	92	119	386	383	203	137	109	63	48	39	39	39	39	36	60	20	367	42	1005	80	12	12	222	30	93	40	40	984	60	33	25	29	56	44	22	92	79	39	52
No. of metabolite features								9694	3469	4435	4757	2779	1382	1322	4455	3362	3854	11209	3797	2651	2558	1947	1943	1221	1950	391	941	4414	1359	1462	3479	3949	3305	10401	95	2631	2004	7806	7532	1028	1617	1856	1766	3301	3182	2468	4407	7327	8233
231	2	67.9874	67.9874	CHO2Na (sodium formate)	1	Neutral adduct	17.2568	657	441	620	113	326	146	29	454	172	522	246	179	265	242	29	57	46	59	50	33	55	5	117	NA	5	185	6	6	202	21	98	144	58	NA	11	23	NA	58	22	222	8	16
37	3	1.9971	1.9971	Chlorine (35Cl and 37Cl)	1	Isotope	16.8525	907	147	129	317	197	57	99	168	623	122	736	42	149	135	163	127	NA	90	79	30	146	32	23	6	11	108	96	6	82	63	226	235	15	NA	12	85	61	NA	10	11	98	49
134	5	21.9819	21.9819	[M+H]+ - [M+Na]+ difference	1	Charged adduct	13.8876	186	75	174	97	60	8	8	153	180	43	53	15	54	29	11	19	35	40	14	50	7	18	22	7	7	127	66	45	90	250	NA	49	NA	NA	8	6	NA	40	45	NA	5	31
193	17	46.0055	46.0055 (formic acid)	CH2O2 (formic acid)	1	Neutral adduct and in-source fragment and biological transformation	5.8912	206	51	57	28	24	14	16	36	15	19	101	19	46	23	18	26	43	19	7	18	36	NA	24	15	34	61	22	7	29	9	8	29	NA	NA	36	NA	6	8	10	NA	28	16
186	52	43.9898	43.9898	CO2	1	In-source fragment and biological transformation	2.84497	72	12	17	8	28	30	5	34	27	NA	37	NA	44	41	16	7	14	23	6	6	62	10	7	14	8	27	23	8	53	NA	5	16	8	23	24	9	19	11	6	NA	77	53
95	11	14.0156	14.0157	Acetate-formate difference	1	Neutral adduct and in-source fragment and biological transformation	8.07132	242	13	27	NA	5	11	10	15	11	21	98	149	18	25	9	19	9	NA	NA	27	12	NA	6	19	6	11	6	51	NA	NA	8	108	NA	7	5	23	5	NA	NA	22	14	31
46	12	2.0157	2.0157	H2	1	In-source fragment and biological transformation	7.95228	293	12	17	16	6	23	NA	17	25	34	74	17	22	28	5	92	26	9	NA	21	21	NA	6	16	5	9	30	53	8	NA	13	75	NA	8	18	18	28	NA	NA	5	29	23
28	1	1.0033	1.0034	Carbon (12C and 13C; M+1)	1	Isotope	48.0668	916	529	606	298	369	149	37	371	448	1229	735	356	244	214	142	168	NA	166	126	239	341	114	NA	8	13	381	994	22	373	464	187	212	NA	13	34	92	364	NA	NA	NA	53	NA
265	9	135.975	135.975	CHO2Na + CHO2Na (sodium formate + sodium formate)	1	Neutral adduct	8.92297	218	110	253	46	51	42	8	199	22	121	199	88	86	97	24	27	12	11	13	24	7	NA	14	NA	NA	35	NA	NA	23	NA	34	84	13	NA	6	7	NA	19	10	85	NA	13
78	23	10.0288	10.0288	Formate - 35Cl difference	1	Other	4.91609	205	87	90	36	104	21	7	56	191	197	75	20	57	52	10	13	6	NA	15	27	72	NA	5	9	13	NA	23	NA	NA	NA	100	84	NA	NA	7	11	6	NA	5	16	23	NA
120	7	18.0106	18.0106	H20 (water)	1	Neutral adduct and in-source fragment and biological transformation	10.4537	237	13	14	13	5	9	25	24	18	10	67	6	12	12	32	37	16	12	NA	55	23	9	NA	12	14	19	19	50	17	63	5	64	NA	NA	14	12	NA	NA	NA	NA	9	8
163	37	30.0106	30.0106	CH2O	1	Biological transformation	3.69214	63	11	14	NA	NA	NA	NA	26	17	NA	33	5	10	11	7	6	49	9	NA	7	21	NA	13	9	NA	27	19	29	8	10	5	27	8	10	15	10	11	NA	NA	5	18	12
219	58	60.0211	60.021	C2H4O2 (acetic acid)	1	Neutral adduct and in-source fragment and biological transformation	2.44865	60	8	57	NA	NA	NA	8	18	22	7	27	30	NA	NA	5	8	28	9	6	8	7	NA	10	58	13	19	6	5	13	NA	NA	14	11	NA	7	NA	7	NA	NA	31	8	11
105	18	15.974	15.9739	[M+Na]+ - [M+39K]+ difference	1	Charged adduct	5.82947	70	22	8	20	31	8	NA	29	102	NA	79	NA	22	9	NA	NA	21	17	NA	15	15	8	17	NA	5	17	24	10	39	89	48	63	9	NA	NA	12	9	NA	10	5	NA	9
180	46	42.0105	42.0106	C2H2O	1	Biological transformation	3.06961	85	7	13	NA	6	NA	7	12	12	NA	27	6	16	6	7	20	13	6	NA	8	11	NA	NA	7	13	21	10	16	NA	NA	5	21	NA	NA	10	6	NA	NA	5	NA	12	11
156	32	27.9948	27.9949	CO	1	In-source fragment and biological transformation	4.05069	66	NA	NA	10	5	16	11	21	NA	NA	47	NA	31	26	10	11	NA	9	NA	16	9	NA	11	5	11	8	16	24	6	5	8	24	NA	NA	5	11	9	NA	9	NA	24	18
58	21	3.9941	3.9941	Chlorine (37Cl + 37Cl and 35Cl + 35Cl)	1	Isotope	5.17452	157	38	22	122	65	13	22	36	153	28	205	7	28	23	31	19	NA	25	32	9	28	6	NA	NA	NA	13	16	8	18	7	53	93	NA	NA	NA	46	9	NA	NA	NA	19	9
42	25	2.0043	2.0043	Oxygen (16O and 18O)	1	Isotope	4.32036	104	23	28	28	12	6	5	21	13	51	71	25	27	17	29	21	NA	10	10	10	16	NA	NA	NA	NA	35	107	5	24	80	6	7	NA	NA	5	11	43	NA	NA	NA	6	NA
23	34	0.9971	0.997	Nitrogen (14N and 15N)	1	Isotope	3.96714	153	9	10	47	10	19	44	19	16	18	114	39	26	15	37	39	NA	34	5	9	16	9	NA	NA	NA	31	62	8	25	21	9	17	NA	NA	NA	6	17	NA	NA	NA	NA	NA
151	14	26.0156	26.0157	C2H2	1	In-source fragment and biological transformation	6.49213	174	7	19	NA	13	15	NA	5	11	247	27	42	5	23	6	43	14	NA	NA	12	5	NA	NA	NA	6	NA	12	20	NA	NA	NA	46	NA	NA	NA	13	NA	NA	NA	15	5	9
93	47	13.9793	13.9793	O - H2 difference	1	Biological transformation	3.06307	80	13	NA	12	9	7	NA	8	13	7	23	NA	9	5	5	16	NA	11	NA	10	23	NA	6	NA	5	11	NA	18	8	7	7	22	NA	6	8	6	18	NA	NA	NA	12	7
36	28	1.9955	1.9958 (32-34S diff) or 1.9953 (Fe isotopes)	Iron (54Fe and 56Fe) OR Sulphur (32S and 34S)	1	Isotope	4.18715	167	45	38	29	29	24	19	44	50	9	90	16	95	79	41	31	NA	19	9	NA	39	NA	NA	NA	NA	20	33	NA	8	6	15	27	NA	NA	NA	13	44	NA	NA	NA	32	5
110	22	15.995	15.9949	O	1	Biological transformation	5.11465	141	5	NA	10	NA	8	NA	17	31	8	32	13	9	23	7	16	NA	8	NA	12	11	NA	9	NA	10	37	9	32	6	NA	NA	40	NA	NA	10	15	11	NA	NA	7	19	11
26	15	1.0009	1.0009 (Li) OR 1.0010 (34S-35Cl)	Lithium (6Li and 7Li)	1	Isotope	6.39711	236	39	28	59	26	29	36	50	19	38	190	127	55	29	58	50	NA	37	15	21	29	NA	NA	NA	NA	34	224	14	22	89	18	18	NA	NA	NA	7	33	NA	NA	NA	NA	NA
146	38	24	24	C2	1	Biological transformation	3.62493	107	12	24	NA	21	27	NA	11	13	10	21	8	6	14	NA	14	22	NA	NA	13	5	NA	NA	NA	NA	NA	5	12	NA	NA	8	40	NA	NA	NA	12	NA	5	NA	NA	13	7
213	16	57.9586	57.9586	Na35Cl (sodium chloride)	1	Neutral adduct	6.03749	95	132	163	42	186	6	NA	68	656	80	14	NA	55	88	NA	11	NA	NA	80	37	60	NA	NA	NA	NA	NA	21	NA	NA	NA	85	201	NA	NA	NA	56	19	NA	NA	8	38	NA
85	30	12	12	C	1	Biological transformation	4.0848	72	NA	23	NA	9	10	NA	23	18	14	23	14	12	27	7	NA	NA	NA	NA	21	12	NA	NA	NA	NA	5	7	19	9	12	NA	19	NA	NA	9	20	NA	NA	NA	6	13	11
24	42	0.9986	0.9984 OR 0.9988 OR 0.99885	Magnesium (24Mg and 26Mg) OR Zinc (64Zn and 66Zn)	2	Isotope and multiple charge state	3.24182	151	17	16	154	14	6	10	28	12	18	332	101	20	12	11	7	NA	34	6	18	10	NA	NA	NA	NA	21	92	12	15	45	NA	27	NA	NA	NA	NA	9	NA	5	NA	NA	NA
230	65	67.9864	67.9866 or 67.9868 or 67.9859	C5N2OS or CH3N3OPS or C2H4NO2P2	2	Other	2.23569	NA	13	34	14	43	NA	NA	26	6	33	18	74	5	13	NA	NA	NA	14	7	7	NA	NA	9	NA	NA	58	NA	NA	81	9	5	17	6	NA	NA	NA	NA	14	10	15	NA	NA
22	50	0.9952	0.9952	(12C-14N) - H difference	1	Isotope	2.9509	45	5	21	36	NA	10	6	12	25	9	86	34	5	12	12	13	NA	27	NA	NA	12	21	NA	NA	NA	33	53	9	28	22	NA	15	NA	NA	NA	17	11	NA	NA	NA	NA	NA
222	53	61.9705	61.9705	Na - 40Caformate difference	1	Neutral adduct	2.81851	107	95	162	11	67	20	NA	119	54	64	17	20	46	22	NA	NA	NA	15	8	NA	5	NA	33	NA	NA	22	6	NA	43	13	5	NA	NA	NA	NA	NA	NA	17	8	47	17	NA
269	48	203.962	203.962	CHO2Na + CHO2Na + CHO2Na (sodium formate + sodium formate + sodium formate)	1	Neutral adduct	3.03761	64	21	98	19	NA	12	5	87	7	25	142	26	38	53	13	19	6	NA	5	11	NA	NA	NA	NA	NA	8	NA	NA	NA	NA	13	49	NA	NA	NA	NA	NA	6	NA	20	NA	13
188	8	44.0263	44.0262	C2H4O	1	In-source fragment and biological transformation	9.57562	115	40	63	NA	13	NA	7	20	NA	20	24	NA	23	18	5	20	NA	NA	NA	35	13	NA	7	NA	10	NA	NA	32	13	64	11	52	NA	NA	NA	NA	9	NA	NA	15	14	NA
43	20	2.0062	2.0067	Carbon (12C+12C and 13C+13C; M+2)	1	Isotope	5.26139	42	49	72	24	13	9	NA	43	23	334	38	34	13	9	6	10	NA	7	12	34	12	NA	NA	NA	NA	24	135	8	19	36	17	34	NA	NA	NA	NA	6	NA	NA	NA	5	NA
171	111	35.9768	35.9768	[M+Cl] + [H] difference (OR H35Cl loss) OR H35Cl (hydrogen chloride)	1	Charged adduct	1.16471	98	27	27	6	10	NA	9	14	85	7	26	6	12	11	19	11	NA	NA	NA	NA	58	5	NA	9	9	NA	19	NA	NA	NA	13	NA	NA	NA	NA	NA	8	NA	NA	NA	11	NA
68	59	6.017	6.0163	(Sodium formate + Sodium formate) - H4O4P2 difference	1	Other	2.41805	100	70	131	9	53	16	NA	91	78	52	12	22	34	18	NA	NA	NA	NA	NA	NA	NA	NA	25	NA	NA	9	5	NA	35	9	NA	NA	NA	NA	NA	NA	NA	19	11	39	NA	NA
261	64	129.958	129.958	H4O4P2	1	In-source fragment	2.27493	81	65	159	NA	23	32	NA	97	19	59	18	11	40	20	NA	NA	NA	NA	NA	NA	33	NA	22	NA	NA	20	NA	NA	21	NA	5	NA	NA	NA	21	5	13	10	NA	36	24	NA
227	26	66.9841	66.9841	Sodium formate (-1.0034, 13C-12C difference)	1	Neutral adduct	4.29775	154	206	223	25	121	44	12	125	81	378	56	74	86	77	8	15	NA	27	16	NA	6	6	NA	NA	NA	106	NA	NA	121	11	29	7	NA	NA	NA	7	NA	NA	NA	NA	NA	NA
158	19	28.0312	28.0313	C2H4	1	In-source fragment and biological transformation	5.33217	174	NA	24	NA	NA	8	NA	NA	NA	18	55	18	6	7	5	53	NA	NA	NA	11	NA	NA	NA	10	NA	NA	NA	11	NA	NA	NA	108	NA	NA	NA	5	NA	NA	NA	13	10	8
154	56	27.019	27.019	C2H2 (+1.0034, 13C-12C difference)	1	In-source fragment and biological transformation	2.65559	211	6	NA	NA	6	30	17	9	8	220	16	46	7	13	8	35	NA	NA	NA	5	NA	NA	NA	8	8	NA	6	NA	NA	NA	NA	11	NA	NA	NA	NA	NA	NA	NA	25	10	NA
232	81	67.9886	67.9883	C2H4N2OS2	2	Other	1.6779	NA	19	20	NA	NA	6	NA	35	NA	16	12	27	7	6	NA	NA	NA	33	NA	NA	7	NA	6	NA	NA	31	NA	NA	12	7	17	7	NA	NA	NA	NA	NA	8	NA	19	NA	NA
130	26	20.9785	20.9786	[M+H]+ - [M+Na]+ difference (-1.0034, 13C-12C difference)	1	Charged adduct	4.30486	55	35	50	16	24	NA	NA	49	78	29	15	8	17	7	6	5	NA	17	NA	21	NA	9	NA	NA	NA	55	45	NA	39	81	7	16	NA	NA	NA	NA	NA	NA	NA	NA	NA	NA
251	36	83.9614	83.9614	CHO2K (potassium (39K) formate)	1	Neutral adduct	3.77028	208	7	NA	62	NA	NA	NA	15	NA	NA	523	NA	13	7	20	13	39	NA	NA	NA	11	NA	41	NA	NA	31	NA	NA	6	12	23	15	13	NA	7	NA	NA	NA	NA	6	NA	65
73	80	8.0318	8.0318	Sodium formate - Na37Cl difference OR 39K formate - 39K37Cl difference	1	Neutral adduct	1.70465	80	25	27	25	25	NA	5	13	93	67	18	NA	32	23	NA	NA	NA	NA	5	9	27	NA	NA	NA	NA	NA	NA	NA	NA	NA	50	49	NA	NA	NA	7	6	NA	NA	NA	5	NA
104	74	15.9723	15.9724	40Ca - 56Fe difference	1	Isotope	1.88875	54	15	7	NA	10	NA	NA	19	25	NA	9	NA	25	9	NA	NA	NA	NA	NA	NA	7	NA	6	NA	NA	12	14	NA	7	18	NA	NA	NA	NA	NA	NA	NA	NA	5	9	14	NA
218	43	59.9556	59.9557	Na37Cl	1	Neutral adduct	3.19984	29	85	74	28	120	NA	NA	36	429	39	8	NA	34	48	NA	5	NA	NA	56	23	38	NA	NA	NA	NA	NA	NA	NA	NA	NA	65	141	NA	NA	NA	36	13	NA	NA	NA	18	NA
38	39	1.9982	1.9982 OR 1.9978 or 1.9978 or 1.9982	41K-39K (1+) difference OR Zinc (64Zn and 68Zn)	1 or 2	Isotope (and multiple charge state)	3.54747	32	6	NA	26	NA	NA	NA	12	10	12	77	9	6	NA	NA	NA	NA	16	NA	NA	NA	NA	18	NA	NA	10	24	NA	12	5	NA	NA	NA	NA	NA	NA	NA	NA	NA	NA	NA	14
208	68	55.9615	55.9616	Na35Cl - Nitrogen (14N and 15N) difference	1	Other	2.17133	20	62	43	24	88	NA	NA	18	297	30	9	NA	22	32	NA	8	NA	NA	42	18	32	NA	NA	NA	NA	NA	15	NA	NA	NA	51	129	NA	NA	NA	29	10	NA	NA	NA	8	NA
21	73	0.9937	0.9937	37Cl - 35Cl difference (-1.0034, 13C-12C difference)	1	Isotope	1.90492	70	15	25	14	5	NA	NA	13	108	26	29	13	17	9	7	NA	NA	13	NA	NA	16	NA	NA	NA	NA	19	22	NA	11	10	27	10	NA	NA	NA	5	8	NA	NA	NA	NA	NA
247	63	78.0162	78.0162	Sodium formate+Sodium formate - Na35Cl difference	1	Neutral adduct	2.27501	97	34	46	NA	43	12	NA	20	25	167	13	11	13	27	NA	NA	NA	NA	NA	12	14	NA	NA	NA	NA	NA	NA	5	NA	NA	21	34	NA	NA	NA	NA	NA	NA	NA	13	NA	NA
271	57	271.95	271.95	CHO2Na + CHO2Na + CHO2Na + CHO2Na (sodium formate + sodium formate + sodium formate + sodium formate)	1	Neutral adduct	2.49927	22	5	33	NA	NA	6	NA	46	NA	NA	101	NA	28	32	9	15	NA	NA	NA	8	NA	NA	NA	NA	NA	NA	NA	NA	NA	NA	8	32	NA	NA	NA	NA	NA	5	NA	6	NA	11
234	92	68.9907	68.9908	Sodium formate (+1.0034, 13C-12C difference)	1	Neutral adduct	1.47055	44	80	101	12	42	23	NA	55	20	149	45	45	38	34	7	7	NA	7	NA	NA	NA	NA	NA	NA	NA	22	NA	NA	18	6	10	NA	NA	NA	NA	NA	NA	NA	NA	NA	NA	NA
264	107	135.974	135.9735 or 135.9732	CH3N3OPS or C5N2OS	1	Other	1.21609	NA	7	10	16	66	NA	NA	18	NA	NA	12	34	NA	NA	NA	NA	NA	NA	NA	10	NA	NA	7	NA	NA	18	NA	NA	33	NA	NA	11	NA	NA	NA	NA	NA	7	6	5	NA	NA
13	4	0.5016	0.5017	13C - 12C difference	2	Multiple charge state	15.5601	55	57	NA	97	52	NA	NA	61	28	6	146	NA	NA	NA	NA	NA	8	NA	20	96	NA	NA	NA	NA	NA	NA	174	18	NA	183	10	28	NA	NA	NA	NA	NA	NA	32	NA	NA	7
253	41	88.0525	88.0525	C4H8O2 (butanoic acid)	1	In-source fragment and biological transformation	3.26137	42	7	15	NA	NA	NA	NA	NA	NA	30	10	NA	NA	NA	NA	5	NA	NA	NA	20	NA	NA	NA	5	12	NA	NA	10	NA	19	NA	23	7	NA	NA	NA	NA	NA	NA	5	NA	5
32	69	1.0079	1.0078	H or H loss to form radical ion	1	Biological transformation or other	2.01427	15	NA	13	5	NA	6	NA	6	NA	NA	17	38	12	NA	NA	6	NA	5	NA	5	NA	NA	10	NA	NA	8	45	NA	5	6	NA	11	NA	NA	NA	7	NA	NA	NA	NA	NA	NA
136	81	21.9841	21.9843	C2-2H difference	1	Biological transformation	1.67913	39	NA	11	NA	NA	NA	NA	5	6	NA	6	5	NA	NA	NA	NA	9	10	NA	NA	NA	NA	NA	NA	NA	19	25	10	6	53	NA	8	NA	NA	NA	NA	NA	11	10	NA	NA	NA
50	112	2.9973	2.9971	68Zn - 65Cu difference	1	Isotope	1.15319	50	NA	6	27	NA	5	NA	10	17	5	39	17	28	15	12	NA	NA	5	NA	NA	NA	NA	NA	NA	NA	NA	12	5	NA	5	5	NA	NA	NA	NA	NA	NA	NA	NA	NA	NA	NA
263	101	134.972	134.972	C2H2NO4P	1	Other	1.32257	55	48	65	11	7	11	NA	58	NA	79	40	21	24	35	5	7	NA	5	NA	NA	NA	NA	NA	NA	NA	18	NA	NA	11	NA	NA	7	NA	NA	NA	NA	NA	NA	NA	NA	NA	NA
20	135	0.9924	0.9925	34S - 32S difference (-1.0034, 13C-12C difference)	1	Isotope	0.907416	58	9	19	NA	8	NA	NA	NA	22	6	13	5	15	18	8	7	NA	NA	NA	NA	25	NA	NA	NA	NA	5	12	NA	NA	NA	6	7	NA	NA	NA	12	27	NA	NA	NA	NA	NA
141	49	22.9853	22.9853	[M+H]+ - [M+Na]+ difference (+1.0034, 13C-12C difference)	1	Charged adduct	3.00477	34	15	43	9	15	NA	NA	27	59	12	12	7	8	NA	NA	NA	NA	7	NA	18	NA	NA	NA	NA	NA	23	24	NA	13	140	NA	12	NA	NA	NA	NA	NA	NA	NA	NA	NA	NA
173	62	37.9559	37.9559	[M+H]+ - [M+K]+ difference	1	Charged adduct	2.31296	30	NA	NA	NA	NA	NA	NA	NA	12	NA	141	NA	NA	NA	NA	NA	34	15	NA	8	7	NA	NA	10	NA	17	26	NA	19	58	NA	NA	NA	NA	NA	NA	NA	NA	5	NA	NA	15
235	176	69.9845	69.9847	C2HNP	1	Other	0.573029	7	5	6	5	NA	NA	NA	8	42	23	7	NA	6	17	NA	NA	NA	NA	7	5	15	NA	5	NA	NA	NA	NA	NA	NA	NA	12	42	NA	NA	NA	5	NA	NA	NA	NA	NA	NA
82	181	11.0322	11.0322	(Sodium formate) - Na35Cl difference (+1.0034, 13C-12C difference)	1	Neutral adduct	0.530154	69	28	21	NA	22	5	NA	9	29	100	33	11	11	14	NA	NA	NA	NA	NA	NA	8	NA	NA	NA	NA	NA	6	NA	NA	NA	15	NA	NA	NA	NA	NA	NA	NA	NA	NA	6	NA
254	192	89.9693	89.9693	NaCOOH +Na (sodium formate + sodium)	1	Neutral adduct	0.458191	40	12	26	7	NA	NA	NA	15	8	11	NA	NA	10	NA	NA	6	NA	NA	NA	NA	NA	NA	NA	NA	NA	8	NA	NA	6	7	NA	NA	NA	NA	NA	NA	NA	5	NA	NA	NA	NA
223	157	62.0003	62.0004 OR 62.0003	CH2O3	1	In-source fragment and biological transformation	0.706838	17	NA	12	NA	NA	NA	NA	28	19	NA	NA	NA	NA	22	NA	NA	7	NA	NA	NA	17	NA	NA	5	NA	6	NA	NA	NA	NA	NA	5	NA	NA	NA	NA	23	5	NA	NA	10	9
238	149	72.021	72.0211	C3H4O2	1	In-source fragment and biological transformation	0.768507	15	5	12	NA	NA	NA	NA	NA	9	NA	10	NA	NA	5	NA	NA	NA	NA	NA	NA	5	NA	NA	NA	NA	NA	NA	5	NA	NA	NA	12	NA	NA	5	NA	NA	NA	NA	NA	6	NA
196	187	47.0088	47.0088	CH2O2 (formic acid) (+1.0034, 13C-12C difference)	1	Neutral adduct and in-source fragment and biological transformation	0.495702	38	12	17	6	NA	NA	NA	9	NA	5	17	7	12	6	NA	NA	NA	NA	NA	NA	7	NA	NA	NA	NA	14	NA	5	9	NA	NA	14	NA	NA	NA	NA	NA	NA	NA	NA	NA	NA
258	78	115.917	115.917	Na35Cl + Na35Cl (sodium chloride)	1	Neutral adduct	1.76923	7	46	41	15	53	NA	NA	5	315	34	NA	NA	17	25	NA	NA	NA	NA	16	19	21	NA	NA	NA	NA	NA	NA	NA	NA	NA	14	117	NA	NA	NA	37	NA	NA	NA	NA	NA	NA
116	35	17.0265	17.0265	[M+H]+ - [M+NH4]+ difference (OR NH3 loss)	1	Charged adduct	3.83531	42	NA	NA	NA	NA	NA	NA	NA	8	NA	64	NA	9	5	NA	NA	NA	NA	NA	25	NA	NA	NA	NA	NA	NA	NA	16	NA	12	NA	64	NA	NA	NA	5	NA	NA	NA	NA	NA	17
176	54	39.9926	39.9925	NaOH (sodium hydroxide)	1	Neutral adduct	2.68027	19	NA	NA	NA	NA	NA	NA	NA	NA	5	8	NA	8	NA	NA	9	NA	NA	NA	21	NA	NA	NA	NA	NA	7	17	14	NA	33	NA	14	NA	NA	NA	NA	NA	NA	NA	NA	5	NA
79	90	10.9909	10.991	[M+H]+ - [M+Na]+ difference	2	Charged adduct	1.54495	5	26	16	51	22	NA	NA	45	11	NA	9	NA	NA	NA	NA	NA	NA	NA	16	6	NA	NA	NA	NA	NA	NA	6	NA	NA	36	NA	NA	NA	NA	NA	5	NA	6	38	NA	NA	NA
55	96	3.019	3.019	H2 (+1.0034, 13C-12C difference)	1	In-source fragment and biological transformation	1.40935	114	NA	NA	8	NA	6	NA	NA	6	14	16	6	5	NA	NA	36	NA	NA	NA	5	NA	NA	NA	NA	NA	NA	10	NA	NA	NA	NA	17	NA	NA	NA	NA	9	NA	NA	NA	NA	NA
226	122	65.9904	65.9904 or 65.9903	Sodium formate - (37Cl-35Cl) difference	1	Neutral adduct	1.04483	26	14	19	NA	8	NA	NA	10	67	31	8	NA	18	24	NA	NA	NA	NA	NA	7	13	NA	NA	NA	NA	13	NA	NA	NA	NA	18	51	NA	NA	NA	NA	NA	NA	NA	NA	NA	NA
66	126	5.9912	5.9912	Chlorine (37Cl + 37Cl + 37Cl and 35Cl + 35Cl + 35Cl)	1	Isotope	1.02277	21	8	NA	24	21	NA	NA	5	45	NA	71	NA	NA	NA	5	NA	NA	NA	8	NA	NA	NA	NA	NA	NA	5	NA	NA	NA	NA	12	29	NA	NA	NA	7	NA	NA	NA	NA	NA	NA
259	101	117.914	117.914	CHCl3 (chloroform)	1	Neutral adduct	1.32266	NA	40	30	18	50	NA	NA	8	281	30	NA	NA	16	25	NA	NA	NA	NA	13	13	16	NA	NA	NA	NA	NA	NA	NA	NA	NA	9	98	NA	NA	NA	34	NA	NA	NA	NA	NA	NA
190	216	45.0021	45.0021	CH2O2 (formic acid) (-1.0034, 13C-12C difference)	1	Neutral adduct and in-source fragment and biological transformation	0.337616	28	12	15	5	NA	NA	NA	NA	NA	8	17	5	7	NA	5	NA	NA	NA	NA	NA	11	NA	NA	NA	NA	18	11	NA	5	NA	NA	5	NA	NA	NA	NA	NA	NA	NA	NA	NA	NA
212	169	56.9552	56.9553	Na35Cl (-1.0034, 13C-12C difference)	1	Neutral adduct	0.624681	66	21	30	NA	14	5	NA	14	167	22	5	NA	23	15	NA	NA	NA	NA	NA	NA	NA	NA	NA	NA	NA	NA	7	NA	NA	NA	8	7	NA	NA	NA	5	NA	NA	NA	NA	6	NA
179	51	41.0266	41.0266	C2H3N (acetonitrile)	1	Neutral adduct	2.86821	33	NA	NA	NA	NA	9	NA	NA	NA	NA	9	NA	10	21	NA	NA	NA	NA	NA	NA	NA	NA	NA	NA	NA	NA	NA	7	NA	10	NA	33	NA	NA	NA	6	NA	NA	NA	NA	5	NA
124	130	18.9734	18.9733	64Zn - 26Mg difference	2	Multiple charge state	0.962838	12	NA	NA	NA	NA	5	NA	14	8	NA	NA	NA	7	5	NA	NA	NA	5	NA	18	NA	NA	NA	NA	NA	NA	5	NA	NA	12	NA	5	NA	NA	NA	NA	NA	NA	16	NA	NA	NA
59	81	3.9952	3.9949	39K - 35Cl difference	1	Isotope	1.67612	126	8	NA	22	8	NA	NA	NA	9	NA	39	6	8	NA	NA	NA	NA	6	NA	NA	NA	NA	NA	NA	NA	NA	NA	5	NA	NA	NA	NA	NA	NA	NA	NA	NA	NA	NA	NA	NA	NA
57	216	3.9929	3.9929	Calcium (40Ca and 44Ca)	1	Isotope	0.341159	23	NA	6	12	NA	NA	NA	9	15	NA	8	NA	8	8	6	NA	NA	NA	NA	NA	5	NA	NA	NA	NA	NA	NA	NA	NA	NA	NA	10	NA	NA	NA	NA	NA	NA	NA	NA	NA	NA
260	172	125.946	125.946	Na35Cl+NaCOOH (sodium chloride + sodium formate)	1	Neutral adduct	0.598992	9	NA	26	NA	NA	NA	NA	NA	53	26	NA	NA	12	17	NA	NA	NA	NA	7	9	6	NA	NA	NA	NA	NA	NA	NA	NA	NA	8	48	NA	NA	NA	6	NA	NA	NA	NA	NA	NA
221	199	61.9526	61.9535	[M+Na+K]+ - [M+H]+ difference	1	Charged adduct	0.428009	NA	24	9	13	26	NA	NA	5	122	17	NA	NA	5	10	NA	NA	NA	NA	14	NA	9	NA	NA	NA	NA	NA	NA	NA	NA	NA	23	48	NA	NA	NA	18	NA	NA	NA	NA	NA	NA
255	196	90.0318	90.0317	Formic Acid + C2H4O	1	Other	0.438083	28	15	30	NA	NA	NA	NA	NA	12	NA	NA	NA	10	5	5	NA	6	NA	NA	NA	NA	NA	NA	NA	NA	NA	NA	NA	NA	NA	NA	NA	NA	NA	NA	NA	NA	NA	NA	NA	7	NA
256	144	97.977	97.977	C2H3O2K (potassium (39K) acetate)	1	Neutral adduct	0.817205	6	NA	NA	17	NA	NA	7	21	12	NA	178	NA	NA	8	NA	15	NA	6	NA	NA	NA	NA	NA	11	NA	NA	NA	NA	6	NA	NA	NA	NA	NA	NA	NA	NA	NA	NA	NA	NA	13
106	123	15.9751	15.9748 or 15.9750	41KCO2H - C2HNP difference	1	Other	1.02573	5	NA	NA	NA	NA	NA	NA	NA	6	NA	5	5	NA	NA	NA	NA	NA	13	NA	NA	NA	NA	NA	NA	NA	7	13	NA	18	21	7	NA	NA	NA	NA	NA	NA	NA	NA	NA	NA	NA
113	99	16.0313	16.0313	CH4	1	In-source fragment and biological transformation	1.38232	24	NA	9	NA	NA	NA	NA	NA	NA	NA	8	NA	NA	8	NA	NA	NA	NA	NA	NA	NA	NA	NA	NA	NA	NA	NA	NA	NA	NA	NA	15	NA	NA	NA	NA	NA	NA	NA	NA	7	NA
250	169	83.9524	83.9524	H - 40Caformate difference	1	Neutral adduct	0.618915	18	7	14	NA	NA	NA	NA	14	24	NA	7	NA	NA	NA	NA	NA	NA	NA	NA	NA	NA	NA	NA	NA	NA	5	NA	NA	8	6	NA	NA	NA	NA	9	NA	NA	NA	5	NA	11	NA
244	152	76.0192	76.0191	CH5N2P	1	In-source fragment	0.753245	53	7	11	NA	NA	NA	NA	7	10	49	NA	NA	5	11	NA	NA	NA	NA	NA	NA	8	NA	NA	NA	NA	NA	NA	NA	NA	NA	5	19	NA	NA	NA	NA	NA	NA	NA	NA	NA	NA
175	244	39.0109	30.0109	C2HN	1	Other	0.209063	25	NA	NA	NA	NA	8	NA	NA	NA	8	5	NA	10	11	NA	NA	NA	NA	NA	NA	NA	NA	NA	NA	NA	NA	NA	6	NA	NA	NA	9	NA	NA	NA	9	NA	NA	NA	5	5	NA
76	91	9.9843	9.9843	C - H2 difference	1	Biological transformation	1.50391	24	NA	NA	NA	NA	5	NA	NA	5	NA	7	NA	NA	6	NA	NA	NA	NA	NA	8	NA	NA	NA	NA	NA	NA	5	6	NA	NA	NA	15	NA	NA	NA	8	NA	NA	NA	NA	NA	NA
215	113	58.0055	58.0055	C2H2O2	1	In-source fragment and biological transformation	1.13694	30	NA	NA	NA	NA	NA	NA	NA	NA	NA	5	NA	NA	5	NA	NA	NA	NA	NA	NA	8	NA	NA	NA	NA	NA	NA	9	11	NA	NA	12	NA	5	NA	NA	NA	NA	NA	NA	5	NA
211	105	56.0625	56.0626	C4H8	1	In-source fragment	1.26622	73	NA	9	NA	NA	NA	NA	NA	NA	5	11	NA	NA	NA	NA	6	NA	NA	NA	NA	NA	NA	NA	NA	NA	NA	NA	NA	NA	NA	NA	27	NA	NA	NA	NA	NA	NA	NA	NA	NA	NA
201	136	50.0155	50.0157	C4H2	1	Biological transformation	0.898077	35	5	8	NA	7	7	NA	NA	13	19	NA	5	NA	NA	NA	7	NA	NA	NA	NA	NA	NA	NA	NA	NA	NA	NA	NA	NA	NA	NA	10	NA	NA	NA	NA	NA	NA	NA	NA	NA	NA
220	216	60.9671	60.9677	HN2P3	2	Other	0.344822	30	46	36	NA	15	NA	NA	25	21	37	NA	NA	24	12	NA	NA	NA	NA	NA	NA	NA	NA	NA	NA	NA	NA	NA	NA	10	6	NA	NA	NA	NA	NA	NA	NA	NA	NA	NA	NA	NA
177	84	39.9948	39.9949	C2O	1	Biological transformation	1.66169	55	NA	NA	NA	NA	NA	NA	NA	NA	NA	20	NA	NA	NA	NA	10	NA	NA	NA	9	NA	NA	NA	NA	NA	NA	14	5	NA	9	NA	7	NA	NA	NA	NA	NA	NA	NA	NA	5	NA
167	79	32.0263	32.0262	CH4O (methanol)	1	Neutral adduct	1.73103	23	NA	NA	NA	NA	NA	NA	8	NA	18	13	NA	NA	7	NA	NA	NA	NA	NA	NA	NA	NA	NA	NA	NA	NA	8	NA	NA	NA	NA	26	NA	NA	8	NA	NA	NA	NA	NA	NA	NA
210	165	56.0262	56.0262	C3H4O	1	Other	0.660639	17	NA	NA	NA	NA	7	NA	NA	NA	6	8	NA	NA	5	NA	NA	NA	NA	NA	NA	NA	NA	NA	NA	NA	NA	NA	NA	NA	NA	NA	12	NA	NA	NA	NA	NA	NA	NA	NA	5	NA
257	228	113.92	113.9202 or 113.9203	(2 x Na35Cl) - (37Cl-35Cl difference) difference	1	Other	0.323595	NA	23	9	NA	20	NA	NA	NA	131	18	NA	NA	7	8	NA	NA	NA	NA	9	NA	5	NA	NA	NA	NA	NA	NA	NA	NA	NA	7	66	NA	NA	NA	19	NA	NA	NA	NA	NA	NA
252	130	85.9597	85.9595	CHO2K (potassium (41K) formate)	1	Neutral adduct	0.964116	37	9	NA	17	NA	NA	NA	NA	NA	NA	156	NA	NA	NA	9	6	NA	NA	NA	NA	NA	NA	14	NA	NA	NA	NA	NA	NA	NA	NA	NA	NA	NA	NA	NA	NA	NA	NA	NA	NA	20
245	232	77.9429	77.9425	OP2	1	Other	0.310202	85	19	7	NA	6	NA	NA	7	10	NA	NA	NA	40	25	NA	NA	NA	NA	NA	NA	NA	NA	NA	NA	NA	NA	NA	NA	NA	NA	NA	NA	NA	NA	NA	NA	NA	NA	NA	9	NA	NA
246	168	77.9774	77.9776	CH2O2S	1	In-source fragment	0.647224	149	NA	NA	NA	NA	8	35	17	23	NA	NA	NA	9	NA	26	30	NA	NA	NA	NA	NA	NA	NA	NA	NA	NA	6	NA	NA	NA	NA	NA	NA	NA	NA	NA	NA	NA	NA	NA	5	NA
69	95	7.9863	7.9862 or 7.9864	56Fe - 40Ca difference	2	Multiple charge state	1.43294	15	NA	NA	8	NA	NA	NA	6	8	NA	18	NA	NA	NA	5	NA	NA	NA	NA	NA	NA	NA	NA	NA	NA	NA	NA	NA	NA	24	NA	10	NA	NA	NA	NA	NA	6	13	NA	NA	NA
183	88	43.0229	43.0229	C2H4O (-1.0034, 13C-12C difference)	1	In-source fragment and biological transformation	1.56319	43	19	22	NA	NA	NA	NA	8	NA	6	6	NA	16	6	NA	NA	NA	NA	NA	13	NA	NA	NA	NA	NA	NA	NA	NA	NA	21	NA	17	NA	NA	NA	NA	NA	NA	NA	NA	NA	NA
181	86	42.0469	42.047	C3H6	1	In-source fragment and biological transformation	1.62888	15	NA	9	NA	NA	NA	NA	NA	NA	NA	6	12	NA	NA	NA	NA	NA	NA	NA	5	NA	NA	NA	NA	NA	NA	NA	NA	NA	NA	NA	39	NA	NA	NA	NA	NA	NA	NA	8	NA	NA
61	74	4.0312	4.0313	H2 + H2	1	In-source fragment and biological transformation	1.88619	84	NA	NA	NA	NA	NA	NA	NA	NA	NA	17	NA	NA	NA	NA	24	NA	NA	NA	5	NA	NA	NA	NA	NA	NA	NA	8	NA	NA	NA	11	NA	NA	NA	NA	NA	NA	NA	NA	5	NA
153	145	27.0109	27.0109	CHN	1	Biological transformation	0.812999	25	NA	NA	NA	NA	5	NA	6	NA	NA	8	NA	6	18	NA	NA	NA	NA	NA	NA	NA	NA	NA	NA	NA	NA	NA	NA	NA	NA	NA	NA	NA	NA	NA	21	NA	NA	NA	NA	6	NA
166	140	31.9898	31.9898	O2	1	In-source fragment and biological transformation	0.86988	27	NA	NA	NA	NA	NA	NA	NA	NA	NA	13	NA	5	5	NA	NA	NA	NA	NA	NA	7	NA	NA	NA	NA	10	NA	7	NA	NA	NA	7	NA	NA	NA	NA	NA	NA	NA	NA	NA	NA
117	228	17.9711	17.971	39K37Cl - Na35Cl difference	1	Neutral adduct	0.318567	7	14	NA	NA	20	NA	NA	9	61	NA	12	NA	NA	NA	NA	NA	NA	NA	NA	6	NA	NA	NA	NA	NA	NA	NA	NA	NA	5	21	20	NA	NA	NA	6	NA	NA	NA	NA	NA	NA
195	117	46.0419	46.0419	C2H6O	1	In-source fragment and biological transformation	1.0582	68	NA	NA	NA	6	NA	NA	NA	NA	7	16	NA	NA	5	NA	NA	NA	NA	NA	NA	NA	NA	NA	NA	NA	NA	NA	5	NA	NA	NA	29	NA	NA	NA	NA	NA	NA	NA	NA	7	NA
197	188	47.9298	47.9293	56Feformate - NH435Cl difference	1	Neutral adduct	0.475561	9	8	9	NA	NA	NA	NA	NA	59	34	NA	NA	7	9	NA	NA	NA	NA	NA	5	9	NA	NA	NA	NA	NA	NA	NA	NA	NA	13	42	NA	NA	NA	NA	NA	NA	NA	NA	NA	NA
67	180	6.0106	6.0106	C2H2O - CH4O2 difference OR C2-H2 - CO difference	1	Other	0.563298	14	NA	5	NA	NA	NA	NA	NA	NA	9	7	NA	NA	6	NA	NA	NA	NA	NA	NA	NA	NA	NA	NA	NA	NA	5	NA	NA	NA	NA	9	NA	NA	NA	7	NA	NA	NA	NA	NA	NA
77	143	10.0207	10.0208	C2H2-O difference	1	Biological transformation	0.825651	54	NA	NA	NA	NA	NA	NA	NA	NA	5	NA	NA	NA	6	NA	NA	NA	NA	NA	NA	NA	NA	NA	NA	NA	NA	NA	NA	NA	NA	NA	16	NA	NA	NA	5	NA	NA	NA	NA	NA	NA
182	224	43.0058	43.0058	CHNO	1	In-source fragment and biological transformation	0.328149	43	NA	NA	NA	NA	NA	NA	NA	NA	6	NA	NA	NA	NA	NA	NA	NA	NA	NA	NA	NA	NA	NA	13	31	NA	NA	6	NA	NA	NA	NA	NA	6	NA	NA	NA	NA	NA	NA	6	NA
229	174	67.9853	67.9852	C2H2NO4S	2	Other	0.575308	NA	NA	10	NA	NA	NA	NA	NA	NA	12	NA	20	NA	NA	NA	NA	NA	5	NA	NA	NA	NA	NA	NA	NA	16	NA	NA	NA	NA	NA	NA	NA	NA	NA	NA	NA	NA	NA	NA	NA	NA
62	31	4.9554	4.9554	[M+NH4] - [M+Na] difference	1	Charged adduct	4.06368	22	NA	NA	NA	NA	NA	NA	NA	NA	NA	33	NA	NA	NA	NA	NA	NA	6	NA	16	NA	NA	NA	NA	NA	NA	NA	26	NA	7	NA	22	NA	NA	NA	NA	NA	NA	NA	NA	NA	NA
172	93	36.0211	36.0211	H20+H2O (water)	1	Neutral adduct and in-source fragment and biological transformation	1.45572	30	5	NA	NA	NA	NA	NA	NA	NA	NA	14	NA	NA	NA	NA	NA	NA	NA	NA	11	NA	NA	NA	NA	NA	NA	NA	NA	NA	NA	NA	7	NA	NA	NA	NA	NA	NA	NA	NA	NA	NA
70	67	7.9888	7.98877	40Ca - 24Mg difference	2	Multiple charge state	2.19365	14	NA	NA	28	8	NA	NA	5	14	NA	19	NA	NA	NA	NA	NA	NA	NA	5	NA	NA	NA	NA	NA	NA	NA	NA	NA	NA	24	NA	23	NA	NA	NA	NA	NA	NA	NA	NA	NA	NA
115	130	17.0072	17.0072	H20 (-1.0034, 13C-12C difference)	1	Neutral adduct and in-source fragment and biological transformation	0.956335	45	NA	NA	NA	NA	NA	NA	NA	5	5	NA	NA	NA	NA	7	NA	NA	NA	NA	9	NA	NA	NA	NA	NA	NA	6	NA	NA	13	NA	23	NA	NA	NA	NA	NA	NA	NA	NA	NA	NA
34	117	1.9793	1.9792	[M+39K]+ - [M+H35Cl+H]+ difference	1	Charged adduct and Neutral adduct	1.06436	29	NA	NA	NA	NA	NA	NA	NA	NA	NA	6	7	NA	NA	NA	NA	NA	NA	NA	NA	6	NA	NA	NA	NA	NA	NA	NA	NA	NA	NA	13	NA	NA	NA	7	NA	NA	NA	NA	NA	NA
241	149	74.0369	74.0368	C3H6O2	1	In-source fragment and biological transformation	0.769573	11	NA	NA	NA	NA	NA	NA	NA	NA	NA	7	7	NA	NA	NA	NA	NA	NA	NA	NA	NA	NA	NA	NA	NA	NA	5	NA	NA	NA	NA	9	NA	NA	NA	NA	NA	NA	NA	NA	NA	NA
268	100	167.923	167.923	CHO2K + CHO2K (potassium (39K) formate + potassium (39K) formate)	1	Neutral adduct	1.33494	53	NA	NA	28	NA	NA	NA	NA	NA	NA	264	NA	NA	NA	10	10	16	NA	NA	NA	NA	NA	34	NA	NA	10	NA	NA	NA	NA	NA	NA	NA	NA	NA	NA	NA	NA	NA	NA	NA	47
164	110	30.0469	30.047	C2H6	1	In-source fragment	1.16823	73	NA	9	NA	NA	NA	NA	NA	NA	NA	8	NA	NA	5	NA	15	NA	NA	NA	NA	NA	NA	NA	NA	NA	NA	NA	NA	NA	NA	NA	19	NA	NA	NA	NA	NA	NA	NA	NA	6	NA
207	154	54.047	54.047	C4H6	1	Other	0.744213	57	NA	6	NA	NA	NA	NA	NA	NA	NA	5	NA	NA	NA	NA	5	NA	NA	NA	NA	NA	NA	NA	NA	NA	NA	NA	NA	NA	NA	NA	17	NA	NA	NA	NA	NA	NA	NA	NA	NA	NA
243	196	75.9295	75.9296	39K37Cl (potassium chloride)	1	Neutral adduct	0.437	NA	6	NA	115	9	NA	NA	NA	54	NA	13	NA	NA	NA	NA	NA	NA	NA	NA	NA	11	NA	NA	NA	NA	NA	11	NA	NA	NA	26	26	NA	NA	NA	6	NA	NA	NA	NA	NA	NA
202	228	50.9973	50.9970 or 50.9976	CN3O3 or C3H2O4	2	Other	0.324924	67	NA	NA	NA	NA	29	NA	NA	NA	56	NA	NA	NA	13	NA	5	NA	NA	NA	NA	NA	NA	5	NA	NA	NA	NA	NA	NA	NA	NA	NA	NA	NA	NA	NA	NA	NA	NA	73	NA	NA
11	77	0.4994	0.4993	65Cu - 64Zn difference	2	Multiple charge state	1.78717	33	NA	NA	5	NA	NA	NA	NA	NA	NA	29	NA	NA	NA	NA	NA	NA	NA	NA	7	NA	NA	NA	NA	NA	NA	13	NA	NA	15	NA	11	NA	NA	NA	NA	NA	NA	11	NA	NA	NA
191	108	45.0295	45.0296	C4H8O2 - (C2H4O - 1.0034) difference	1	Other	1.18106	41	7	10	NA	NA	NA	NA	NA	NA	NA	5	NA	6	NA	NA	11	NA	NA	NA	12	NA	NA	NA	NA	NA	NA	NA	NA	NA	16	NA	16	NA	NA	NA	NA	NA	NA	NA	NA	NA	NA
99	116	14.9705	14.9706	[M+Na]+ - [M+39K]+ difference (-1.0034, 13C-12C difference)	1	Charged adduct	1.06523	17	NA	NA	NA	NA	NA	NA	10	34	NA	NA	NA	8	NA	NA	NA	NA	NA	NA	5	NA	NA	NA	NA	NA	NA	NA	NA	NA	31	NA	8	NA	NA	NA	NA	NA	NA	NA	NA	NA	NA
102	137	15.0109	15.0109	HN	1	Biological transformation	0.893158	10	NA	NA	NA	NA	NA	NA	NA	NA	NA	8	8	NA	12	NA	NA	NA	NA	NA	NA	5	NA	NA	NA	NA	NA	NA	NA	NA	NA	NA	5	5	NA	NA	15	NA	NA	NA	NA	NA	NA
178	141	40.0312	40.0313	C3H4	1	In-source fragment and biological transformation	0.855551	12	NA	8	NA	NA	NA	NA	NA	NA	NA	9	NA	NA	5	NA	NA	NA	NA	NA	NA	NA	NA	NA	NA	NA	NA	NA	NA	NA	NA	NA	12	NA	NA	NA	NA	NA	NA	NA	NA	NA	NA
216	114	58.042	58.0419	C3H6O	1	In-source fragment and biological transformation	1.09299	15	NA	NA	NA	NA	NA	NA	NA	NA	6	13	NA	NA	NA	NA	NA	NA	NA	NA	NA	NA	NA	NA	NA	NA	NA	NA	8	NA	NA	NA	21	NA	NA	NA	NA	NA	NA	NA	5	7	NA
33	128	1.0121	1.0123	H2 (-1.0034, 13C-12C difference)	1	In-source fragment and biological transformation	0.966478	84	NA	NA	5	NA	NA	NA	NA	NA	10	9	12	NA	NA	NA	29	NA	NA	NA	NA	NA	NA	NA	NA	NA	NA	12	NA	NA	NA	NA	14	NA	NA	NA	NA	NA	NA	NA	NA	NA	NA
267	157	162.053	162.053	C6H10O5 (or [C6H12O6-H2O])	1	In-source fragment and biological transformation	0.713213	5	NA	15	NA	NA	NA	NA	NA	NA	NA	NA	NA	NA	NA	NA	NA	5	NA	NA	NA	NA	NA	6	NA	NA	15	13	NA	NA	NA	NA	NA	NA	NA	NA	NA	NA	NA	NA	NA	NA	NA
148	87	25.0122	25.0123	C2H2 (-1.0034, 13C-12C difference)	1	In-source fragment and biological transformation	1.60708	55	NA	6	NA	5	NA	NA	NA	NA	109	5	12	NA	NA	NA	18	NA	NA	NA	NA	NA	NA	NA	NA	NA	NA	NA	NA	NA	NA	NA	15	NA	NA	NA	NA	NA	NA	NA	NA	NA	NA
204	120	52.0313	52.0313	C4H4	1	Other	1.04844	40	NA	NA	NA	NA	NA	NA	NA	NA	16	7	5	NA	NA	NA	12	NA	NA	NA	NA	NA	NA	NA	NA	NA	NA	NA	NA	NA	NA	NA	9	NA	NA	NA	NA	NA	NA	NA	NA	NA	NA
249	191	82.0031	82.0031	C2H3O2Na (sodium acetate)	1	Neutral adduct	0.466613	31	NA	NA	NA	NA	NA	NA	5	NA	NA	5	36	NA	NA	NA	NA	NA	NA	NA	NA	NA	NA	NA	NA	NA	NA	NA	NA	NA	NA	NA	NA	NA	NA	NA	NA	NA	NA	NA	NA	NA	NA
19	176	0.984	0.984	O-NH	1	Biological transformation	0.574977	23	NA	NA	NA	NA	NA	NA	NA	NA	NA	7	NA	NA	NA	6	NA	NA	NA	NA	NA	6	NA	NA	NA	NA	NA	NA	5	NA	6	NA	NA	NA	NA	NA	13	NA	NA	NA	NA	NA	NA
174	192	38.0157	38.0157	C3H2	1	Other	0.455116	18	NA	NA	NA	NA	5	NA	5	NA	NA	5	NA	NA	5	NA	NA	NA	NA	NA	NA	NA	NA	NA	NA	NA	NA	NA	NA	NA	NA	NA	6	NA	NA	NA	9	NA	NA	NA	NA	NA	NA
168	237	33.9936	33.9937	Sodium formate	2		0.217318	29	NA	NA	11	NA	NA	NA	31	NA	NA	86	NA	NA	NA	NA	NA	NA	NA	NA	NA	NA	NA	NA	NA	NA	NA	NA	NA	NA	5	10	11	NA	NA	NA	NA	NA	NA	NA	NA	NA	NA
31	216	1.0065	1.0063	Hydrogen (1H and 2H)	1	Isotope	0.336355	9	NA	8	NA	NA	NA	NA	NA	NA	NA	6	15	NA	NA	NA	NA	NA	NA	NA	NA	NA	NA	NA	NA	NA	NA	21	NA	NA	7	NA	6	NA	NA	NA	NA	NA	NA	NA	NA	NA	NA
90	154	13.0122	13.0123	CH2 (-1.0034, 13C-12C difference)	1	Biological transformation	0.739178	47	NA	NA	NA	NA	NA	NA	NA	NA	6	12	31	NA	NA	NA	NA	NA	NA	NA	NA	NA	NA	NA	NA	NA	NA	NA	NA	NA	NA	NA	33	NA	NA	NA	NA	NA	NA	NA	NA	NA	NA
149	200	25.9793	25.9792	H20-CO2 difference	1	In-source fragment and biological transformation	0.40778	25	NA	NA	NA	NA	NA	NA	NA	NA	NA	6	NA	NA	NA	8	NA	NA	NA	NA	NA	7	NA	NA	NA	NA	NA	5	NA	NA	NA	NA	NA	NA	NA	NA	NA	NA	NA	NA	NA	NA	5
41	169	2.0031	2.00307	14N - 12C difference	1	Isotope	0.616668	9	NA	7	5	NA	NA	NA	5	NA	NA	9	6	NA	NA	NA	NA	NA	NA	NA	NA	NA	NA	NA	NA	NA	NA	26	NA	NA	8	NA	NA	NA	NA	NA	NA	NA	NA	NA	NA	NA	NA
239	149	72.0575	72.0575	C4H8O	1	Other	0.768043	58	NA	NA	NA	NA	NA	NA	NA	NA	NA	11	NA	NA	NA	NA	NA	NA	NA	NA	NA	NA	NA	NA	NA	NA	NA	NA	NA	NA	NA	NA	23	NA	NA	NA	NA	NA	NA	NA	NA	6	NA
203	208	52.0135	52.0132 or 52.0131	C3H7NOP or C7H4O	2	Other	0.355252	54	NA	NA	NA	NA	NA	NA	11	39	NA	NA	NA	12	7	NA	NA	NA	NA	NA	NA	NA	NA	NA	NA	NA	NA	NA	NA	NA	5	NA	26	NA	NA	NA	NA	NA	NA	NA	NA	NA	NA
248	162	81.963	81.9632	[CHO2K (potassium (39K) formate) + CHO2K (potassium (39K) formate)] - [CHO2K (potassium (39K) formate)] difference	1	Neutral adduct	0.676713	30	NA	NA	13	NA	NA	NA	NA	NA	NA	100	NA	NA	NA	6	5	NA	NA	NA	NA	NA	NA	14	NA	NA	NA	NA	NA	NA	NA	NA	NA	NA	NA	NA	NA	NA	NA	NA	NA	NA	21
242	216	74.0732	74.0732	C4H10O	1	Other	0.340397	48	NA	NA	NA	NA	NA	NA	NA	NA	NA	17	NA	NA	NA	NA	NA	NA	NA	NA	NA	NA	NA	NA	NA	NA	NA	NA	NA	NA	5	NA	21	NA	NA	NA	NA	NA	NA	NA	NA	5	NA
75	72	9.0053	9.0053	H2O	2	Neutral adduct and in-source fragment and biological transformation	1.95007	7	NA	NA	NA	NA	NA	NA	NA	6	NA	NA	NA	NA	NA	NA	NA	NA	NA	NA	6	NA	NA	NA	NA	NA	NA	NA	NA	NA	52	NA	15	NA	NA	NA	NA	NA	NA	NA	NA	NA	NA
7	13	0.3343	0.3345	13C - 12C difference	3	Multiple charge state	6.69887	9	NA	NA	NA	NA	NA	NA	NA	NA	NA	9	NA	NA	NA	NA	NA	NA	NA	NA	11	5	NA	NA	NA	NA	NA	54	25	NA	NA	NA	NA	NA	NA	NA	NA	NA	NA	NA	NA	NA	NA
138	29	22.0134	22.0131	C2H4O	2	In-source fragment and biological transformation	4.14902	6	NA	NA	NA	NA	NA	NA	NA	NA	NA	NA	5	NA	NA	NA	NA	NA	NA	NA	8	NA	NA	NA	NA	NA	NA	9	NA	NA	15	NA	19	NA	NA	NA	NA	NA	NA	NA	NA	NA	NA
88	235	12.9953	12.9952	N-H difference	1	Biological transformation	0.228007	18	NA	NA	NA	NA	5	NA	NA	NA	NA	NA	9	5	12	NA	NA	NA	NA	NA	NA	NA	NA	NA	NA	NA	NA	NA	NA	NA	NA	NA	NA	NA	NA	NA	9	NA	NA	NA	NA	NA	NA
169	181	34.0055	34.0055	H2O2	1	Other	0.529269	24	NA	NA	NA	NA	NA	NA	8	NA	NA	14	NA	NA	NA	NA	NA	5	NA	NA	NA	NA	NA	NA	NA	NA	NA	NA	NA	NA	NA	NA	9	NA	NA	NA	NA	NA	NA	NA	NA	NA	NA
209	260	55.9899	55.9898	C2O2	1	Other	0.103974	13	NA	NA	NA	NA	NA	NA	NA	NA	NA	12	5	NA	NA	NA	NA	NA	NA	NA	NA	NA	NA	NA	NA	NA	NA	NA	NA	NA	NA	NA	NA	NA	NA	NA	NA	NA	NA	NA	NA	NA	NA
206	194	54.0105	54.0106	C3H2O	1	Other	0.453036	23	NA	NA	NA	NA	NA	NA	NA	28	NA	8	NA	NA	NA	NA	NA	7	NA	NA	NA	NA	NA	NA	NA	NA	NA	NA	NA	NA	NA	NA	19	NA	NA	NA	NA	NA	NA	NA	NA	NA	NA
127	137	20.0262	20.0262	C2H2-O - C2H6 difference	1	Other	0.886433	52	NA	NA	NA	NA	NA	NA	NA	NA	NA	NA	NA	NA	NA	NA	NA	NA	NA	NA	NA	NA	NA	NA	NA	NA	NA	NA	5	NA	NA	NA	8	NA	NA	NA	NA	NA	NA	NA	NA	NA	NA
236	188	70.0419	70.0419	C4H6O	1	Other	0.482424	46	NA	NA	NA	NA	NA	NA	NA	NA	10	13	NA	NA	NA	NA	NA	NA	NA	NA	NA	NA	NA	NA	NA	NA	NA	NA	NA	NA	NA	NA	7	NA	NA	NA	NA	NA	NA	NA	NA	NA	NA
270	228	251.884	251.884	C4HNO4P3S or C2HN4OP5 or CH6N2OP2S4 or H4N2O4P4S	1	Other	0.31524	18	NA	NA	5	NA	NA	NA	NA	NA	NA	66	NA	NA	NA	7	6	NA	NA	NA	NA	NA	NA	20	NA	NA	NA	NA	NA	NA	NA	NA	NA	NA	NA	NA	NA	NA	NA	NA	NA	NA	33
143	103	23.0159	23.016	Acetonitrile - H2O difference	1	Neutral adduct	1.30947	16	NA	NA	NA	NA	5	NA	NA	NA	NA	NA	NA	NA	NA	NA	NA	NA	NA	NA	NA	NA	NA	NA	NA	NA	NA	NA	NA	NA	5	NA	NA	NA	NA	NA	12	NA	NA	NA	NA	NA	NA
91	202	13.0317	13.0317	CH3N - O difference	1	Biological transformation	0.387697	14	NA	NA	NA	NA	NA	NA	NA	NA	NA	9	NA	NA	NA	NA	NA	NA	NA	NA	NA	5	NA	NA	NA	NA	NA	NA	NA	NA	NA	NA	6	NA	NA	NA	5	NA	NA	NA	NA	NA	NA
103	156	15.019	15.019	CH2 (+1.0034, 13C-12C difference)	1	Biological transformation	0.726873	42	NA	5	NA	NA	NA	NA	NA	NA	NA	16	24	NA	NA	NA	NA	NA	NA	NA	NA	NA	NA	NA	NA	NA	NA	NA	NA	NA	NA	NA	29	NA	NA	NA	NA	NA	NA	NA	NA	NA	NA
198	184	48.0211	48.0211	CH4O2	1	In-source fragment and biological transformation	0.514991	19	NA	6	NA	NA	NA	NA	NA	NA	NA	NA	NA	NA	NA	NA	NA	5	NA	NA	NA	NA	NA	NA	NA	NA	NA	NA	NA	NA	NA	NA	6	NA	NA	NA	NA	NA	NA	NA	NA	NA	NA
54	216	3.0109	3.0109	C - HN difference	1	Other	0.336143	NA	NA	6	NA	NA	NA	NA	NA	NA	7	NA	NA	NA	5	NA	NA	NA	NA	NA	NA	NA	NA	NA	NA	NA	NA	6	NA	NA	NA	NA	35	NA	NA	NA	NA	NA	NA	NA	NA	NA	NA
44	162	2.0073	2.0076	C2H2 - CH3N difference	1	Other	0.678455	8	NA	NA	NA	NA	NA	NA	NA	6	12	NA	6	NA	NA	NA	NA	NA	NA	NA	NA	NA	NA	NA	NA	NA	NA	17	NA	NA	NA	NA	NA	NA	NA	NA	NA	NA	NA	NA	NA	NA	NA
184	254	43.0422	43.0422	C2H5N	1	Other	0.110137	32	NA	NA	NA	NA	NA	NA	NA	NA	NA	6	5	NA	8	NA	NA	NA	NA	NA	NA	NA	NA	NA	NA	NA	NA	NA	NA	NA	NA	NA	10	NA	NA	NA	NA	NA	NA	NA	NA	NA	NA
224	212	62.0368	62.0368	C2H6O2	1	Other	0.346328	26	NA	NA	NA	NA	NA	NA	NA	NA	8	NA	NA	NA	NA	NA	NA	NA	NA	NA	NA	NA	NA	NA	NA	NA	NA	NA	NA	NA	NA	NA	11	NA	NA	NA	NA	NA	NA	NA	NA	NA	NA
160	176	29.0346	29.0347	C2H4 (+1.0034, 13C-12C difference)	1	In-source fragment	0.571584	64	NA	7	NA	NA	NA	NA	NA	NA	8	NA	6	NA	NA	NA	23	NA	NA	NA	NA	NA	NA	NA	NA	NA	NA	NA	NA	NA	NA	NA	40	NA	NA	NA	NA	NA	NA	NA	NA	NA	NA
262	152	132.079	132.079	C6H12O3	1	In-source fragment	0.750783	5	NA	NA	NA	NA	NA	NA	NA	NA	NA	NA	NA	NA	NA	NA	NA	NA	NA	NA	5	NA	NA	NA	NA	NA	NA	NA	NA	NA	NA	NA	7	NA	NA	NA	NA	NA	NA	NA	NA	NA	NA
225	251	64.9789	64.9792	H2O2P	1	In-source fragment	0.204597	NA	NA	7	NA	NA	NA	NA	NA	NA	28	NA	NA	NA	NA	NA	NA	NA	NA	NA	NA	NA	NA	NA	NA	NA	5	NA	NA	NA	5	NA	5	NA	NA	NA	NA	NA	NA	NA	NA	NA	NA
89	244	13.0078	13.0078	CH	1	Other	0.213037	NA	NA	NA	NA	NA	NA	NA	NA	NA	NA	16	7	NA	NA	NA	NA	NA	NA	NA	NA	NA	NA	NA	NA	NA	NA	NA	NA	NA	NA	NA	NA	NA	NA	NA	7	NA	NA	NA	NA	NA	NA
142	237	22.9966	22.9965	NO2	2	Other	0.215709	45	NA	11	NA	NA	9	NA	NA	NA	NA	7	NA	NA	NA	NA	5	NA	NA	NA	NA	NA	NA	NA	NA	NA	NA	NA	NA	NA	NA	NA	13	NA	NA	NA	NA	NA	NA	NA	NA	NA	NA
2	123	0.0012	0.0011	63Cu37Cl - 65Cu35Cl difference	1	Isotope and neutral adduct	1.03467	NA	NA	NA	NA	NA	NA	NA	NA	NA	NA	NA	NA	NA	NA	NA	NA	NA	NA	NA	NA	NA	NA	NA	NA	NA	NA	NA	15	NA	NA	NA	NA	NA	NA	NA	NA	NA	NA	NA	NA	NA	NA
237	260	70.0782	70.0783	C5H10	1	Other	0.100877	5	NA	NA	NA	NA	NA	NA	NA	NA	NA	5	NA	NA	NA	NA	NA	NA	NA	NA	NA	NA	NA	NA	NA	NA	NA	NA	NA	NA	NA	NA	15	NA	NA	NA	NA	NA	NA	NA	NA	NA	NA
155	224	27.0277	27.028	C2H4 (-1.0034, 13C-12C difference)	1	In-source fragment and biological transformation	0.329499	50	NA	NA	NA	NA	NA	NA	NA	NA	7	NA	8	NA	NA	NA	18	NA	NA	NA	NA	NA	NA	NA	NA	NA	NA	NA	NA	NA	NA	NA	27	NA	NA	NA	NA	NA	NA	NA	NA	NA	NA
122	157	18.0299	18.0299	NH3 (+1.0034, 13C-12C difference)	1	In-source fragment and biological transformation	0.711875	14	NA	NA	NA	NA	NA	NA	NA	NA	NA	10	NA	NA	NA	NA	NA	NA	NA	NA	12	NA	NA	NA	NA	NA	NA	NA	NA	NA	NA	NA	29	NA	NA	NA	NA	NA	NA	NA	NA	NA	NA
5	45	0.2506	0.2509	13C - 12C difference	4	Multiple charge state	3.0923	10	NA	NA	NA	NA	NA	NA	NA	NA	NA	NA	NA	NA	NA	NA	NA	NA	NA	NA	NA	5	NA	NA	NA	NA	NA	13	6	NA	NA	NA	NA	NA	NA	NA	NA	NA	NA	NA	NA	NA	NA
112	212	16.0232	16.0232	NH3 (-1.0034, 13C-12C difference)	1	In-source fragment and biological transformation	0.347909	8	NA	NA	NA	NA	NA	NA	NA	NA	NA	7	NA	NA	NA	NA	NA	NA	NA	NA	NA	NA	NA	NA	NA	NA	NA	NA	NA	NA	NA	NA	22	NA	NA	NA	NA	NA	NA	NA	NA	NA	NA
192	196	45.0578	45.0578	C2H7N	1	Other	0.440572	10	NA	NA	NA	NA	NA	NA	NA	NA	NA	15	NA	NA	NA	NA	NA	NA	NA	NA	5	NA	NA	NA	NA	NA	NA	NA	NA	NA	NA	NA	14	NA	NA	NA	NA	NA	NA	NA	NA	NA	NA
187	141	44.0252	44.0249	H2N3	1	Other	0.863241	NA	NA	NA	NA	NA	NA	NA	NA	NA	NA	NA	NA	NA	NA	NA	NA	NA	NA	NA	NA	NA	NA	NA	NA	NA	NA	NA	5	NA	NA	NA	NA	NA	NA	NA	NA	NA	NA	NA	NA	NA	NA
63	208	4.979	4.9789	Acetonitrile-H20 - CO difference	1	Neutral adduct and in-source fragment	0.360514	9	NA	NA	NA	NA	NA	NA	NA	NA	NA	NA	NA	NA	NA	NA	NA	NA	NA	NA	NA	NA	NA	NA	NA	NA	NA	NA	NA	NA	NA	NA	NA	NA	NA	NA	NA	NA	NA	5	NA	NA	NA
165	254	31.0422	31.0422	CH5N	1	Other	0.108202	14	NA	NA	NA	NA	NA	NA	NA	NA	NA	NA	NA	NA	5	NA	NA	NA	NA	NA	NA	NA	NA	NA	NA	NA	NA	NA	NA	NA	NA	NA	20	NA	NA	NA	NA	NA	NA	NA	NA	NA	NA
16	260	0.6657	0.6657	37Cl - 35Cl difference	3	Multiple charge state	0.101557	39	NA	NA	NA	NA	NA	NA	NA	NA	NA	121	NA	NA	NA	NA	NA	NA	NA	NA	NA	NA	NA	NA	NA	NA	NA	19	NA	NA	NA	NA	NA	NA	NA	NA	NA	NA	NA	NA	NA	NA	15
4	85	0.2004	0.2007	13C - 12C difference	5	Multiple charge state	1.64256	NA	NA	NA	NA	NA	NA	NA	NA	NA	NA	NA	NA	NA	NA	NA	NA	NA	NA	NA	5	5	NA	NA	NA	NA	NA	12	NA	NA	NA	NA	NA	NA	NA	NA	NA	NA	NA	NA	NA	NA	NA
128	123	20.5133	20.5133	Acetonitrile	2	Neutral adduct	1.03215	NA	NA	NA	NA	NA	NA	NA	NA	NA	NA	NA	NA	NA	NA	NA	NA	NA	NA	NA	NA	NA	NA	NA	NA	NA	NA	NA	NA	NA	5	NA	17	NA	NA	NA	NA	NA	NA	NA	NA	NA	NA
111	232	16.0131	16.0127	C3H6O3 - C3H6S difference	1	Other	0.311599	54	NA	NA	NA	NA	NA	NA	NA	NA	NA	NA	NA	NA	NA	NA	NA	NA	NA	NA	NA	NA	NA	NA	NA	NA	NA	NA	NA	NA	NA	NA	5	NA	NA	NA	NA	NA	NA	NA	NA	NA	NA
233	260	68.0262	68.0262	C4H4O	1	Other	0.102615	26	NA	NA	NA	NA	NA	NA	NA	NA	NA	10	NA	NA	NA	NA	NA	NA	NA	NA	NA	NA	NA	NA	NA	NA	NA	NA	NA	NA	NA	NA	NA	NA	NA	NA	NA	NA	NA	NA	NA	NA	NA
159	234	29.0265	29.0266	CH3N	1	In-source fragment and biological transformation	0.248994	14	NA	NA	NA	NA	NA	NA	NA	NA	NA	NA	NA	NA	14	NA	NA	NA	NA	NA	NA	NA	NA	NA	NA	NA	NA	NA	NA	NA	NA	NA	NA	NA	NA	NA	NA	NA	NA	NA	NA	NA	NA
170	165	35.0371	35.0371	NH3 + H2O	1	In-source fragment	0.659962	NA	NA	NA	NA	NA	NA	NA	NA	NA	NA	NA	NA	NA	NA	NA	NA	NA	NA	NA	6	NA	NA	NA	NA	NA	NA	NA	NA	NA	NA	NA	22	NA	NA	NA	NA	NA	NA	NA	NA	NA	NA
83	134	11.5079	11.508	Acetonitrile - water difference	2	Neutral adduct	0.920333	NA	NA	NA	NA	NA	NA	NA	NA	NA	NA	NA	NA	NA	NA	NA	NA	NA	NA	NA	NA	NA	NA	NA	NA	NA	NA	NA	NA	NA	12	NA	24	NA	NA	NA	NA	NA	NA	NA	NA	NA	NA
217	208	59.0371	59.0371	C2H5NO	1	In-source fragment and biological transformation	0.35846	20	NA	NA	NA	NA	NA	NA	NA	NA	NA	NA	NA	NA	NA	NA	NA	NA	NA	NA	NA	NA	NA	NA	NA	NA	NA	NA	NA	NA	NA	NA	NA	NA	NA	NA	NA	NA	NA	NA	NA	NA	NA
101	70	15.0092	15.009 or 15.0094	(water - 13C) - (41K-39K) difference OR (water - 13C) - 68Zn-64Zn difference	1	Other	1.97792	NA	NA	NA	NA	NA	NA	NA	NA	NA	NA	5	NA	NA	NA	NA	NA	NA	NA	NA	NA	NA	NA	NA	NA	NA	NA	NA	NA	NA	NA	NA	NA	NA	NA	NA	NA	NA	NA	NA	NA	NA	NA
74	244	8.5133	8.5133	[M+H]+ - [M+NH4]+ difference	2	Charged adduct	0.206645	NA	NA	NA	NA	NA	NA	NA	NA	NA	NA	13	NA	NA	NA	NA	NA	NA	NA	NA	NA	NA	NA	NA	NA	NA	NA	NA	NA	NA	NA	NA	5	NA	NA	NA	NA	NA	NA	NA	NA	NA	NA
71	237	7.99	7.9898	C4H2 - C2H2O2 difference	1	Other	0.217183	NA	NA	NA	NA	NA	NA	NA	NA	NA	NA	6	NA	NA	NA	NA	NA	NA	NA	NA	NA	NA	NA	NA	NA	NA	NA	NA	NA	NA	NA	NA	NA	NA	NA	NA	NA	NA	NA	NA	NA	NA	NA
15	254	0.504	0.5039	H	2	Other	0.106387	NA	NA	NA	NA	NA	NA	NA	NA	NA	NA	NA	NA	NA	NA	NA	NA	NA	NA	NA	NA	NA	NA	NA	NA	NA	NA	14	NA	NA	5	NA	NA	NA	NA	NA	NA	NA	NA	NA	NA	NA	NA
205	244	53.0033	53.0033	CH5N2P - (Acetonitrile - H20) difference	1	Other	0.205679	34	NA	NA	NA	NA	NA	NA	NA	NA	8	200	NA	NA	NA	NA	NA	NA	NA	NA	NA	NA	NA	NA	NA	NA	NA	NA	NA	NA	NA	NA	NA	NA	NA	NA	NA	NA	NA	NA	NA	NA	NA
64	147	5.9587	5.9587	[M+Na]+ - [M+NH4]+ difference (+1.0034, 13C-12C difference)	1	Charged adduct	0.776099	NA	NA	NA	NA	NA	NA	NA	NA	NA	NA	NA	NA	NA	NA	NA	NA	NA	NA	NA	5	NA	NA	NA	NA	NA	NA	NA	NA	NA	NA	NA	NA	NA	NA	NA	NA	NA	NA	NA	NA	NA	NA
48	216	2.4777	2.4777	[M+NH4]+ - [M+Na]+ difference	2	Charged adduct	0.336711	NA	NA	NA	NA	NA	NA	NA	NA	NA	NA	6	NA	NA	NA	NA	NA	NA	NA	NA	NA	NA	NA	NA	NA	NA	NA	NA	NA	NA	NA	NA	NA	NA	NA	NA	NA	NA	NA	NA	NA	NA	NA
56	205	3.952	3.952	[M+Na]+ - [M+NH4]+ difference (-1.0034, 13C-12C difference)	1	Charged adduct	0.367852	NA	NA	NA	NA	NA	NA	NA	NA	NA	NA	NA	NA	NA	NA	NA	NA	NA	NA	NA	NA	NA	NA	NA	NA	NA	NA	NA	NA	NA	NA	NA	12	NA	NA	NA	NA	NA	NA	NA	NA	NA	NA
129	224	20.9293	20.9293	Ammonia - (K-H) difference	1	Other	0.330129	NA	NA	NA	NA	NA	NA	NA	NA	NA	NA	5	NA	NA	NA	NA	NA	NA	NA	NA	NA	NA	NA	NA	NA	NA	NA	NA	NA	NA	NA	NA	NA	NA	NA	NA	NA	NA	NA	NA	NA	NA	NA
144	254	23.0759	23.076	C2H4 - (Na-NH4) difference	1	Other	0.105428	35	NA	NA	NA	NA	NA	NA	NA	NA	NA	NA	NA	NA	NA	NA	NA	NA	NA	NA	NA	NA	NA	NA	NA	NA	NA	NA	NA	NA	NA	NA	NA	NA	NA	NA	NA	NA	NA	NA	NA	NA	NA
98	70	14.6756	14.6754	C2H4O	3	In-source fragment and biological transformation	1.97798	NA	NA	NA	NA	NA	NA	NA	NA	NA	NA	NA	NA	NA	NA	NA	NA	NA	NA	NA	NA	NA	NA	NA	NA	NA	NA	NA	NA	NA	NA	NA	NA	NA	NA	NA	NA	NA	NA	NA	NA	NA	NA
137	235	22.0123	22.0125	H2N3	2	Other	0.229746	NA	NA	NA	NA	NA	NA	NA	NA	NA	NA	NA	NA	NA	NA	NA	NA	NA	NA	NA	NA	NA	NA	NA	NA	NA	NA	NA	NA	NA	NA	NA	NA	NA	NA	NA	NA	NA	NA	NA	NA	NA	NA
194	260	46.0066	46.0068	C5H2NO	2	Other	0.104475	NA	NA	NA	NA	NA	NA	NA	NA	NA	NA	NA	NA	NA	NA	NA	NA	NA	NA	NA	NA	NA	NA	6	NA	NA	NA	NA	NA	NA	NA	NA	NA	NA	NA	NA	NA	NA	NA	NA	NA	NA	NA
161	251	29.3512	29.3508	C4H8O2	3	Other	0.204098	NA	NA	NA	NA	NA	NA	NA	NA	NA	NA	NA	NA	NA	NA	NA	NA	NA	NA	NA	NA	NA	NA	NA	NA	NA	NA	NA	NA	NA	NA	NA	NA	NA	NA	NA	NA	NA	NA	NA	NA	NA	NA
[truncated: 102 more columns]

## Sheet: SI8_Assay type
Study	Rank	m/z difference (experimental)	m/z difference (theoretical)	Annotation	Charge	Annotation class	Density	ACMG1	ACMG1	ACMG12	ACMG12	ACMG15	ACMG15	ACMG4	ACMG8	ACMG8	ACMG9	ACMG9	MTBLS120_NEG1	MTBLS120_POS1	MTBLS536_NEG_RP	ST000540_AN000820.csv	ST000558_AN000856.csv	ST000559_AN000858.csv	ST000559_AN000859.csv	ST000560_AN000860.csv	ST000560_AN000861.csv	ST000651_AN000983_Results.csv	ST000651_AN000984_Results.csv	ST000653_AN000991_Results.csv	ST000653_AN000992_Results.csv	ST000787_AN001248_Results.csv	ST000898_AN001461_Results.csv	ST000931_AN001526_Results.csv	ST001186_AN001978_Results.csv	ST001263_AN002098_Results.csv	ST001263_AN002099_Results.csv	ST001268_AN002107_Results.csv	ST001268_AN002108_Results.csv	ST001281_AN002124_Results.csv	ST001281_AN002125_Results.csv	ST259_NEG	ST325_POS	ACMG10	ACMG10	ACMG11	ACMG11	ACMG13	ACMG13
Dataset download source								Warwick Dunn research group	Warwick Dunn research group	Warwick Dunn research group	Warwick Dunn research group	Warwick Dunn research group	Warwick Dunn research group	Warwick Dunn research group	Warwick Dunn research group	Warwick Dunn research group	Warwick Dunn research group	Warwick Dunn research group	Metabolights	Metabolights	Metabolights	Metabolomics Workbench	Metabolomics Workbench	Metabolomics Workbench	Metabolomics Workbench	Metabolomics Workbench	Metabolomics Workbench	Metabolomics Workbench	Metabolomics Workbench	Metabolomics Workbench	Metabolomics Workbench	Metabolomics Workbench	Metabolomics Workbench	Metabolomics Workbench	Metabolomics Workbench	Metabolomics Workbench	Metabolomics Workbench	Metabolomics Workbench	Metabolomics Workbench	Metabolomics Workbench	Metabolomics Workbench	Metabolomics Workbench	Metabolomics Workbench	Warwick Dunn research group	Warwick Dunn research group	Warwick Dunn research group	Warwick Dunn research group	Warwick Dunn research group	Warwick Dunn research group
Research Institution								University of Birmingham	University of Birmingham	University of Birmingham	University of Birmingham	University of Birmingham	University of Birmingham	University of Birmingham	University of Birmingham	University of Birmingham	University of Birmingham	University of Birmingham	Virginia Tech	Virginia Tech	University of Georgia	RTI International	RTI International	RTI International	RTI International	RTI International	RTI International	Mayo Clinic	Mayo Clinic	Mayo Clinic	Mayo Clinic	Mayo Clinic	Queen Mary University of London	Weill Cornell Medicine	Massachusetts Institute of Technology	University of Florida	University of Florida	University of Colorado, Denver	University of Colorado, Denver	University of Florida	University of Florida	McMaster University	University of California, Davis	University of Manchester	University of Manchester	University of Manchester	University of Manchester	University of Manchester	University of Manchester
Species								Homo sapiens	Homo sapiens	Homo sapiens	Homo sapiens	Homo sapiens	Homo sapiens	Ratus (rat)	Homo sapiens	Homo sapiens	Homo sapiens	Homo sapiens	Soybean	Soybean	Mammal	Mus musculus (mouse)	Mus musculus (mouse)	Mus musculus (mouse)	Mus musculus (mouse)	Homo sapiens	Homo sapiens	Mus musculus (mouse)	Mus musculus (mouse)	Mus musculus (mouse)	Mus musculus (mouse)	Homo sapiens	Homo sapiens	Mycobacterium tuberculosis	Mus musculus (mouse)	Lactobacillus	Lactobacillus	Homo sapiens	Homo sapiens	Mus musculus (mouse)	Mus musculus (mouse)	Sinorhizobium meliloti	Mus musculus (mouse)	Ratus (rat)	Ratus (rat)	Ratus (rat)	Ratus (rat)	Homo sapiens	Homo sapiens
Sample Type								Blood (incl. serum and plasma)	Blood (incl. serum and plasma)	Urine	Urine	Muscle Tissue	Muscle Tissue	Muscle Tissue	Cell Media	Cell Media	Cell	Cell	Seed	Seed	Blood (incl. serum and plasma)	Kidney tissue	Blood (incl. serum and plasma)	Urine	Urine	Cell	Cell	Heart tissue/Muscle Tissue	Heart tissue/Muscle Tissue	Heart tissue/Muscle Tissue	Heart tissue/Muscle Tissue	Bone marrow	Cell	Cell	Cell	Cell	Cell	Blood (incl. serum and plasma)	Blood (incl. serum and plasma)	Feces	Feces	Cell	Liver tissue/Intestine tissue/Blood	Blood (incl. serum and plasma)	Blood (incl. serum and plasma)	Blood (incl. serum and plasma)	Blood (incl. serum and plasma)	Blood (incl. serum and plasma)	Blood (incl. serum and plasma)
Assay								HILIC and normal phase	HILIC and normal phase	HILIC and normal phase	HILIC and normal phase	HILIC and normal phase	HILIC and normal phase	HILIC and normal phase	HILIC and normal phase	HILIC and normal phase	HILIC and normal phase	HILIC and normal phase	HILIC and normal phase	HILIC and normal phase	HILIC and normal phase	HILIC and normal phase	HILIC and normal phase	HILIC and normal phase	HILIC and normal phase	HILIC and normal phase	HILIC and normal phase	HILIC and normal phase	HILIC and normal phase	HILIC and normal phase	HILIC and normal phase	HILIC and normal phase	HILIC and normal phase	HILIC and normal phase	HILIC and normal phase	HILIC and normal phase	HILIC and normal phase	HILIC and normal phase	HILIC and normal phase	HILIC and normal phase	HILIC and normal phase	HILIC and normal phase	HILIC and normal phase	Reversed phase including lipidomics	Reversed phase including lipidomics	Reversed phase including lipidomics	Reversed phase including lipidomics	Reversed phase including lipidomics	Reversed phase including lipidomics
LC Instrument								Thermo Scientific/Dionex Ultimate 3000	Thermo Scientific/Dionex Ultimate 3000	Thermo Scientific/Dionex Ultimate 3000	Thermo Scientific/Dionex Ultimate 3000	Thermo Scientific/Dionex Ultimate 3000	Thermo Scientific/Dionex Ultimate 3000	Thermo Scientific/Dionex Ultimate 3000	Thermo Scientific/Dionex Ultimate 3000	Thermo Scientific/Dionex Ultimate 3000	Thermo Scientific/Dionex Ultimate 3000	Thermo Scientific/Dionex Ultimate 3000	Waters Acquity UPLC	Waters Acquity UPLC	Thermo Scientific/Dionex Ultimate 3000	Waters Acquity UPLC	Waters Acquity UPLC	Waters Acquity UPLC	Waters Acquity UPLC	Waters Acquity UPLC	Waters Acquity UPLC	Agilent 1290 Infinity	Agilent 1290 Infinity	Agilent 1290 Infinity	Agilent 1290 Infinity	Agilent 1290 Infinity	Waters Acquity UPLC	Agilent 1290	Thermo Scientific/Dionex Ultimate 3000	Thermo Scientific/Dionex Ultimate 3000	Thermo Scientific/Dionex Ultimate 3000	Agilent 1290	Agilent 1290	Thermo Scientific/Dionex Ultimate 3000	Thermo Scientific/Dionex Ultimate 3000	Agilent 1200	Agilent 1290 LC	Waters Acquity UPLC	Waters Acquity UPLC	Waters Acquity UPLC	Waters Acquity UPLC	Waters Acquity UPLC	Waters Acquity UPLC
LC Column								Thermo Scientific Accucore 150-Amide HILIC (100 mm × 2.1 mm 2.6 μm)	Thermo Scientific Accucore 150-Amide HILIC (100 mm × 2.1 mm 2.6 μm)	Thermo Scientific Accucore 150-Amide HILIC (100 mm × 2.1 mm 2.6 μm)	Thermo Scientific Accucore 150-Amide HILIC (100 mm × 2.1 mm 2.6 μm)	Thermo Scientific Accucore 150-Amide HILIC (100 mm × 2.1 mm 2.6 μm)	Thermo Scientific Accucore 150-Amide HILIC (100 mm × 2.1 mm 2.6 μm)	Thermo Scientific Accucore 150-Amide HILIC (100 mm × 2.1 mm 2.6 μm)	Thermo Scientific Accucore 150-Amide HILIC (100 mm × 2.1 mm 2.6 μm)	Thermo Scientific Accucore 150-Amide HILIC (100 mm × 2.1 mm 2.6 μm)	Thermo Scientific Accucore 150-Amide HILIC (100 mm × 2.1 mm 2.6 μm)	Thermo Scientific Accucore 150-Amide HILIC (100 mm × 2.1 mm 2.6 μm)	Waters Acquity UPLC BEH Amide Column (1.7 µm, 2.1 mm x 50 mm)	Waters Acquity UPLC BEH Amide Column (1.7 µm, 2.1 mm x 50 mm)	Waters XBridge BEH Amide XP (2.5 µm, 2.1 mm x 50 mm)	Waters Acquity BEH Amide (150 x 2.1mm, 1.7um)	Waters Acquity BEH Amide (150 x 2.1mm, 1.7um)	Waters Acquity BEH Amide (150 x 2.1mm, 1.7um)	Waters Acquity BEH Amide (150 x 2.1mm, 1.7um)	Waters Acquity BEH Amide (150 x 2.1mm, 1.7um)	Waters Acquity BEH Amide (150 x 2.1mm, 1.7um)	Waters Acquity BEH Amide (150 x 2.1mm, 1.7um)	Waters Acquity BEH Amide (150 x 2.1mm, 1.7um)	Waters Acquity BEH Amide (150 x 2.1mm, 1.7um)	Waters Acquity BEH Amide (150 x 2.1mm, 1.7um)	Waters Acquity BEH Amide (150 x 2.1mm, 1.7um)	Waters Acquity BEH Amide (50 x 2.1mm, 1.7um)	Microsolv Diamond hydride (150mm, 4um)	EMD Millipore ZIC-HILIC (100 x 2.1 mm, 3.5 um)	Waters Acquity BEH Amide (150 x 2.1mm, 1.7um)	Waters Acquity BEH Amide (150 x 2.1mm, 1.7um)	Phenomenex Kinetex HILIC 100A (50 x 2.1 mm, 2.6um)	Phenomenex Kinetex HILIC 100A (50 x 2.1 mm, 2.6um)	Waters Acquity BEH C18 (50 x 2.1mm, 1.7 um)	Waters Acquity BEH C18 (50 x 2.1mm, 1.7 um)	Phenomenex Kinetic HILIC (2.6 um, 50 mm x 2.1 mm)	Waters Acquity UPLC BEH Amide Column (1.7 µm,2.1 mm x 150 mm)	Waters Acquity BEH C18 (100 x 2.1mm, 1.7um)	Waters Acquity BEH C18 (100 x 2.1mm, 1.7um)	Waters Acquity BEH C18 (100 x 2.1mm, 1.7um)	Waters Acquity BEH C18 (100 x 2.1mm, 1.7um)	Waters Acquity BEH C18 (100 x 2.1mm, 1.7um)	Waters Acquity BEH C18 (100 x 2.1mm, 1.7um)
MS Instrument								Thermo Scientific Q Exactive (model unknown)	Thermo Scientific Q Exactive (model unknown)	Thermo Scientific Q Exactive (model unknown)	Thermo Scientific Q Exactive (model unknown)	Thermo Scientific Q Exactive (model unknown)	Thermo Scientific Q Exactive (model unknown)	Thermo Scientific Q Exactive (model unknown)	Thermo Scientific Q Exactive (model unknown)	Thermo Scientific Q Exactive (model unknown)	Thermo Scientific Q Exactive (model unknown)	Thermo Scientific Q Exactive (model unknown)	Waters SynaptG2-S HDMS	Waters SynaptG2-S HDMS	Thermo Scientific Q Exactive HF	Waters Synapt G2 Si QTOF	Waters Synapt G2 Si QTOF	Waters Synapt G2 Si QTOF	Waters Synapt G2 Si QTOF	Waters Synapt G2 Si QTOF	Waters Synapt G2 Si QTOF	Agilent 6550 QTOF	Agilent 6550 QTOF	Agilent 6550 QTOF	Agilent 6550 QTOF	Agilent 6550 QTOF	Waters Synapt G2 QTOF	Agilent 6220 TOF	Thermo Scientific Q Exactive (model unknown)	Thermo Scientific Q Exactive (model unknown)	Thermo Scientific Q Exactive (model unknown)	Agilent 6550 QTOF	Agilent 6550 QTOF	Thermo Scientific Q Exactive (model unknown)	Thermo Scientific Q Exactive (model unknown)	Bruker MicrOTOF-Q II	Agilent 6530 QTOF	Thermo Scientific LTQ-Orbitrap XL	Thermo Scientific LTQ-Orbitrap XL	Thermo Scientific LTQ-Orbitrap XL	Thermo Scientific LTQ-Orbitrap XL	Thermo Scientific LTQ-Orbitrap XL	Thermo Scientific LTQ-Orbitrap XL
Ion Mode								Negative	Positive	Negative	Positive	Negative	Positive	Positive	Negative	Positive	Negative	Positive	Negative	Positive	Positive	Positive	Positive	Positive	Negative	Positive	Negative	Positive	Negative	Positive	Negative	Positive	Negative	Negative	Negative	Positive	Negative	Positive	Negative	Positive	Negative	Negative	Positive	Negative	Positive	Negative	Positive	Negative	Positive
No. of samples								108	125	92	93	383	383	47	39	39	39	40	36	36	60	30	60	53	52	28	28	62	59	58	55	500	108	36	216	64	64	63	63	28	28	82	53	58	58	50	50	119	118
No. of metabolite features								9694	11870	4757	4894	1322	1354	7002	1947	1947	1943	3952	1221	1066	7337	3113	4829	7027	8233	3837	3081	1501	2422	1716	1263	79400	12731	13930	2211	8242	37876	18750	15030	585686	206049	1105	1096	3469	7425	4435	7339	2779	3560
95	11	14.0156	14.0157	Acetate-formate difference	1	Neutral adduct and in-source fragment and biological transformation	8.07132	242	631	NA	15	10	13	38	9	35	19	90	9	11	102	6	5	21	31	44	35	35	27	23	9	92	6	10	10	52	24	11	33	543	393	NA	12	13	22	27	45	5	18
46	12	2.0157	2.0157	H2	1	In-source fragment and biological transformation	7.95228	293	1005	16	8	NA	NA	17	5	21	92	167	26	36	35	6	10	15	23	49	42	29	36	48	13	186	NA	18	8	125	9	61	70	480	242	NA	15	12	18	17	39	6	16
37	3	1.9971	1.9971	Chlorine (35Cl and 37Cl)	1	Isotope	16.8525	907	505	317	266	99	25	41	163	44	127	74	NA	NA	173	NA	NA	24	49	33	57	13	61	13	26	72	29	14	22	12	107	64	28	37	1075	NA	NA	147	87	129	101	197	80
231	2	67.9874	67.9874	CHO2Na (sodium formate)	1	Neutral adduct	17.2568	657	389	113	151	29	10	NA	29	51	57	56	46	NA	267	8	11	12	16	33	44	12	54	23	57	73	13	13	NA	9	148	NA	NA	33	520	NA	NA	441	21	620	128	326	17
134	5	21.9819	21.9819	[M+H]+ - [M+Na]+ difference	1	Charged adduct	13.8876	186	925	97	77	8	29	29	11	27	19	20	35	41	91	NA	NA	NA	31	NA	5	7	7	9	NA	88	NA	22	19	56	18	14	62	236	14	NA	11	75	179	174	301	60	118
158	19	28.0312	28.0313	C2H4	1	In-source fragment and biological transformation	5.33217	174	632	NA	7	NA	NA	29	5	21	53	154	NA	5	8	NA	NA	10	8	46	44	24	40	30	12	76	6	12	NA	29	6	22	53	390	268	NA	10	NA	33	24	NA	NA	9
265	9	135.975	135.975	CHO2Na + CHO2Na (sodium formate + sodium formate)	1	Neutral adduct	8.92297	218	157	46	36	8	5	NA	24	33	27	43	12	NA	89	7	6	7	13	27	25	10	24	15	19	41	NA	NA	NA	13	184	NA	NA	29	1797	NA	NA	110	NA	253	73	51	NA
151	14	26.0156	26.0157	C2H2	1	In-source fragment and biological transformation	6.49213	174	548	NA	10	NA	NA	10	6	16	43	108	14	15	24	NA	NA	12	9	29	20	21	26	21	NA	93	NA	NA	5	50	11	51	53	327	108	NA	7	7	9	19	36	13	10
120	7	18.0106	18.0106	H20 (water)	1	Neutral adduct and in-source fragment and biological transformation	10.4537	237	592	13	23	25	15	22	32	59	37	66	16	53	13	NA	NA	NA	8	NA	7	18	41	24	15	97	NA	32	NA	48	NA	21	34	355	231	NA	NA	13	81	14	121	5	32
193	17	46.0055	46.0055 (formic acid)	CH2O2 (formic acid)	1	Neutral adduct and in-source fragment and biological transformation	5.8912	206	223	28	9	16	5	11	18	32	26	18	43	16	51	NA	NA	16	16	NA	16	NA	29	NA	NA	19	NA	21	NA	6	15	7	12	143	97	NA	NA	51	119	57	93	24	37
188	8	44.0263	44.0262	C2H4O	1	In-source fragment and biological transformation	9.57562	115	343	NA	37	7	30	29	5	21	20	226	NA	NA	25	NA	38	20	NA	14	NA	17	15	12	7	60	NA	NA	NA	520	25	NA	28	459	93	NA	9	40	767	63	91	13	71
180	46	42.0105	42.0106	C2H2O	1	Biological transformation	3.06961	85	261	NA	NA	7	NA	6	7	12	20	28	13	6	NA	NA	NA	12	11	8	6	5	39	12	7	62	NA	7	NA	45	NA	9	19	247	100	NA	NA	7	8	13	12	6	NA
58	21	3.9941	3.9941	Chlorine (37Cl + 37Cl and 35Cl + 35Cl)	1	Isotope	5.17452	157	170	122	114	22	NA	7	31	7	19	35	NA	6	29	NA	NA	9	9	16	13	NA	9	NA	NA	47	NA	NA	NA	8	18	6	11	195	391	NA	NA	38	33	22	16	65	25
110	22	15.995	15.9949	O	1	Biological transformation	5.11465	141	383	10	NA	NA	NA	11	7	12	16	64	NA	7	14	NA	NA	9	11	8	NA	23	17	12	8	98	NA	NA	NA	21	13	5	24	429	236	NA	NA	5	76	NA	15	NA	9
146	38	24	24	C2	1	Biological transformation	3.62493	107	396	NA	6	NA	NA	16	NA	11	14	44	22	31	29	NA	NA	NA	7	17	6	11	24	14	6	82	NA	NA	NA	7	NA	23	20	193	78	NA	15	12	27	24	59	21	19
156	32	27.9948	27.9949	CO	1	In-source fragment and biological transformation	4.05069	66	202	10	8	11	NA	NA	10	19	11	7	NA	11	19	NA	NA	11	18	6	NA	11	31	NA	11	10	NA	6	NA	6	NA	8	11	243	236	NA	NA	NA	35	NA	46	5	13
219	58	60.0211	60.021	C2H4O2 (acetic acid)	1	Neutral adduct and in-source fragment and biological transformation	2.44865	60	101	NA	NA	8	NA	7	5	6	8	19	28	23	22	NA	NA	9	11	5	11	NA	16	NA	NA	31	NA	5	NA	10	NA	5	13	182	56	NA	NA	8	30	57	17	NA	NA
163	37	30.0106	30.0106	CH2O	1	Biological transformation	3.69214	63	168	NA	5	NA	7	7	7	9	6	55	49	35	8	NA	NA	9	12	NA	5	NA	12	NA	NA	31	NA	6	6	15	NA	NA	28	310	130	NA	NA	11	19	14	19	NA	8
28	1	1.0033	1.0034	Carbon (12C and 13C; M+1)	1	Isotope	48.0668	916	1884	298	216	37	114	201	142	205	168	355	NA	NA	440	NA	NA	NA	NA	NA	NA	NA	8	8	NA	33	32	187	14	472	58	NA	NA	276	303	NA	16	529	708	606	697	369	320
13	4	0.5016	0.5017	13C - 12C difference	2	Multiple charge state	15.5601	55	118	97	97	NA	NA	216	NA	25	NA	93	8	9	7	NA	81	13	7	NA	NA	5	NA	15	NA	38	NA	19	29	812	5	NA	NA	366	11	NA	NA	57	715	NA	558	52	230
36	28	1.9955	1.9958 (32-34S diff) or 1.9953 (Fe isotopes)	Iron (54Fe and 56Fe) OR Sulphur (32S and 34S)	1	Isotope	4.18715	167	136	29	31	19	6	7	41	28	31	18	NA	NA	8	NA	NA	NA	5	5	9	NA	19	NA	NA	8	8	NA	NA	NA	23	5	NA	54	261	NA	NA	45	76	38	29	29	43
105	18	15.974	15.9739	[M+Na]+ - [M+39K]+ difference	1	Charged adduct	5.82947	70	227	20	31	NA	7	14	NA	NA	NA	8	21	58	95	NA	NA	7	9	10	NA	NA	NA	NA	NA	13	7	11	NA	70	26	105	87	105	168	NA	NA	22	81	8	30	31	28
269	48	203.962	203.962	CHO2Na + CHO2Na + CHO2Na (sodium formate + sodium formate + sodium formate)	1	Neutral adduct	3.03761	64	72	19	NA	5	NA	NA	13	16	19	34	6	NA	22	NA	NA	5	13	24	20	5	12	8	11	24	NA	NA	NA	NA	36	NA	NA	NA	153	NA	NA	21	NA	98	37	NA	NA
26	15	1.0009	1.0009 (Li) OR 1.0010 (34S-35Cl)	Lithium (6Li and 7Li)	1	Isotope	6.39711	236	192	59	45	36	16	177	58	30	50	41	NA	NA	15	NA	NA	NA	NA	NA	NA	NA	24	NA	NA	9	22	19	NA	21	27	NA	NA	36	198	23	NA	39	440	28	127	26	36
93	47	13.9793	13.9793	O - H2 difference	1	Biological transformation	3.06307	80	267	12	15	NA	NA	NA	5	5	16	41	NA	7	6	NA	NA	NA	7	NA	NA	11	16	13	NA	55	5	NA	NA	6	NA	NA	16	242	187	6	NA	13	37	NA	31	9	21
42	25	2.0043	2.0043	Oxygen (16O and 18O)	1	Isotope	4.32036	104	141	28	26	5	20	19	29	24	21	38	NA	NA	17	NA	NA	NA	NA	NA	5	NA	5	6	NA	17	NA	22	NA	13	20	NA	NA	17	94	NA	NA	23	38	28	46	12	13
251	36	83.9614	83.9614	CHO2K (potassium (39K) formate)	1	Neutral adduct	3.77028	208	207	62	80	NA	NA	5	20	14	13	NA	39	NA	45	NA	NA	20	65	18	19	NA	NA	NA	NA	8	25	5	NA	NA	19	NA	NA	7	38	NA	NA	7	NA	NA	NA	NA	NA
23	34	0.9971	0.997	Nitrogen (14N and 15N)	1	Isotope	3.96714	153	168	47	25	44	7	39	37	10	39	10	NA	NA	NA	NA	NA	NA	NA	NA	8	NA	44	NA	9	22	9	15	NA	NA	15	NA	NA	23	50	NA	NA	9	29	10	19	10	10
186	52	43.9898	43.9898	CO2	1	In-source fragment and biological transformation	2.84497	72	83	8	NA	5	NA	6	16	5	7	8	14	NA	17	NA	NA	NA	53	NA	11	NA	10	NA	13	9	NA	NA	NA	NA	6	NA	18	125	64	NA	NA	12	7	17	13	28	NA
85	30	12	12	C	1	Biological transformation	4.0848	72	363	NA	9	NA	NA	41	7	6	NA	23	NA	8	25	NA	NA	12	11	13	8	NA	20	NA	NA	61	NA	NA	NA	36	NA	11	18	297	131	NA	NA	NA	33	23	95	9	17
22	50	0.9952	0.9952	(12C-14N) - H difference	1	Isotope	2.9509	45	76	36	31	6	6	21	12	10	13	5	NA	NA	8	NA	NA	NA	NA	NA	NA	NA	15	NA	NA	14	6	8	NA	NA	10	NA	NA	25	65	NA	NA	5	15	21	19	NA	9
24	42	0.9986	0.9984 OR 0.9988 OR 0.99885	Magnesium (24Mg and 26Mg) OR Zinc (64Zn and 66Zn)	2	Isotope and multiple charge state	3.24182	151	119	154	19	10	NA	65	11	9	7	23	NA	NA	NA	NA	NA	NA	NA	NA	NA	NA	18	NA	7	12	13	15	NA	7	8	NA	NA	37	97	NA	NA	17	47	16	48	14	18
253	41	88.0525	88.0525	C4H8O2 (butanoic acid)	1	In-source fragment and biological transformation	3.26137	42	109	NA	17	NA	17	9	NA	10	5	87	NA	NA	8	NA	9	5	5	NA	NA	NA	7	NA	NA	12	NA	NA	NA	265	23	NA	NA	220	32	NA	NA	7	55	15	43	NA	5
78	23	10.0288	10.0288	Formate - 35Cl difference	1	Other	4.91609	205	149	36	79	7	NA	NA	10	NA	13	5	6	NA	195	NA	NA	NA	NA	NA	14	NA	NA	NA	NA	6	8	NA	NA	6	41	NA	NA	7	108	5	NA	87	12	90	38	104	14
116	35	17.0265	17.0265	[M+H]+ - [M+NH4]+ difference (OR NH3 loss)	1	Charged adduct	3.83531	42	335	NA	16	NA	15	27	NA	27	NA	51	NA	8	NA	NA	NA	NA	17	NA	NA	10	NA	19	NA	33	NA	11	NA	49	NA	9	NA	125	10	NA	10	NA	54	NA	22	NA	14
43	20	2.0062	2.0067	Carbon (12C+12C and 13C+13C; M+2)	1	Isotope	5.26139	42	175	24	11	NA	6	14	6	12	10	23	NA	NA	55	NA	NA	NA	NA	8	NA	NA	NA	9	NA	26	NA	15	NA	63	NA	NA	NA	50	NA	NA	7	49	64	72	58	13	19
271	57	271.95	271.95	CHO2Na + CHO2Na + CHO2Na + CHO2Na (sodium formate + sodium formate + sodium formate + sodium formate)	1	Neutral adduct	2.49927	22	39	NA	NA	NA	NA	NA	9	7	15	21	NA	NA	18	NA	NA	NA	11	17	17	5	6	7	NA	17	NA	NA	NA	NA	40	NA	NA	6	643	NA	NA	5	NA	33	18	NA	NA
154	56	27.019	27.019	C2H2 (+1.0034, 13C-12C difference)	1	In-source fragment and biological transformation	2.65559	211	298	NA	NA	17	NA	19	8	7	35	41	NA	NA	16	NA	NA	NA	NA	NA	9	NA	10	NA	6	12	NA	NA	NA	8	5	NA	NA	19	23	NA	NA	6	NA	NA	14	6	5
173	62	37.9559	37.9559	[M+H]+ - [M+K]+ difference	1	Charged adduct	2.31296	30	133	NA	9	NA	NA	6	NA	NA	NA	NA	34	49	25	NA	NA	5	15	NA	NA	NA	NA	NA	NA	11	NA	25	NA	16	NA	39	25	35	75	NA	NA	NA	35	NA	5	NA	9
130	26	20.9785	20.9786	[M+H]+ - [M+Na]+ difference (-1.0034, 13C-12C difference)	1	Charged adduct	4.30486	55	318	16	11	NA	12	20	6	12	5	11	NA	NA	41	NA	NA	NA	NA	NA	NA	NA	NA	NA	NA	6	5	12	NA	12	NA	NA	NA	23	NA	NA	NA	35	71	50	108	24	39
213	16	57.9586	57.9586	Na35Cl (sodium chloride)	1	Neutral adduct	6.03749	95	114	42	88	NA	NA	NA	NA	NA	11	NA	NA	NA	181	NA	NA	NA	NA	NA	7	NA	5	NA	NA	NA	NA	NA	13	8	36	6	15	17	92	13	NA	132	30	163	72	186	41
38	39	1.9982	1.9982 OR 1.9978 or 1.9978 or 1.9982	41K-39K (1+) difference OR Zinc (64Zn and 68Zn)	1 or 2	Isotope (and multiple charge state)	3.54747	32	38	26	13	NA	NA	6	NA	NA	NA	NA	NA	NA	NA	NA	NA	NA	14	NA	NA	NA	8	NA	NA	NA	9	6	NA	6	11	10	7	9	34	NA	NA	6	9	NA	9	NA	NA
252	130	85.9597	85.9595	CHO2K (potassium (41K) formate)	1	Neutral adduct	0.964116	37	55	17	9	NA	NA	NA	9	5	6	NA	NA	NA	NA	NA	NA	9	20	7	10	NA	NA	NA	NA	NA	6	NA	NA	NA	8	NA	NA	NA	10	NA	NA	9	NA	NA	NA	NA	NA
211	105	56.0625	56.0626	C4H8	1	In-source fragment	1.26622	73	208	NA	NA	NA	NA	7	NA	11	6	14	NA	NA	NA	NA	NA	NA	NA	7	5	NA	10	NA	NA	10	NA	7	NA	NA	NA	NA	20	112	49	NA	NA	NA	NA	9	NA	NA	NA
32	69	1.0079	1.0078	H or H loss to form radical ion	1	Biological transformation or other	2.01427	15	70	5	NA	NA	NA	17	NA	5	6	11	NA	NA	6	NA	NA	NA	NA	NA	NA	NA	NA	5	NA	23	NA	10	NA	20	NA	NA	NA	16	9	NA	NA	NA	9	13	32	NA	NA
62	31	4.9554	4.9554	[M+NH4] - [M+Na] difference	1	Charged adduct	4.06368	22	133	NA	14	NA	NA	11	NA	NA	NA	11	NA	11	NA	NA	NA	NA	NA	NA	NA	16	NA	7	NA	39	NA	7	NA	137	NA	8	NA	183	13	NA	NA	NA	131	NA	6	NA	NA
268	100	167.923	167.923	CHO2K + CHO2K (potassium (39K) formate + potassium (39K) formate)	1	Neutral adduct	1.33494	53	71	28	5	NA	NA	NA	10	6	10	NA	16	NA	NA	5	NA	14	47	12	16	NA	NA	NA	NA	NA	NA	NA	NA	NA	NA	NA	NA	NA	NA	NA	NA	NA	NA	NA	NA	NA	NA
61	74	4.0312	4.0313	H2 + H2	1	In-source fragment and biological transformation	1.88619	84	323	NA	NA	NA	NA	NA	NA	NA	24	38	NA	NA	5	NA	NA	NA	NA	NA	NA	NA	7	10	NA	29	NA	NA	NA	57	NA	14	15	178	109	NA	NA	NA	5	NA	14	NA	NA
113	99	16.0313	16.0313	CH4	1	In-source fragment and biological transformation	1.38232	24	181	NA	NA	NA	NA	NA	NA	NA	NA	14	NA	5	NA	NA	NA	5	NA	18	7	NA	12	NA	5	NA	NA	NA	NA	10	NA	NA	5	129	76	NA	NA	NA	7	9	NA	NA	NA
55	96	3.019	3.019	H2 (+1.0034, 13C-12C difference)	1	In-source fragment and biological transformation	1.40935	114	326	8	NA	NA	NA	9	NA	5	36	71	NA	NA	10	NA	NA	NA	NA	NA	NA	NA	NA	NA	NA	7	NA	5	NA	7	NA	NA	NA	5	6	NA	NA	NA	NA	NA	18	NA	NA
234	92	68.9907	68.9908	Sodium formate (+1.0034, 13C-12C difference)	1	Neutral adduct	1.47055	44	37	12	12	NA	5	NA	7	13	7	14	NA	NA	17	NA	NA	NA	NA	NA	NA	NA	NA	NA	NA	NA	NA	NA	NA	NA	11	NA	NA	12	61	NA	NA	80	NA	101	7	42	NA
50	112	2.9973	2.9971	68Zn - 65Cu difference	1	Isotope	1.15319	50	37	27	6	NA	NA	8	12	5	NA	6	NA	NA	NA	NA	NA	NA	NA	NA	NA	NA	NA	NA	NA	5	NA	NA	NA	12	26	NA	NA	49	137	NA	NA	NA	6	6	14	NA	NA
227	26	66.9841	66.9841	Sodium formate (-1.0034, 13C-12C difference)	1	Neutral adduct	4.29775	154	74	25	22	12	NA	NA	8	14	15	18	NA	NA	90	NA	NA	NA	NA	NA	NA	NA	NA	NA	NA	NA	NA	NA	NA	NA	12	NA	NA	5	37	NA	NA	206	7	223	28	121	5
136	81	21.9841	21.9843	C2-2H difference	1	Biological transformation	1.67913	39	161	NA	NA	NA	NA	NA	NA	NA	NA	10	9	10	5	NA	NA	NA	NA	NA	NA	NA	9	8	NA	69	NA	NA	NA	7	NA	NA	5	116	44	NA	NA	NA	7	11	15	NA	8
179	51	41.0266	41.0266	C2H3N (acetonitrile)	1	Neutral adduct	2.86821	33	259	NA	18	NA	10	11	NA	29	NA	26	NA	NA	NA	NA	NA	NA	NA	10	NA	NA	NA	NA	NA	37	NA	30	NA	5	NA	NA	NA	43	7	NA	NA	NA	NA	NA	NA	NA	NA
249	191	82.0031	82.0031	C2H3O2Na (sodium acetate)	1	Neutral adduct	0.466613	31	24	NA	NA	NA	NA	NA	NA	NA	NA	NA	NA	NA	11	NA	NA	NA	NA	10	14	6	NA	6	NA	11	NA	NA	NA	NA	NA	64	34	12	41	NA	NA	NA	NA	NA	NA	NA	NA
176	54	39.9926	39.9925	NaOH (sodium hydroxide)	1	Neutral adduct	2.68027	19	117	NA	NA	NA	NA	NA	NA	6	9	NA	NA	12	14	NA	NA	NA	NA	NA	NA	9	NA	10	NA	56	NA	NA	NA	18	NA	NA	NA	117	74	NA	NA	NA	52	NA	32	NA	16
248	162	81.963	81.9632	[CHO2K (potassium (39K) formate) + CHO2K (potassium (39K) formate)] - [CHO2K (potassium (39K) formate)] difference	1	Neutral adduct	0.676713	30	52	13	35	NA	NA	NA	6	9	5	NA	NA	NA	NA	NA	NA	8	21	6	10	NA	NA	NA	NA	NA	NA	NA	NA	NA	NA	NA	NA	NA	NA	NA	NA	NA	NA	NA	NA	NA	NA
239	149	72.0575	72.0575	C4H8O	1	Other	0.768043	58	136	NA	NA	NA	NA	6	NA	NA	NA	20	NA	NA	NA	NA	NA	NA	NA	NA	NA	NA	7	5	NA	9	NA	NA	NA	8	NA	NA	16	109	40	NA	NA	NA	NA	NA	NA	NA	NA
256	144	97.977	97.977	C2H3O2K (potassium (39K) acetate)	1	Neutral adduct	0.817205	6	6	17	NA	7	NA	NA	NA	NA	15	NA	NA	NA	NA	NA	NA	7	13	NA	NA	NA	NA	NA	NA	NA	NA	12	9	NA	NA	48	18	NA	NA	NA	NA	NA	NA	NA	NA	NA	NA
57	216	3.9929	3.9929	Calcium (40Ca and 44Ca)	1	Isotope	0.341159	23	12	12	14	NA	NA	NA	6	NA	NA	NA	NA	NA	NA	NA	NA	6	NA	NA	5	NA	5	NA	NA	5	NA	NA	NA	NA	NA	NA	NA	36	93	NA	NA	NA	12	6	12	NA	12
238	149	72.021	72.0211	C3H4O2	1	In-source fragment and biological transformation	0.768507	15	84	NA	NA	NA	NA	NA	NA	NA	NA	8	NA	NA	5	NA	NA	NA	NA	NA	5	NA	18	NA	10	6	NA	NA	NA	NA	8	NA	NA	67	35	NA	NA	5	NA	12	5	NA	NA
177	84	39.9948	39.9949	C2O	1	Biological transformation	1.66169	55	118	NA	NA	NA	NA	NA	NA	NA	10	9	NA	6	NA	NA	NA	NA	NA	NA	NA	7	NA	5	NA	53	NA	NA	NA	32	NA	NA	NA	133	51	NA	NA	NA	NA	NA	14	NA	8
172	93	36.0211	36.0211	H20+H2O (water)	1	Neutral adduct and in-source fragment and biological transformation	1.45572	30	99	NA	5	NA	NA	6	NA	12	NA	NA	NA	9	NA	NA	NA	NA	NA	NA	NA	NA	NA	NA	NA	34	NA	7	NA	5	NA	NA	NA	159	51	NA	NA	5	24	NA	32	NA	NA
141	49	22.9853	22.9853	[M+H]+ - [M+Na]+ difference (+1.0034, 13C-12C difference)	1	Charged adduct	3.00477	34	161	9	10	NA	5	6	NA	NA	NA	7	NA	NA	18	NA	NA	NA	NA	NA	NA	NA	NA	NA	NA	6	NA	NA	NA	15	NA	NA	NA	34	NA	NA	NA	15	78	43	72	15	34
168	237	33.9936	33.9937	Sodium formate	2		0.217318	29	21	11	NA	NA	NA	NA	NA	10	NA	16	NA	NA	NA	NA	NA	NA	NA	10	9	NA	5	NA	NA	14	NA	NA	NA	NA	NA	NA	NA	6	NA	NA	NA	NA	NA	NA	34	NA	NA
241	149	74.0369	74.0368	C3H6O2	1	In-source fragment and biological transformation	0.769573	11	77	NA	NA	NA	NA	NA	NA	NA	NA	27	NA	6	8	NA	NA	NA	NA	5	NA	NA	NA	NA	NA	NA	NA	NA	NA	18	NA	NA	5	89	33	NA	NA	NA	NA	NA	10	NA	NA
216	114	58.042	58.0419	C3H6O	1	In-source fragment and biological transformation	1.09299	15	119	NA	NA	NA	6	10	NA	NA	NA	35	NA	NA	5	NA	NA	NA	NA	5	NA	NA	NA	NA	NA	NA	NA	NA	NA	8	NA	NA	NA	145	56	NA	NA	NA	NA	NA	NA	NA	NA
33	128	1.0121	1.0123	H2 (-1.0034, 13C-12C difference)	1	In-source fragment and biological transformation	0.966478	84	219	5	5	NA	NA	NA	NA	NA	29	39	NA	NA	10	NA	NA	NA	NA	NA	NA	NA	NA	NA	NA	14	NA	NA	NA	6	NA	NA	NA	18	NA	NA	NA	NA	NA	NA	8	NA	NA
262	152	132.079	132.079	C6H12O3	1	In-source fragment	0.750783	5	48	NA	NA	NA	6	11	NA	NA	NA	29	NA	NA	NA	NA	NA	NA	NA	NA	NA	NA	NA	NA	NA	6	NA	NA	NA	100	14	NA	NA	73	21	NA	NA	NA	NA	NA	20	NA	NA
66	126	5.9912	5.9912	Chlorine (37Cl + 37Cl + 37Cl and 35Cl + 35Cl + 35Cl)	1	Isotope	1.02277	21	44	24	36	NA	NA	NA	5	NA	NA	21	NA	NA	NA	NA	NA	NA	NA	6	NA	NA	NA	NA	NA	34	NA	NA	NA	NA	NA	NA	NA	23	57	NA	NA	8	20	NA	5	21	11
263	101	134.972	134.972	C2H2NO4P	1	Other	1.32257	55	35	11	NA	NA	NA	NA	5	9	7	11	NA	NA	22	NA	NA	NA	NA	NA	NA	NA	NA	NA	NA	NA	NA	NA	NA	NA	11	NA	NA	NA	230	NA	NA	48	NA	65	9	7	NA
181	86	42.0469	42.047	C3H6	1	In-source fragment and biological transformation	1.62888	15	154	NA	NA	NA	NA	NA	NA	7	NA	19	NA	9	NA	NA	NA	NA	NA	NA	NA	NA	NA	5	NA	6	NA	NA	NA	5	NA	NA	NA	179	161	NA	NA	NA	12	9	NA	NA	NA
215	113	58.0055	58.0055	C2H2O2	1	In-source fragment and biological transformation	1.13694	30	72	NA	6	NA	NA	NA	NA	NA	NA	8	NA	NA	10	NA	NA	NA	NA	NA	NA	NA	NA	9	NA	19	NA	NA	NA	9	NA	NA	NA	93	53	NA	NA	NA	NA	NA	7	NA	NA
76	91	9.9843	9.9843	C - H2 difference	1	Biological transformation	1.50391	24	162	NA	14	NA	NA	7	NA	NA	NA	10	NA	NA	6	NA	NA	NA	NA	NA	NA	NA	NA	NA	NA	12	NA	NA	NA	NA	NA	6	NA	118	65	NA	NA	NA	21	NA	22	NA	8
171	111	35.9768	35.9768	[M+Cl] + [H] difference (OR H35Cl loss) OR H35Cl (hydrogen chloride)	1	Charged adduct	1.16471	98	47	6	NA	9	NA	NA	19	NA	11	NA	NA	NA	20	NA	NA	NA	NA	NA	15	NA	NA	NA	NA	NA	NA	NA	NA	NA	6	NA	NA	NA	16	NA	NA	27	NA	27	12	10	NA
218	43	59.9556	59.9557	Na37Cl	1	Neutral adduct	3.19984	29	29	28	69	NA	NA	NA	NA	NA	5	NA	NA	NA	83	NA	NA	NA	NA	NA	NA	NA	NA	NA	NA	NA	NA	NA	7	NA	12	NA	5	NA	48	NA	NA	85	16	74	26	120	40
270	228	251.884	251.884	C4HNO4P3S or C2HN4OP5 or CH6N2OP2S4 or H4N2O4P4S	1	Other	0.31524	18	29	5	NA	NA	NA	NA	7	NA	6	NA	NA	NA	NA	NA	NA	14	33	6	11	NA	NA	NA	NA	NA	NA	NA	NA	NA	NA	NA	NA	NA	NA	NA	NA	NA	NA	NA	NA	NA	NA
224	212	62.0368	62.0368	C2H6O2	1	Other	0.346328	26	77	NA	NA	NA	NA	NA	NA	NA	NA	NA	NA	NA	6	NA	NA	NA	NA	NA	NA	5	NA	NA	NA	8	NA	NA	NA	10	NA	NA	7	109	30	NA	NA	NA	NA	NA	NA	NA	NA
164	110	30.0469	30.047	C2H6	1	In-source fragment	1.16823	73	227	NA	NA	NA	NA	NA	NA	NA	15	30	NA	NA	NA	NA	NA	NA	NA	NA	NA	NA	NA	NA	NA	14	NA	NA	NA	10	NA	NA	17	104	49	NA	NA	NA	NA	9	NA	NA	NA
207	154	54.047	54.047	C4H6	1	Other	0.744213	57	200	NA	NA	NA	NA	NA	NA	NA	5	8	NA	NA	NA	NA	NA	NA	NA	NA	6	NA	10	NA	NA	NA	NA	NA	NA	NA	NA	NA	16	88	29	NA	NA	NA	NA	6	NA	NA	NA
187	141	44.0252	44.0249	H2N3	1	Other	0.863241	NA	15	NA	NA	NA	NA	5	NA	NA	NA	15	NA	NA	NA	NA	NA	NA	NA	NA	NA	NA	NA	NA	NA	5	NA	NA	NA	13	NA	NA	6	52	5	NA	5	NA	13	NA	7	NA	NA
90	154	13.0122	13.0123	CH2 (-1.0034, 13C-12C difference)	1	Biological transformation	0.739178	47	173	NA	NA	NA	NA	NA	NA	5	NA	30	NA	NA	38	NA	NA	NA	NA	NA	NA	NA	NA	NA	NA	NA	NA	5	NA	5	NA	NA	NA	19	6	NA	NA	NA	NA	NA	8	NA	NA
195	117	46.0419	46.0419	C2H6O	1	In-source fragment and biological transformation	1.0582	68	142	NA	NA	NA	NA	NA	NA	NA	NA	8	NA	NA	NA	NA	NA	NA	NA	NA	NA	NA	5	NA	NA	9	NA	NA	NA	30	NA	NA	22	119	58	NA	NA	NA	NA	NA	NA	6	NA
255	196	90.0318	90.0317	Formic Acid + C2H4O	1	Other	0.438083	28	35	NA	NA	NA	NA	NA	5	NA	NA	5	6	NA	NA	NA	NA	NA	NA	NA	NA	NA	11	NA	NA	NA	NA	NA	NA	NA	NA	NA	7	45	9	NA	NA	15	24	30	8	NA	NA
204	120	52.0313	52.0313	C4H4	1	Other	1.04844	40	162	NA	NA	NA	NA	NA	NA	NA	12	22	NA	NA	NA	NA	NA	NA	NA	NA	NA	NA	NA	NA	NA	15	NA	NA	NA	NA	NA	5	7	85	28	NA	NA	NA	NA	NA	6	NA	NA
148	87	25.0122	25.0123	C2H2 (-1.0034, 13C-12C difference)	1	In-source fragment and biological transformation	1.60708	55	208	NA	NA	NA	NA	NA	NA	5	18	38	NA	NA	5	NA	NA	NA	NA	NA	NA	NA	NA	NA	NA	12	NA	NA	NA	5	NA	NA	NA	11	NA	NA	NA	NA	NA	6	NA	5	NA
178	141	40.0312	40.0313	C3H4	1	In-source fragment and biological transformation	0.855551	12	125	NA	NA	NA	NA	NA	NA	NA	NA	8	NA	7	5	NA	NA	NA	NA	NA	NA	NA	8	NA	NA	7	NA	NA	NA	NA	NA	NA	NA	128	38	NA	NA	NA	NA	8	NA	NA	NA
201	136	50.0155	50.0157	C4H2	1	Biological transformation	0.898077	35	110	NA	NA	NA	NA	NA	NA	NA	7	7	NA	NA	10	NA	NA	NA	NA	NA	NA	NA	NA	NA	NA	10	NA	NA	NA	NA	8	NA	NA	71	44	NA	NA	5	NA	8	12	7	NA
34	117	1.9793	1.9792	[M+39K]+ - [M+H35Cl+H]+ difference	1	Charged adduct and Neutral adduct	1.06436	29	103	NA	NA	NA	NA	5	NA	NA	NA	7	NA	NA	11	NA	NA	NA	NA	7	NA	NA	NA	NA	NA	NA	NA	NA	NA	NA	NA	NA	7	126	54	NA	NA	NA	21	NA	NA	NA	NA
166	140	31.9898	31.9898	O2	1	In-source fragment and biological transformation	0.86988	27	97	NA	NA	NA	NA	NA	NA	NA	NA	7	NA	6	5	NA	NA	NA	NA	NA	NA	NA	8	15	NA	NA	NA	NA	NA	NA	NA	NA	NA	83	30	NA	NA	NA	6	NA	6	NA	NA
191	108	45.0295	45.0296	C4H8O2 - (C2H4O - 1.0034) difference	1	Other	1.18106	41	85	NA	7	NA	8	5	NA	NA	11	30	NA	NA	NA	NA	NA	NA	NA	NA	NA	NA	NA	NA	NA	NA	NA	NA	NA	34	NA	NA	NA	14	NA	NA	NA	7	103	10	18	NA	9
167	79	32.0263	32.0262	CH4O (methanol)	1	Neutral adduct	1.73103	23	96	NA	NA	NA	NA	NA	NA	NA	NA	NA	NA	7	11	NA	NA	NA	NA	NA	NA	NA	NA	NA	NA	7	NA	NA	NA	11	NA	NA	8	140	103	NA	NA	NA	48	NA	65	NA	47
115	130	17.0072	17.0072	H20 (-1.0034, 13C-12C difference)	1	Neutral adduct and in-source fragment and biological transformation	0.956335	45	126	NA	NA	NA	NA	NA	7	12	NA	NA	NA	NA	NA	NA	NA	NA	NA	NA	NA	NA	NA	NA	NA	6	NA	6	NA	5	NA	NA	NA	12	7	NA	NA	NA	15	NA	43	NA	NA
183	88	43.0229	43.0229	C2H4O (-1.0034, 13C-12C difference)	1	In-source fragment and biological transformation	1.56319	43	81	NA	19	NA	5	10	NA	7	NA	30	NA	NA	NA	NA	NA	NA	NA	NA	NA	NA	NA	NA	NA	NA	NA	NA	NA	34	NA	NA	NA	20	NA	NA	NA	19	18	22	34	NA	6
69	95	7.9863	7.9862 or 7.9864	56Fe - 40Ca difference	2	Multiple charge state	1.43294	15	24	8	9	NA	NA	NA	5	NA	NA	NA	NA	NA	NA	NA	NA	NA	NA	NA	NA	NA	NA	NA	NA	14	NA	NA	NA	24	NA	5	NA	26	NA	NA	NA	NA	54	NA	63	NA	72
70	67	7.9888	7.98877	40Ca - 24Mg difference	2	Multiple charge state	2.19365	14	54	28	32	NA	NA	NA	NA	NA	NA	14	NA	NA	NA	NA	NA	NA	NA	NA	NA	NA	NA	NA	NA	24	NA	NA	NA	21	NA	NA	NA	82	17	NA	NA	NA	47	NA	101	8	22
208	68	55.9615	55.9616	Na35Cl - Nitrogen (14N and 15N) difference	1	Other	2.17133	20	29	24	67	NA	NA	NA	NA	NA	8	NA	NA	NA	57	NA	NA	NA	NA	NA	NA	NA	NA	NA	NA	NA	NA	NA	7	NA	9	NA	NA	NA	27	NA	NA	62	NA	43	17	88	21
232	81	67.9886	67.9883	C2H4N2OS2	2	Other	1.6779	NA	8	NA	7	NA	NA	NA	NA	NA	NA	NA	NA	NA	27	NA	NA	NA	NA	NA	NA	NA	NA	NA	NA	7	5	NA	NA	NA	15	NA	NA	35	32	5	NA	19	6	20	14	NA	18
2	123	0.0012	0.0011	63Cu37Cl - 65Cu35Cl difference	1	Isotope and neutral adduct	1.03467	NA	NA	NA	NA	NA	NA	NA	NA	NA	NA	NA	NA	NA	NA	NA	NA	NA	NA	NA	NA	22	47	40	13	160	NA	NA	NA	NA	NA	15	25	13	NA	NA	NA	NA	NA	NA	NA	NA	NA
246	168	77.9774	77.9776	CH2O2S	1	In-source fragment	0.647224	149	91	NA	NA	35	NA	NA	26	NA	30	6	NA	NA	NA	NA	NA	NA	NA	NA	6	NA	NA	NA	NA	NA	NA	NA	NA	NA	NA	NA	NA	NA	34	NA	NA	NA	NA	NA	NA	NA	NA
236	188	70.0419	70.0419	C4H6O	1	Other	0.482424	46	118	NA	NA	NA	NA	NA	NA	NA	NA	NA	NA	NA	NA	NA	NA	NA	NA	NA	NA	NA	5	NA	NA	12	NA	NA	NA	12	NA	NA	13	100	40	NA	NA	NA	NA	NA	NA	NA	NA
101	70	15.0092	15.009 or 15.0094	(water - 13C) - (41K-39K) difference OR (water - 13C) - 68Zn-64Zn difference	1	Other	1.97792	NA	18	NA	NA	NA	NA	NA	NA	NA	NA	94	NA	NA	7	NA	42	NA	NA	NA	NA	NA	NA	NA	NA	7	NA	NA	NA	175	NA	NA	NA	122	5	NA	NA	NA	511	NA	12	NA	16
209	260	55.9899	55.9898	C2O2	1	Other	0.103974	13	38	NA	NA	NA	NA	NA	NA	NA	NA	NA	NA	NA	NA	NA	NA	NA	NA	NA	NA	5	6	11	NA	6	NA	NA	NA	NA	NA	NA	NA	59	23	NA	NA	NA	NA	NA	9	NA	NA
203	208	52.0135	52.0132 or 52.0131	C3H7NOP or C7H4O	2	Other	0.355252	54	43	NA	NA	NA	NA	NA	NA	NA	NA	NA	NA	NA	37	NA	NA	NA	NA	NA	NA	NA	NA	NA	NA	13	NA	NA	NA	10	8	NA	NA	12	21	NA	NA	NA	NA	NA	NA	NA	NA
103	156	15.019	15.019	CH2 (+1.0034, 13C-12C difference)	1	Biological transformation	0.726873	42	177	NA	5	NA	NA	21	NA	5	NA	26	NA	NA	23	NA	NA	NA	NA	NA	NA	NA	NA	NA	NA	NA	NA	NA	NA	NA	NA	NA	NA	16	NA	NA	NA	NA	NA	5	9	NA	NA
149	200	25.9793	25.9792	H20-CO2 difference	1	In-source fragment and biological transformation	0.40778	25	67	NA	NA	NA	NA	NA	8	5	NA	NA	NA	NA	6	NA	NA	NA	5	NA	NA	NA	NA	NA	NA	NA	NA	NA	NA	NA	NA	NA	NA	81	25	NA	NA	NA	NA	NA	8	NA	NA
77	143	10.0207	10.0208	C2H2-O difference	1	Biological transformation	0.825651	54	132	NA	NA	NA	NA	NA	NA	NA	NA	14	NA	NA	NA	NA	NA	NA	NA	NA	NA	NA	6	NA	NA	14	NA	NA	NA	NA	NA	NA	6	91	61	NA	NA	NA	11	NA	NA	NA	NA
267	157	162.053	162.053	C6H10O5 (or [C6H12O6-H2O])	1	In-source fragment and biological transformation	0.713213	5	9	NA	NA	NA	NA	NA	NA	NA	NA	NA	5	28	NA	NA	NA	NA	NA	NA	NA	NA	NA	NA	NA	NA	NA	5	NA	8	NA	NA	NA	17	6	NA	NA	NA	NA	15	11	NA	NA
99	116	14.9705	14.9706	[M+Na]+ - [M+39K]+ difference (-1.0034, 13C-12C difference)	1	Charged adduct	1.06523	17	68	NA	NA	NA	NA	NA	NA	NA	NA	5	NA	NA	18	NA	NA	NA	NA	NA	NA	NA	NA	NA	NA	NA	NA	NA	NA	8	10	NA	NA	9	78	NA	NA	NA	40	NA	9	NA	8
138	29	22.0134	22.0131	C2H4O	2	In-source fragment and biological transformation	4.14902	6	35	NA	16	NA	NA	NA	NA	NA	NA	127	NA	NA	NA	NA	40	NA	NA	5	NA	NA	NA	NA	NA	NA	NA	NA	NA	458	NA	NA	NA	144	NA	NA	NA	NA	688	NA	49	NA	131
254	192	89.9693	89.9693	NaCOOH +Na (sodium formate + sodium)	1	Neutral adduct	0.458191	40	68	7	NA	NA	NA	NA	NA	NA	6	NA	NA	NA	21	NA	NA	NA	NA	NA	NA	NA	NA	5	NA	12	NA	NA	NA	NA	NA	NA	NA	NA	5	NA	NA	12	NA	26	8	NA	NA
235	176	69.9845	69.9847	C2HNP	1	Other	0.573029	7	8	5	25	NA	NA	NA	NA	NA	NA	NA	NA	NA	40	NA	NA	NA	NA	NA	NA	NA	NA	NA	NA	NA	NA	NA	NA	NA	14	NA	NA	9	59	NA	NA	5	NA	6	12	NA	NA
59	81	3.9952	3.9949	39K - 35Cl difference	1	Isotope	1.67612	126	67	22	13	NA	NA	8	NA	NA	NA	NA	NA	NA	NA	NA	NA	NA	NA	NA	NA	NA	NA	NA	NA	NA	NA	NA	NA	NA	13	NA	NA	40	40	NA	NA	8	11	NA	6	8	NA
7	13	0.3343	0.3345	13C - 12C difference	3	Multiple charge state	6.69887	9	29	NA	58	NA	NA	97	NA	NA	NA	117	NA	NA	NA	NA	119	NA	NA	NA	NA	NA	NA	NA	NA	NA	NA	NA	NA	728	NA	NA	NA	433	NA	NA	NA	NA	586	NA	153	NA	39
73	80	8.0318	8.0318	Sodium formate - Na37Cl difference OR 39K formate - 39K37Cl difference	1	Neutral adduct	1.70465	80	43	25	53	5	NA	NA	NA	NA	NA	NA	NA	NA	74	NA	NA	NA	NA	NA	NA	NA	NA	NA	NA	NA	NA	NA	NA	NA	12	NA	NA	NA	23	NA	NA	25	9	27	10	25	9
247	63	78.0162	78.0162	Sodium formate+Sodium formate - Na35Cl difference	1	Neutral adduct	2.27501	97	49	NA	15	NA	NA	NA	NA	NA	NA	NA	NA	NA	91	NA	NA	NA	NA	NA	NA	NA	NA	NA	NA	NA	NA	NA	NA	6	68	NA	NA	22	418	NA	NA	34	NA	46	27	43	NA
75	72	9.0053	9.0053	H2O	2	Neutral adduct and in-source fragment and biological transformation	1.95007	7	12	NA	5	NA	NA	NA	NA	5	NA	70	NA	NA	NA	NA	NA	NA	NA	NA	NA	NA	NA	NA	NA	NA	NA	9	NA	69	NA	NA	NA	28	NA	NA	NA	NA	14	NA	27	NA	9
21	73	0.9937	0.9937	37Cl - 35Cl difference (-1.0034, 13C-12C difference)	1	Isotope	1.90492	70	7	14	NA	NA	NA	6	7	NA	NA	NA	NA	NA	27	NA	NA	NA	NA	NA	NA	NA	NA	NA	NA	NA	NA	NA	NA	NA	NA	NA	NA	9	19	NA	NA	15	NA	25	19	5	6
230	65	67.9864	67.9866 or 67.9868 or 67.9859	C5N2OS or CH3N3OPS or C2H4NO2P2	2	Other	2.23569	NA	NA	14	26	NA	NA	NA	NA	NA	NA	NA	NA	NA	6	NA	NA	NA	NA	NA	NA	NA	7	NA	5	NA	NA	22	NA	NA	12	NA	NA	NA	21	NA	NA	13	NA	34	13	43	NA
104	74	15.9723	15.9724	40Ca - 56Fe difference	1	Isotope	1.88875	54	41	NA	NA	NA	NA	NA	NA	NA	NA	NA	NA	NA	NA	NA	NA	NA	NA	NA	NA	NA	NA	NA	NA	NA	NA	NA	NA	14	7	8	11	18	19	NA	NA	15	14	7	28	10	8
68	59	6.017	6.0163	(Sodium formate + Sodium formate) - H4O4P2 difference	1	Other	2.41805	100	117	9	NA	NA	NA	NA	NA	NA	NA	NA	NA	NA	6	NA	NA	NA	NA	NA	NA	NA	NA	NA	NA	5	NA	NA	NA	NA	17	NA	NA	8	169	NA	NA	70	9	131	49	53	8
233	260	68.0262	68.0262	C4H4O	1	Other	0.102615	26	78	NA	NA	NA	NA	NA	NA	NA	NA	NA	NA	NA	5	NA	NA	NA	NA	NA	NA	NA	NA	NA	NA	13	NA	NA	NA	6	NA	NA	NA	79	53	NA	NA	NA	NA	NA	NA	NA	NA
242	216	74.0732	74.0732	C4H10O	1	Other	0.340397	48	103	NA	NA	NA	NA	NA	NA	NA	NA	NA	NA	NA	NA	NA	NA	NA	NA	NA	NA	NA	NA	NA	NA	6	NA	NA	NA	11	NA	NA	15	83	28	NA	NA	NA	NA	NA	NA	NA	NA
206	194	54.0105	54.0106	C3H2O	1	Other	0.453036	23	57	NA	NA	NA	NA	NA	NA	NA	NA	NA	7	NA	10	NA	NA	NA	NA	NA	NA	NA	5	NA	NA	NA	NA	NA	NA	NA	NA	NA	NA	77	38	NA	NA	NA	NA	NA	NA	NA	NA
127	137	20.0262	20.0262	C2H2-O - C2H6 difference	1	Other	0.886433	52	144	NA	NA	NA	NA	NA	NA	NA	NA	6	NA	NA	NA	NA	NA	NA	NA	NA	NA	NA	NA	NA	NA	19	NA	NA	NA	NA	NA	NA	10	132	61	NA	NA	NA	NA	NA	NA	NA	5
111	232	16.0131	16.0127	C3H6O3 - C3H6S difference	1	Other	0.311599	54	28	NA	NA	NA	NA	6	NA	NA	NA	6	NA	NA	NA	NA	NA	NA	NA	NA	NA	NA	NA	NA	NA	6	NA	NA	NA	NA	NA	NA	NA	6	131	NA	NA	NA	9	NA	9	NA	NA
169	181	34.0055	34.0055	H2O2	1	Other	0.529269	24	109	NA	NA	NA	NA	NA	NA	NA	NA	6	5	NA	NA	NA	NA	NA	NA	NA	NA	NA	NA	NA	NA	13	NA	NA	NA	NA	NA	NA	NA	88	43	NA	NA	NA	9	NA	NA	NA	NA
217	208	59.0371	59.0371	C2H5NO	1	In-source fragment and biological transformation	0.35846	20	78	NA	NA	NA	NA	11	NA	6	NA	NA	NA	NA	NA	NA	NA	NA	NA	NA	NA	NA	NA	NA	NA	9	NA	NA	NA	9	NA	NA	NA	38	NA	NA	NA	NA	22	NA	13	NA	NA
174	192	38.0157	38.0157	C3H2	1	Other	0.455116	18	85	NA	NA	NA	NA	NA	NA	NA	NA	6	NA	NA	7	NA	NA	NA	NA	NA	NA	NA	NA	NA	NA	NA	NA	NA	NA	6	NA	NA	NA	97	45	NA	NA	NA	NA	NA	NA	NA	NA
198	184	48.0211	48.0211	CH4O2	1	In-source fragment and biological transformation	0.514991	19	62	NA	NA	NA	NA	NA	NA	NA	NA	NA	5	NA	5	NA	NA	NA	NA	NA	NA	NA	NA	NA	NA	5	NA	NA	NA	NA	NA	NA	NA	84	52	NA	NA	NA	NA	6	10	NA	NA
244	152	76.0192	76.0191	CH5N2P	1	In-source fragment	0.753245	53	16	NA	7	NA	NA	NA	NA	NA	NA	NA	NA	NA	49	NA	NA	NA	NA	NA	NA	NA	NA	NA	NA	NA	NA	NA	NA	NA	14	NA	NA	6	179	NA	NA	7	NA	11	9	NA	NA
112	212	16.0232	16.0232	NH3 (-1.0034, 13C-12C difference)	1	In-source fragment and biological transformation	0.347909	8	85	NA	NA	NA	NA	7	NA	6	NA	11	NA	NA	NA	NA	NA	NA	NA	NA	NA	NA	NA	NA	NA	NA	NA	NA	NA	9	NA	NA	NA	7	NA	NA	NA	NA	15	NA	NA	NA	NA
190	216	45.0021	45.0021	CH2O2 (formic acid) (-1.0034, 13C-12C difference)	1	Neutral adduct and in-source fragment and biological transformation	0.337616	28	43	5	NA	NA	NA	NA	5	NA	NA	NA	NA	NA	34	NA	NA	NA	NA	NA	NA	NA	NA	NA	NA	NA	NA	NA	NA	NA	6	NA	NA	11	NA	NA	NA	12	NA	15	19	NA	NA
5	45	0.2506	0.2509	13C - 12C difference	4	Multiple charge state	3.0923	10	NA	NA	50	NA	NA	17	NA	NA	NA	57	NA	NA	NA	NA	55	NA	NA	NA	NA	NA	NA	NA	NA	NA	NA	NA	NA	111	NA	NA	NA	239	NA	NA	NA	NA	64	NA	11	NA	12
223	157	62.0003	62.0004 OR 62.0003	CH2O3	1	In-source fragment and biological transformation	0.706838	17	32	NA	NA	NA	NA	NA	NA	NA	NA	NA	7	NA	15	NA	NA	NA	9	NA	NA	NA	NA	NA	NA	NA	NA	NA	NA	NA	NA	NA	NA	38	16	NA	NA	NA	NA	12	6	NA	NA
143	103	23.0159	23.016	Acetonitrile - H2O difference	1	Neutral adduct	1.30947	16	100	NA	NA	NA	NA	NA	NA	6	NA	7	NA	NA	NA	NA	NA	NA	NA	NA	NA	NA	6	NA	NA	NA	NA	NA	NA	16	NA	NA	NA	32	NA	NA	NA	NA	32	NA	20	NA	NA
196	187	47.0088	47.0088	CH2O2 (formic acid) (+1.0034, 13C-12C difference)	1	Neutral adduct and in-source fragment and biological transformation	0.495702	38	54	6	NA	NA	NA	NA	NA	13	NA	5	NA	NA	18	NA	NA	NA	NA	NA	NA	NA	NA	NA	NA	NA	NA	NA	NA	NA	NA	NA	NA	14	NA	NA	NA	12	6	17	27	NA	NA
170	165	35.0371	35.0371	NH3 + H2O	1	In-source fragment	0.659962	NA	114	NA	NA	NA	NA	5	NA	5	NA	6	NA	NA	NA	NA	NA	NA	NA	NA	NA	NA	NA	NA	NA	19	NA	NA	NA	7	NA	NA	NA	45	NA	NA	NA	NA	5	NA	12	NA	NA
11	77	0.4994	0.4993	65Cu - 64Zn difference	2	Multiple charge state	1.78717	33	9	5	5	NA	NA	49	NA	NA	NA	NA	NA	NA	NA	NA	NA	NA	NA	NA	NA	NA	NA	NA	NA	NA	NA	NA	NA	9	NA	NA	NA	6	NA	NA	NA	NA	61	NA	33	NA	5
20	135	0.9924	0.9925	34S - 32S difference (-1.0034, 13C-12C difference)	1	Isotope	0.907416	58	21	NA	NA	NA	NA	NA	8	15	7	10	NA	NA	9	NA	NA	NA	NA	NA	NA	NA	NA	NA	NA	NA	NA	NA	NA	NA	NA	NA	NA	NA	NA	NA	NA	9	17	19	17	8	14
222	53	61.9705	61.9705	Na - 40Caformate difference	1	Neutral adduct	2.81851	107	74	11	NA	NA	NA	NA	NA	NA	NA	NA	NA	NA	5	NA	NA	NA	NA	NA	NA	NA	NA	NA	NA	NA	NA	NA	NA	NA	18	NA	NA	5	36	NA	NA	95	28	162	80	67	19
160	176	29.0346	29.0347	C2H4 (+1.0034, 13C-12C difference)	1	In-source fragment	0.571584	64	206	NA	NA	NA	NA	11	NA	NA	23	59	NA	NA	NA	NA	NA	NA	NA	NA	NA	NA	NA	NA	NA	NA	NA	NA	NA	NA	NA	NA	NA	23	NA	NA	NA	NA	NA	7	5	NA	NA
243	196	75.9295	75.9296	39K37Cl (potassium chloride)	1	Neutral adduct	0.437	NA	33	115	88	NA	NA	NA	NA	NA	NA	NA	NA	NA	24	NA	NA	NA	NA	NA	NA	NA	NA	NA	NA	NA	NA	NA	NA	NA	NA	6	NA	NA	NA	5	NA	6	NA	NA	NA	9	NA
182	224	43.0058	43.0058	CHNO	1	In-source fragment and biological transformation	0.328149	43	57	NA	NA	NA	NA	NA	NA	NA	NA	NA	NA	NA	NA	NA	NA	NA	NA	NA	NA	NA	9	NA	NA	NA	NA	NA	NA	NA	NA	NA	6	11	11	NA	NA	NA	NA	NA	NA	NA	NA
142	237	22.9966	22.9965	NO2	2	Other	0.215709	45	121	NA	NA	NA	NA	NA	NA	NA	5	15	NA	NA	10	NA	NA	NA	NA	NA	NA	NA	NA	NA	NA	5	NA	NA	NA	NA	NA	NA	NA	NA	NA	NA	NA	NA	7	11	12	NA	7
67	180	6.0106	6.0106	C2H2O - CH4O2 difference OR C2-H2 - CO difference	1	Other	0.563298	14	60	NA	NA	NA	NA	NA	NA	NA	NA	NA	NA	NA	NA	NA	13	NA	NA	NA	NA	NA	NA	NA	NA	NA	NA	NA	NA	NA	NA	NA	5	97	49	NA	NA	NA	6	5	6	NA	NA
117	228	17.9711	17.971	39K37Cl - Na35Cl difference	1	Neutral adduct	0.318567	7	30	NA	NA	NA	NA	NA	NA	NA	NA	NA	NA	NA	16	NA	NA	NA	NA	NA	NA	NA	NA	NA	NA	NA	NA	NA	NA	NA	NA	15	NA	6	7	NA	NA	14	20	NA	14	20	14
210	165	56.0262	56.0262	C3H4O	1	Other	0.660639	17	99	NA	NA	NA	NA	NA	NA	NA	NA	7	NA	NA	NA	NA	NA	NA	NA	NA	NA	NA	6	NA	NA	NA	NA	NA	NA	NA	NA	NA	NA	130	57	NA	NA	NA	NA	NA	10	NA	NA
102	137	15.0109	15.0109	HN	1	Biological transformation	0.893158	10	95	NA	NA	NA	NA	NA	NA	NA	NA	7	NA	NA	NA	NA	10	NA	NA	NA	NA	NA	NA	NA	NA	NA	NA	NA	NA	61	NA	NA	NA	64	NA	NA	NA	NA	62	NA	12	NA	16
258	78	115.917	115.917	Na35Cl + Na35Cl (sodium chloride)	1	Neutral adduct	1.76923	7	8	15	51	NA	NA	NA	NA	NA	NA	NA	NA	NA	36	NA	NA	NA	NA	NA	NA	NA	NA	NA	NA	NA	NA	NA	5	NA	NA	NA	NA	NA	NA	NA	NA	46	NA	41	18	53	NA
153	145	27.0109	27.0109	CHN	1	Biological transformation	0.812999	25	46	NA	NA	NA	NA	NA	NA	NA	NA	NA	NA	NA	NA	NA	NA	NA	NA	5	NA	NA	NA	NA	NA	22	NA	NA	NA	24	NA	NA	NA	32	NA	NA	NA	NA	NA	NA	16	NA	NA
122	157	18.0299	18.0299	NH3 (+1.0034, 13C-12C difference)	1	In-source fragment and biological transformation	0.711875	14	105	NA	NA	NA	NA	NA	NA	10	NA	17	NA	NA	NA	NA	NA	NA	NA	NA	NA	NA	NA	NA	NA	NA	NA	NA	NA	9	NA	NA	NA	10	NA	NA	NA	NA	29	NA	6	NA	6
264	107	135.974	135.9735 or 135.9732	CH3N3OPS or C5N2OS	1	Other	1.21609	NA	NA	16	49	NA	NA	NA	NA	NA	NA	NA	NA	NA	NA	NA	NA	NA	NA	NA	NA	NA	7	NA	NA	NA	NA	5	NA	NA	NA	NA	NA	5	34	NA	NA	7	NA	10	8	66	NA
106	123	15.9751	15.9748 or 15.9750	41KCO2H - C2HNP difference	1	Other	1.02573	5	7	NA	NA	NA	NA	NA	NA	NA	NA	NA	NA	NA	NA	NA	NA	NA	NA	NA	NA	NA	NA	NA	NA	NA	NA	NA	NA	NA	NA	10	13	15	61	NA	NA	NA	8	NA	15	NA	13
98	70	14.6756	14.6754	C2H4O	3	In-source fragment and biological transformation	1.97798	NA	13	NA	NA	NA	NA	NA	NA	NA	NA	162	NA	NA	NA	NA	57	NA	NA	NA	NA	NA	NA	NA	NA	NA	NA	NA	NA	283	NA	NA	NA	180	NA	NA	NA	NA	567	NA	NA	NA	27
155	224	27.0277	27.028	C2H4 (-1.0034, 13C-12C difference)	1	In-source fragment and biological transformation	0.329499	50	153	NA	NA	NA	NA	NA	NA	NA	18	42	NA	NA	NA	NA	NA	NA	NA	NA	NA	NA	NA	NA	NA	NA	NA	NA	NA	NA	NA	NA	NA	17	NA	NA	NA	NA	NA	NA	NA	NA	NA
237	260	70.0782	70.0783	C5H10	1	Other	0.100877	5	65	NA	NA	NA	NA	NA	NA	NA	NA	NA	NA	NA	NA	NA	NA	NA	NA	NA	NA	NA	NA	NA	NA	NA	NA	NA	NA	15	NA	NA	NA	107	19	NA	NA	NA	NA	NA	6	NA	NA
144	254	23.0759	23.076	C2H4 - (Na-NH4) difference	1	Other	0.105428	35	54	NA	NA	NA	NA	NA	NA	NA	NA	NA	NA	NA	NA	NA	NA	NA	NA	NA	NA	NA	NA	NA	NA	5	NA	NA	NA	9	NA	NA	NA	36	NA	NA	NA	NA	NA	NA	NA	NA	NA
202	228	50.9973	50.9970 or 50.9976	CN3O3 or C3H2O4	2	Other	0.324924	67	42	NA	NA	NA	NA	NA	NA	NA	5	NA	NA	NA	NA	NA	NA	NA	NA	NA	NA	NA	NA	NA	NA	NA	NA	NA	NA	NA	NA	NA	NA	24	25	NA	NA	NA	6	NA	NA	NA	NA
184	254	43.0422	43.0422	C2H5N	1	Other	0.110137	32	93	NA	NA	NA	NA	5	NA	NA	NA	NA	NA	NA	NA	NA	NA	NA	NA	NA	NA	NA	NA	NA	NA	7	NA	NA	NA	NA	NA	NA	NA	27	NA	NA	NA	NA	12	NA	NA	NA	NA
44	162	2.0073	2.0076	C2H2 - CH3N difference	1	Other	0.678455	8	7	NA	NA	NA	NA	NA	NA	NA	NA	7	NA	NA	NA	NA	NA	NA	NA	NA	NA	NA	NA	NA	NA	NA	NA	NA	NA	7	NA	NA	NA	8	NA	NA	NA	NA	NA	NA	5	NA	5
89	244	13.0078	13.0078	CH	1	Other	0.213037	NA	14	NA	NA	NA	NA	NA	NA	NA	NA	61	NA	NA	NA	NA	NA	NA	NA	NA	NA	NA	NA	NA	NA	NA	NA	NA	NA	38	NA	NA	NA	13	12	NA	NA	NA	17	NA	14	NA	5
83	134	11.5079	11.508	Acetonitrile - water difference	2	Neutral adduct	0.920333	NA	5	NA	NA	NA	NA	NA	NA	NA	NA	13	NA	NA	NA	NA	9	NA	NA	NA	NA	NA	NA	NA	NA	NA	NA	NA	NA	13	NA	NA	NA	35	NA	NA	NA	NA	NA	NA	NA	NA	NA
19	176	0.984	0.984	O-NH	1	Biological transformation	0.574977	23	77	NA	NA	NA	NA	NA	6	7	NA	NA	NA	NA	NA	NA	NA	NA	NA	NA	NA	NA	NA	NA	NA	NA	NA	NA	NA	NA	NA	NA	NA	35	NA	NA	NA	NA	25	NA	NA	NA	NA
192	196	45.0578	45.0578	C2H7N	1	Other	0.440572	10	114	NA	NA	NA	NA	NA	NA	NA	NA	9	NA	NA	NA	NA	NA	NA	NA	NA	NA	NA	NA	NA	NA	16	NA	NA	NA	NA	NA	NA	NA	36	NA	NA	NA	NA	NA	NA	NA	NA	NA
197	188	47.9298	47.9293	56Feformate - NH435Cl difference	1	Neutral adduct	0.475561	9	5	NA	24	NA	NA	NA	NA	NA	NA	NA	NA	NA	38	NA	NA	NA	NA	NA	NA	NA	NA	NA	NA	NA	NA	NA	NA	NA	NA	NA	NA	6	NA	NA	NA	8	NA	9	5	NA	NA
260	172	125.946	125.946	Na35Cl+NaCOOH (sodium chloride + sodium formate)	1	Neutral adduct	0.598992	9	NA	NA	9	NA	NA	NA	NA	NA	NA	NA	NA	NA	60	NA	NA	NA	NA	NA	NA	NA	NA	NA	NA	NA	NA	NA	NA	NA	5	NA	NA	NA	12	NA	NA	NA	NA	26	23	NA	NA
226	122	65.9904	65.9904 or 65.9903	Sodium formate - (37Cl-35Cl) difference	1	Neutral adduct	1.04483	26	13	NA	21	NA	NA	NA	NA	NA	NA	NA	NA	NA	55	NA	NA	NA	NA	NA	NA	NA	NA	NA	NA	NA	NA	NA	NA	NA	NA	NA	NA	NA	38	NA	NA	14	NA	19	6	8	NA
261	64	129.958	129.958	H4O4P2	1	In-source fragment	2.27493	81	38	NA	NA	NA	NA	NA	NA	NA	NA	NA	NA	NA	NA	NA	NA	NA	NA	NA	NA	NA	NA	NA	NA	NA	NA	NA	NA	NA	20	NA	NA	5	147	NA	NA	65	NA	159	72	23	NA
205	244	53.0033	53.0033	CH5N2P - (Acetonitrile - H20) difference	1	Other	0.205679	34	65	NA	NA	NA	NA	NA	NA	NA	NA	32	NA	NA	NA	NA	NA	NA	NA	NA	NA	NA	NA	NA	NA	NA	NA	NA	NA	NA	NA	NA	NA	9	NA	NA	NA	NA	NA	NA	NA	NA	NA
16	260	0.6657	0.6657	37Cl - 35Cl difference	3	Multiple charge state	0.101557	39	NA	NA	NA	NA	NA	17	NA	NA	NA	NA	NA	NA	NA	NA	NA	NA	15	NA	NA	NA	NA	NA	NA	NA	NA	NA	NA	NA	NA	NA	NA	5	NA	NA	NA	NA	13	NA	NA	NA	NA
165	254	31.0422	31.0422	CH5N	1	Other	0.108202	14	108	NA	NA	NA	NA	NA	NA	NA	NA	6	NA	NA	NA	NA	NA	NA	NA	NA	NA	NA	NA	NA	NA	NA	NA	NA	NA	NA	NA	NA	NA	19	NA	NA	NA	NA	NA	NA	NA	NA	NA
159	234	29.0265	29.0266	CH3N	1	In-source fragment and biological transformation	0.248994	14	73	NA	NA	NA	NA	7	NA	NA	NA	NA	NA	NA	NA	NA	NA	NA	NA	NA	NA	NA	NA	NA	NA	NA	NA	NA	NA	NA	NA	NA	NA	19	NA	NA	NA	NA	NA	NA	9	NA	NA
129	224	20.9293	20.9293	Ammonia - (K-H) difference	1	Other	0.330129	NA	13	NA	NA	NA	NA	NA	NA	NA	NA	NA	NA	NA	NA	NA	NA	NA	NA	NA	NA	NA	NA	NA	NA	NA	NA	NA	NA	39	NA	9	NA	24	NA	NA	NA	NA	32	NA	NA	NA	NA
63	208	4.979	4.9789	Acetonitrile-H20 - CO difference	1	Neutral adduct and in-source fragment	0.360514	9	61	NA	NA	NA	NA	NA	NA	5	NA	NA	NA	NA	NA	NA	NA	NA	NA	NA	NA	NA	NA	NA	NA	NA	NA	NA	NA	NA	NA	NA	NA	20	NA	NA	NA	NA	5	NA	NA	NA	NA
56	205	3.952	3.952	[M+Na]+ - [M+NH4]+ difference (-1.0034, 13C-12C difference)	1	Charged adduct	0.367852	NA	35	NA	5	NA	NA	NA	NA	NA	NA	NA	NA	NA	NA	NA	NA	NA	NA	NA	NA	NA	NA	NA	NA	NA	NA	NA	NA	16	NA	NA	NA	5	NA	NA	NA	NA	34	NA	NA	NA	NA
41	169	2.0031	2.00307	14N - 12C difference	1	Isotope	0.616668	9	NA	5	NA	NA	NA	5	NA	NA	NA	NA	NA	NA	NA	NA	NA	NA	NA	NA	NA	NA	NA	NA	NA	NA	NA	NA	NA	NA	NA	NA	NA	10	NA	NA	NA	NA	6	7	14	NA	NA
54	216	3.0109	3.0109	C - HN difference	1	Other	0.336143	NA	54	NA	NA	NA	NA	NA	NA	NA	NA	13	NA	NA	NA	NA	NA	NA	NA	NA	NA	NA	NA	NA	NA	10	NA	NA	NA	NA	NA	NA	NA	25	NA	NA	NA	NA	NA	6	13	NA	NA
245	232	77.9429	77.9425	OP2	1	Other	0.310202	85	26	NA	NA	NA	NA	NA	NA	NA	NA	NA	NA	NA	7	NA	NA	NA	NA	NA	NA	NA	NA	NA	NA	NA	NA	NA	NA	NA	NA	NA	NA	NA	26	NA	NA	19	NA	7	6	6	NA
220	216	60.9671	60.9677	HN2P3	2	Other	0.344822	30	26	NA	NA	NA	NA	NA	NA	NA	NA	NA	NA	NA	NA	NA	NA	NA	NA	NA	NA	NA	NA	NA	NA	NA	NA	NA	NA	NA	NA	NA	NA	13	8	NA	NA	46	NA	36	19	15	NA
91	202	13.0317	13.0317	CH3N - O difference	1	Biological transformation	0.387697	14	35	NA	NA	NA	NA	NA	NA	6	NA	NA	NA	NA	NA	NA	NA	NA	NA	NA	NA	NA	NA	NA	NA	NA	NA	NA	NA	NA	NA	NA	NA	26	NA	NA	NA	NA	NA	NA	NA	NA	NA
4	85	0.2004	0.2007	13C - 12C difference	5	Multiple charge state	1.64256	NA	NA	NA	24	NA	NA	182	NA	NA	NA	85	NA	NA	NA	NA	NA	NA	NA	NA	NA	NA	NA	NA	NA	NA	NA	NA	NA	8	NA	NA	NA	NA	NA	NA	NA	NA	11	NA	73	NA	NA
221	199	61.9526	61.9535	[M+Na+K]+ - [M+H]+ difference	1	Charged adduct	0.428009	NA	NA	13	23	NA	NA	NA	NA	NA	NA	NA	NA	NA	14	NA	NA	NA	NA	NA	NA	NA	NA	NA	NA	NA	NA	NA	NA	NA	NA	NA	NA	NA	19	NA	NA	24	NA	9	NA	26	NA
31	216	1.0065	1.0063	Hydrogen (1H and 2H)	1	Isotope	0.336355	9	29	NA	NA	NA	NA	NA	NA	NA	NA	NA	NA	NA	NA	NA	NA	NA	NA	NA	NA	NA	NA	NA	NA	NA	NA	NA	NA	8	NA	NA	NA	11	NA	NA	NA	NA	NA	8	11	NA	NA
79	90	10.9909	10.991	[M+H]+ - [M+Na]+ difference	2	Charged adduct	1.54495	5	29	51	NA	NA	NA	NA	NA	NA	NA	NA	NA	NA	NA	NA	NA	NA	NA	NA	NA	NA	NA	NA	NA	NA	NA	NA	NA	NA	NA	NA	NA	19	NA	NA	NA	26	91	16	135	22	52
124	130	18.9734	18.9733	64Zn - 26Mg difference	2	Multiple charge state	0.962838	12	32	NA	NA	NA	NA	NA	NA	NA	NA	NA	NA	NA	NA	NA	NA	NA	NA	NA	NA	NA	NA	NA	NA	NA	NA	NA	NA	NA	NA	NA	NA	22	32	NA	NA	NA	29	NA	40	NA	37
137	235	22.0123	22.0125	H2N3	2	Other	0.229746	NA	NA	NA	NA	NA	NA	NA	NA	NA	NA	18	NA	NA	NA	NA	NA	NA	NA	NA	NA	NA	NA	NA	NA	NA	NA	NA	NA	32	NA	NA	NA	19	NA	NA	NA	NA	22	NA	NA	NA	NA
71	237	7.99	7.9898	C4H2 - C2H2O2 difference	1	Other	0.217183	NA	17	NA	NA	NA	NA	NA	NA	NA	NA	NA	NA	NA	NA	NA	NA	NA	NA	NA	NA	NA	NA	NA	NA	NA	NA	NA	NA	NA	NA	NA	NA	18	16	NA	NA	NA	NA	NA	18	NA	NA
88	235	12.9953	12.9952	N-H difference	1	Biological transformation	0.228007	18	61	NA	NA	NA	NA	NA	NA	NA	NA	NA	NA	NA	NA	NA	NA	NA	NA	NA	NA	NA	NA	NA	NA	NA	NA	NA	NA	NA	NA	NA	NA	32	NA	NA	NA	NA	NA	NA	NA	NA	NA
225	251	64.9789	64.9792	H2O2P	1	In-source fragment	0.204597	NA	8	NA	NA	NA	NA	NA	NA	NA	NA	NA	NA	NA	5	NA	NA	NA	NA	NA	NA	NA	NA	NA	NA	NA	NA	NA	NA	NA	NA	NA	NA	14	NA	NA	NA	NA	NA	7	96	NA	NA
212	169	56.9552	56.9553	Na35Cl (-1.0034, 13C-12C difference)	1	Neutral adduct	0.624681	66	29	NA	NA	NA	NA	NA	NA	NA	NA	NA	NA	NA	36	NA	NA	NA	NA	NA	NA	NA	NA	NA	NA	NA	NA	NA	NA	NA	NA	NA	NA	NA	NA	NA	NA	21	NA	30	9	14	NA
175	244	39.0109	30.0109	C2HN	1	Other	0.209063	25	31	NA	NA	NA	NA	NA	NA	NA	NA	NA	NA	NA	NA	NA	NA	NA	NA	NA	NA	NA	NA	NA	NA	NA	NA	NA	NA	NA	NA	NA	NA	22	NA	NA	NA	NA	NA	NA	NA	NA	NA
82	181	11.0322	11.0322	(Sodium formate) - Na35Cl difference (+1.0034, 13C-12C difference)	1	Neutral adduct	0.530154	69	15	NA	NA	NA	NA	NA	NA	NA	NA	NA	NA	NA	29	NA	NA	NA	NA	NA	NA	NA	NA	NA	NA	NA	NA	NA	NA	NA	NA	NA	NA	NA	NA	NA	NA	28	NA	21	NA	22	NA
64	147	5.9587	5.9587	[M+Na]+ - [M+NH4]+ difference (+1.0034, 13C-12C difference)	1	Charged adduct	0.776099	NA	23	NA	NA	NA	NA	NA	NA	NA	NA	NA	NA	NA	NA	NA	NA	NA	NA	NA	NA	NA	NA	NA	NA	NA	NA	NA	NA	8	NA	NA	NA	5	NA	NA	NA	NA	46	NA	5	NA	NA
259	101	117.914	117.914	CHCl3 (chloroform)	1	Neutral adduct	1.32266	NA	NA	18	58	NA	NA	NA	NA	NA	NA	NA	NA	NA	32	NA	NA	NA	NA	NA	NA	NA	NA	NA	NA	NA	NA	NA	NA	NA	NA	NA	NA	NA	NA	NA	NA	40	NA	30	10	50	NA
161	251	29.3512	29.3508	C4H8O2	3	Other	0.204098	NA	NA	NA	NA	NA	NA	NA	NA	NA	NA	25	NA	NA	NA	NA	NA	NA	NA	NA	NA	NA	NA	NA	NA	NA	NA	NA	NA	49	NA	NA	NA	NA	NA	NA	NA	NA	305	NA	NA	NA	9
15	254	0.504	0.5039	H	2	Other	0.106387	NA	NA	NA	NA	NA	NA	6	NA	NA	NA	NA	NA	NA	NA	NA	NA	NA	NA	NA	NA	NA	NA	NA	NA	NA	NA	NA	NA	29	NA	NA	NA	NA	NA	NA	NA	NA	8	NA	20	NA	NA
74	244	8.5133	8.5133	[M+H]+ - [M+NH4]+ difference	2	Charged adduct	0.206645	NA	NA	NA	NA	NA	NA	NA	NA	NA	NA	NA	NA	NA	NA	NA	12	NA	NA	NA	NA	NA	NA	NA	NA	NA	NA	NA	NA	5	NA	NA	NA	NA	NA	NA	NA	NA	75	NA	NA	NA	8
229	174	67.9853	67.9852	C2H2NO4S	2	Other	0.575308	NA	NA	NA	5	NA	NA	NA	NA	NA	NA	NA	NA	NA	NA	NA	NA	NA	NA	NA	NA	NA	NA	NA	NA	NA	NA	NA	NA	NA	NA	NA	NA	NA	6	NA	NA	NA	NA	10	7	NA	NA
128	123	20.5133	20.5133	Acetonitrile	2	Neutral adduct	1.03215	NA	NA	NA	5	NA	NA	NA	NA	NA	NA	NA	NA	NA	NA	NA	NA	NA	NA	NA	NA	NA	NA	NA	NA	NA	NA	6	NA	NA	NA	NA	NA	NA	NA	NA	NA	NA	31	NA	NA	NA	NA
257	228	113.92	113.9202 or 113.9203	(2 x Na35Cl) - (37Cl-35Cl difference) difference	1	Other	0.323595	NA	NA	NA	14	NA	NA	NA	NA	NA	NA	NA	NA	NA	15	NA	NA	NA	NA	NA	NA	NA	NA	NA	NA	NA	NA	NA	NA	NA	NA	NA	NA	NA	NA	NA	NA	23	NA	9	6	20	NA
250	169	83.9524	83.9524	H - 40Caformate difference	1	Neutral adduct	0.618915	18	30	NA	NA	NA	NA	NA	NA	NA	NA	NA	NA	NA	NA	NA	NA	NA	NA	NA	NA	NA	NA	NA	NA	NA	NA	NA	NA	NA	NA	NA	NA	NA	NA	NA	NA	7	NA	14	52	NA	NA
48	216	2.4777	2.4777	[M+NH4]+ - [M+Na]+ difference	2	Charged adduct	0.336711	NA	NA	NA	NA	NA	NA	NA	NA	NA	NA	NA	NA	NA	NA	NA	NA	NA	NA	NA	NA	NA	NA	NA	NA	NA	NA	NA	NA	33	NA	NA	NA	NA	NA	NA	NA	NA	244	NA	NA	NA	5
194	260	46.0066	46.0068	C5H2NO	2	Other	0.104475	NA	NA	NA	NA	NA	NA	NA	NA	NA	NA	NA	NA	NA	NA	NA	NA	NA	NA	NA	NA	NA	NA	NA	NA	NA	NA	NA	NA	NA	NA	NA	NA	NA	NA	NA	NA	NA	NA	NA	NA	NA	NA
[truncated: 102 more columns]

## Sheet: SI9_MS company
Study	Rank	m/z difference (experimental)	m/z difference (theoretical)	Annotation	Charge	Annotation class	MTBLS297_NEG1	MTBLS297_NEG2	ST000601_AN000920_Results.csv	ST000931_AN001526_Results.csv	ST262_NEG	MTBLS372_NEG	MTBLS372_POS	ST001268_AN002105_Results.csv	ST001268_AN002106_Results.csv	ST000604_AN000924_Results.csv	ST000695_AN001075_Results.csv	ST000724_AN001134.csv	ST000724_AN001135.csv	ST000763_AN001201.csv	ST321_NEG	ST321_POS	ST325_POS	ST382_POS	ST89_POS	MTBLS403_POS	MTBLS286_POS	MTBLS287_NEG	ST000584_AN000898_Liver.csv	ST000651_AN000983_Results.csv	ST000651_AN000984_Results.csv	ST000651_AN000985_Results.csv	ST000651_AN000986_Results.csv	ST000653_AN000991_Results.csv	ST000653_AN000992_Results.csv	ST000787_AN001248_Results.csv	ST001268_AN002107_Results.csv	ST001268_AN002108_Results.csv	MTBLS291_POS	MTBLS160_NEG	MTBLS160_POS	MTBLS341_NEG	MTBLS341_POS	MTBLS441_NEG1	MTBLS441_NEG2	MTBLS441_POS1	MTBLS441_POS2	MTBLS2_DATA	ST259_NEG
Dataset download source							Metabolights	Metabolights	Metabolomics Workbench	Metabolomics Workbench	Metabolomics Workbench	Metabolights	Metabolights	Metabolomics Workbench	Metabolomics Workbench	Metabolomics Workbench	Metabolomics Workbench	Metabolomics Workbench	Metabolomics Workbench	Metabolomics Workbench	Metabolomics Workbench	Metabolomics Workbench	Metabolomics Workbench	Metabolomics Workbench	Metabolomics Workbench	Metabolights	Metabolights	Metabolights	Metabolomics Workbench	Metabolomics Workbench	Metabolomics Workbench	Metabolomics Workbench	Metabolomics Workbench	Metabolomics Workbench	Metabolomics Workbench	Metabolomics Workbench	Metabolomics Workbench	Metabolomics Workbench	Metabolights	Metabolights	Metabolights	Metabolights	Metabolights	Metabolights	Metabolights	Metabolights	Metabolights	Metabolights	Metabolomics Workbench
Research Institution							Leibniz Institute of Plant Biochemistry – IPB Halle	Leibniz Institute of Plant Biochemistry – IPB Halle	University of Colorado, Denver	Weill Cornell Medicine	Weill Cornell Medicine	Unknown	Unknown	University of Colorado, Denver	University of Colorado, Denver	University of California, Davis	University of Michigan	University of Michigan	University of Michigan	University of Michigan	University of California, Davis	University of California, Davis	University of California, Davis	University of California, Davis	University of California, Davis	Chinese Academy of Agricultural Sciences	Max Planck Institute of Molecular Plant Physiology	Max Planck Institute of Molecular Plant Physiology	Mayo Clinic	Mayo Clinic	Mayo Clinic	Mayo Clinic	Mayo Clinic	Mayo Clinic	Mayo Clinic	Mayo Clinic	University of Colorado, Denver	University of Colorado, Denver	Helmholtz Zentrum München	Leibniz Institute of Plant Biochemistry – IPB Halle	Leibniz Institute of Plant Biochemistry – IPB Halle	Leibniz Institute of Plant Biochemistry – IPB Halle	Leibniz Institute of Plant Biochemistry – IPB Halle	Leibniz Institute of Plant Biochemistry – IPB Halle	Leibniz Institute of Plant Biochemistry – IPB Halle	Leibniz Institute of Plant Biochemistry – IPB Halle	Leibniz Institute of Plant Biochemistry – IPB Halle	Leibniz Institute of Plant Biochemistry – IPB Halle	McMaster University
Species							Tomato	Tomato	Homo sapiens	Mycobacterium tuberculosis	Mycobacterium tuberculosis H37Rv	Ash Tree	Ash Tree	Homo sapiens	Homo sapiens	Mus musculus (mouse)	Homo sapiens	Tamiasciurus hudsonicus	Tamiasciurus hudsonicus	Homo sapiens	Mus musculus (mouse)	Mus musculus (mouse)	Mus musculus (mouse)	Homo sapiens	Homo sapiens	Tea	Rice	Rice	Danio rerio	Mus musculus (mouse)	Mus musculus (mouse)	Mus musculus (mouse)	Mus musculus (mouse)	Mus musculus (mouse)	Mus musculus (mouse)	Homo sapiens	Homo sapiens	Homo sapiens	C.elegans	Arabidopsis thaliana	Arabidopsis thaliana	Arabidopsis	Arabidopsis	Arabidopsis	Arabidopsis	Arabidopsis	Arabidopsis	Arabidopsis	Sinorhizobium meliloti
Sample Type							Tomato Leaves/Trichomes	Tomato Leaves/Trichomes	Blood (incl. serum and plasma)	Cell	Cell	Leaf	Leaf	Blood (incl. serum and plasma)	Blood (incl. serum and plasma)	Lung tissue	Blood (incl. serum and plasma)	Blood (incl. serum and plasma)	Blood (incl. serum and plasma)	Blood (incl. serum and plasma)	Feces	Feces	Liver tissue/Intestine tissue/Blood	Urine	Urine	Tissue	Seed	Seed	Liver tissue	Heart tissue/Muscle Tissue	Heart tissue/Muscle Tissue	Heart tissue/Muscle Tissue	Heart tissue/Muscle Tissue	Heart tissue/Muscle Tissue	Heart tissue/Muscle Tissue	Bone marrow	Blood (incl. serum and plasma)	Blood (incl. serum and plasma)	Tissue	Root exudates	Root exudates	Root/leaf/root exudate	Root/leaf/root exudate	Root exudate	Root exudate	Root tissue	Root tissue	Leaf	Cell
Assay							Reversed phase including lipidomics	Reversed phase including lipidomics	Reversed phase including lipidomics	HILIC and normal phase	Reversed phase including lipidomics	Reversed phase including lipidomics	Reversed phase including lipidomics	Reversed phase including lipidomics	Reversed phase including lipidomics	Reversed phase including lipidomics	Reversed phase including lipidomics	Reversed phase including lipidomics	Reversed phase including lipidomics	Reversed phase including lipidomics	Reversed phase including lipidomics	Reversed phase including lipidomics	HILIC and normal phase	Reversed phase including lipidomics	Reversed phase including lipidomics	Reversed phase including lipidomics	Reversed phase including lipidomics	Reversed phase including lipidomics	Reversed phase including lipidomics	HILIC and normal phase	HILIC and normal phase	Reversed phase including lipidomics	Reversed phase including lipidomics	HILIC and normal phase	HILIC and normal phase	HILIC and normal phase	HILIC and normal phase	HILIC and normal phase	Reversed phase including lipidomics	Reversed phase including lipidomics	Reversed phase including lipidomics	Reversed phase including lipidomics	Reversed phase including lipidomics	Reversed phase including lipidomics	Reversed phase including lipidomics	Reversed phase including lipidomics	Reversed phase including lipidomics	Reversed phase including lipidomics	HILIC and normal phase
LC Instrument							Waters Acquity UPLC	Waters Acquity UPLC	Unknown	Agilent 1290	Agilent 1290 LC	Agilent 1200	Agilent 1200	Agilent 1290	Agilent 1290	Unknown	Agilent (system unknown)	Agilent (system unknown)	Agilent (system unknown)	Agilent (system unknown)	Agilent 1290 LC	Agilent 1290 LC	Agilent 1290 LC	Agilent 1290 LC	Waters Acquity UPLC	Agilent 1290 Infinity	Agilent 1290 Inifinity II LCTM	Agilent 1290 Inifinity II LCTM	Agilent 1290 Infinity	Agilent 1290 Infinity	Agilent 1290 Infinity	Agilent 1290 Infinity	Agilent 1290 Infinity	Agilent 1290 Infinity	Agilent 1290 Infinity	Agilent 1290 Infinity	Agilent 1290	Agilent 1290	Waters Acquity UPLC	Waters Acquity UPLC	Waters Acquity UPLC	Waters Acquity UPLC	Waters Acquity UPLC	Waters Acquity UPLC	Waters Acquity UPLC	Waters Acquity UPLC	Waters Acquity UPLC	Waters Acquity UPLC	Agilent 1200
LC Column							Macherey-Nagel NUCLEOSHELL RP 18 (2.7 µm, 2 mm x 150 mm)	Macherey-Nagel NUCLEOSHELL RP 18 (2.7 µm, 2 mm x 150 mm)	Agilent Zorbax RRHD SB-C18 (100 x 2.1mm, 1.8um)	Microsolv Diamond hydride (150mm, 4um)	Microsolv Diamond hydride 4 micron, 150 mm	Agilent Polaris C18 (1.8 µm, 2.1 x 250 mm)	Agilent Polaris C18 (1.8 µm, 2.1 x 250 mm)	Agilent Zorbax RRHD SB-C18 (100 x 2.1mm, 1.8um)	Agilent Zorbax RRHD SB-C18 (100 x 2.1mm, 1.8um)	Waters Acquity CSH C18 (100 x 2.1mm, 1.7um)	Waters Acquity HSS T3 (50 x 2.1mm, 1.8um)	Waters Acquity HSS T3 (50 x 2.1mm, 1.8um)	Waters Acquity HSS T3 (50 x 2.1mm, 1.8um)	Waters Acquity HSS T3 (50 x 2.1mm, 1.8um)	Waters Acquity CSH C18 (1.7um, 2.1x100mm)	Waters Acquity CSH C18 (1.7um, 2.1x100mm)	Waters Acquity UPLC BEH Amide Column (1.7 µm,2.1 mm x 150 mm)	Waters Acquity UPLC BEH C18 (1.7 um, 2.1x100 mm)	Waters Acquity CSH C18 (1.7um, 2.1x100mm)	Agilent ZORBAX Eclipse Plus C18 (1.8 µm, 2.1 mm x 100 mm)	Agilent ZORBAX Eclipse Plus C18 (1.8 µm, 3.0 mm x 150 mm)	Agilent ZORBAX Eclipse Plus C18 (1.8 µm, 3.0 mm x 150 mm)	Waters Acquity HSS C18 (150 x 2.1mm, 1.8um)	Waters Acquity BEH Amide (150 x 2.1mm, 1.7um)	Waters Acquity BEH Amide (150 x 2.1mm, 1.7um)	Waters Acquity HSS C18 (150 x 2.1mm, 1.8um)	Waters Acquity HSS C18 (150 x 2.1mm, 1.8um)	Waters Acquity BEH Amide (150 x 2.1mm, 1.7um)	Waters Acquity BEH Amide (150 x 2.1mm, 1.7um)	Waters Acquity BEH Amide (150 x 2.1mm, 1.7um)	Phenomenex Kinetex HILIC 100A (50 x 2.1 mm, 2.6um)	Phenomenex Kinetex HILIC 100A (50 x 2.1 mm, 2.6um)	Waters Cortecs C18 column (150 mm x 2.1 mm ID, 1.6 µm)	Waters HSS T3 column (100 x 1.0 mm, 1.8 µm)	Waters HSS T3 column (100 x 1.0 mm, 1.8 µm)	Waters HSS T3 column (100 x 1.0 mm, 1.8 µm)	Waters HSS T3 column (100 x 1.0 mm, 1.8 µm)	Waters HSS T3 column (100 x 1.0 mm, 1.8 µm)	Waters HSS T3 column (100 x 1.0 mm, 1.8 µm)	Waters HSS T3 column (100 x 1.0 mm, 1.8 µm)	Waters HSS T3 column (100 x 1.0 mm, 1.8 µm)	Waters HSS T3 column (100 x 1.0 mm, 1.8 µm)	Phenomenex Kinetic HILIC (2.6 um, 50 mm x 2.1 mm)
MS Instrument							ABSciex Triple TOF 5600	ABSciex Triple TOF 5600	Agilent 6210 TOF	Agilent 6220 TOF	Agilent 6220 TOF	Agilent 6520 QTOF	Agilent 6520 QTOF	Agilent 6520 QTOF	Agilent 6520 QTOF	Agilent 6530 QTOF	Agilent 6530 QTOF	Agilent 6530 QTOF	Agilent 6530 QTOF	Agilent 6530 QTOF	Agilent 6530 QTOF	Agilent 6530 QTOF	Agilent 6530 QTOF	Agilent 6530 QTOF	Agilent 6530 QTOF	Agilent 6540 QTOF	Agilent 6550 QTOF	Agilent 6550 QTOF	Agilent 6550 QTOF	Agilent 6550 QTOF	Agilent 6550 QTOF	Agilent 6550 QTOF	Agilent 6550 QTOF	Agilent 6550 QTOF	Agilent 6550 QTOF	Agilent 6550 QTOF	Agilent 6550 QTOF	Agilent 6550 QTOF	Bruker maXis UHR-ToF-MS	Bruker MicroTOF-Q	Bruker MicroTOF-Q	Bruker MicroTOF-Q	Bruker MicroTOF-Q	Bruker MicroTOF-Q	Bruker MicroTOF-Q	Bruker MicroTOF-Q	Bruker MicroTOF-Q	Bruker MicrOTOF-Q II	Bruker MicrOTOF-Q II
Ion Mode							Negative	Negative	Positive	Negative	Negative	Negative	Positive	Positive	Negative	Positive	Negative	Negative	Positive	Negative	Negative	Positive	Positive	Positive	Positive	Positive	Positive	Negative	Positive	Positive	Negative	Positive	Negative	Positive	Negative	Positive	Positive	Negative	Positive	Negative	Positive	Negative	Positive	Negative	Positive	Negative	Positive	Positive	Negative
No. of samples							12	12	654	36	18	30	30	63	63	567	99	32	32	217	28	28	53	94	59	49	80	80	6947	62	59	59	59	58	55	500	63	63	8	60	60	222	222	40	40	40	40	16	82
No. of metabolite features							3479	3949	2337	13930	23864	10401	7444	8207	11405	2249	1353	3093	8405	5273	1196	1234	1096	1280	2232	3806	1520	1462	15447	1501	2422	3481	2499	1716	1263	79400	18750	15030	6479	1950	3738	3305	3305	2631	3551	2004	2775	15272	1105
134	5	21.9819	21.9819	[M+H]+ - [M+Na]+ difference	1	Charged adduct	7	7	119	22	30	66	73	23	18	64	NA	38	156	31	12	8	11	6	42	6	20	22	28	7	7	78	13	9	NA	88	14	62	5	40	133	127	100	90	63	250	145	293	NA
95	11	14.0156	14.0157	Acetate-formate difference	1	Neutral adduct and in-source fragment and biological transformation	19	6	NA	10	65	6	25	NA	NA	14	NA	12	18	13	13	7	12	NA	9	145	8	6	40	35	27	26	28	23	9	92	11	33	NA	NA	5	11	16	NA	8	NA	8	16	NA
151	14	26.0156	26.0157	C2H2	1	In-source fragment and biological transformation	NA	6	5	NA	36	12	6	6	9	36	NA	6	8	7	18	17	7	NA	124	37	NA	NA	6	21	26	23	16	21	NA	93	51	53	NA	NA	NA	NA	NA	NA	NA	NA	NA	10	NA
146	38	24	24	C2	1	Biological transformation	NA	NA	23	NA	12	5	7	5	14	7	6	29	13	25	NA	NA	15	NA	6	32	NA	NA	7	11	24	32	7	14	6	82	23	20	NA	NA	NA	NA	6	NA	NA	NA	NA	17	NA
46	12	2.0157	2.0157	H2	1	In-source fragment and biological transformation	16	5	29	18	62	30	20	6	NA	6	NA	NA	17	6	5	NA	15	NA	9	155	5	6	NA	29	36	28	8	48	13	186	61	70	NA	9	22	9	20	8	NA	NA	NA	46	NA
120	7	18.0106	18.0106	H20 (water)	1	Neutral adduct and in-source fragment and biological transformation	12	14	12	32	101	19	106	27	NA	13	NA	NA	69	NA	NA	5	NA	13	NA	203	29	NA	16	18	41	58	26	24	15	97	21	34	NA	12	73	19	77	17	10	63	52	238	NA
231	2	67.9874	67.9874	CHO2Na (sodium formate)	1	Neutral adduct	NA	5	13	13	76	6	30	13	224	6	236	111	11	171	NA	NA	NA	NA	NA	NA	7	117	79	12	54	52	131	23	57	73	NA	NA	NA	59	10	185	15	202	153	21	9	20	NA
193	17	46.0055	46.0055 (formic acid)	CH2O2 (formic acid)	1	Neutral adduct and in-source fragment and biological transformation	15	34	9	21	38	22	10	9	20	NA	NA	23	28	15	7	NA	NA	NA	NA	87	13	24	15	NA	29	12	30	NA	NA	19	7	12	NA	19	27	61	19	29	30	9	13	41	NA
37	3	1.9971	1.9971	Chlorine (35Cl and 37Cl)	1	Isotope	6	11	12	14	154	96	77	NA	21	14	NA	NA	23	NA	NA	NA	NA	22	NA	NA	17	23	19	13	61	34	92	13	26	72	64	28	NA	90	73	108	93	82	74	63	92	108	NA
28	1	1.0033	1.0034	Carbon (12C and 13C; M+1)	1	Isotope	8	13	105	187	1768	994	804	9	13	210	NA	NA	6	NA	6	13	16	11	72	NA	NA	NA	28	NA	8	21	8	8	NA	33	NA	NA	NA	166	384	381	402	373	228	464	263	1056	NA
156	32	27.9948	27.9949	CO	1	In-source fragment and biological transformation	5	11	NA	6	15	16	12	5	5	NA	NA	NA	9	NA	NA	NA	NA	NA	NA	67	13	11	9	11	31	9	21	NA	11	10	8	11	NA	9	33	8	14	6	9	5	11	32	NA
188	8	44.0263	44.0262	C2H4O	1	In-source fragment and biological transformation	NA	10	NA	NA	88	NA	6	NA	NA	6	NA	9	25	5	NA	NA	9	NA	NA	73	6	7	18	17	15	27	9	12	7	60	NA	28	NA	NA	123	NA	22	13	NA	64	NA	8	NA
105	18	15.974	15.9739	[M+Na]+ - [M+39K]+ difference	1	Charged adduct	NA	5	8	11	84	24	48	9	NA	5	NA	NA	15	7	NA	NA	NA	51	65	123	30	17	21	NA	NA	31	NA	NA	NA	13	105	87	NA	17	51	17	38	39	10	89	36	86	NA
85	30	12	12	C	1	Biological transformation	NA	NA	5	NA	47	7	17	NA	NA	6	NA	8	6	NA	6	NA	NA	NA	5	59	9	NA	9	NA	20	11	11	NA	NA	61	11	18	NA	NA	9	5	19	9	8	12	13	30	NA
180	46	42.0105	42.0106	C2H2O	1	Biological transformation	7	13	NA	7	31	10	18	NA	NA	NA	NA	6	7	NA	NA	NA	NA	NA	NA	43	5	NA	5	5	39	24	6	12	7	62	9	19	NA	6	8	21	13	NA	7	NA	5	15	NA
158	19	28.0312	28.0313	C2H4	1	In-source fragment and biological transformation	10	NA	NA	12	26	NA	NA	NA	NA	5	NA	NA	6	NA	NA	NA	10	NA	5	71	NA	NA	8	24	40	11	14	30	12	76	22	53	NA	NA	6	NA	NA	NA	NA	NA	NA	5	NA
62	31	4.9554	4.9554	[M+NH4] - [M+Na] difference	1	Charged adduct	NA	NA	13	7	5	NA	157	8	NA	27	NA	NA	38	NA	NA	NA	NA	10	60	45	15	NA	5	16	NA	7	NA	7	NA	39	8	NA	NA	6	121	NA	29	NA	NA	7	NA	24	NA
110	22	15.995	15.9949	O	1	Biological transformation	NA	10	NA	NA	40	9	12	NA	NA	NA	NA	NA	14	5	NA	NA	NA	NA	NA	251	NA	9	8	23	17	30	19	12	8	98	5	24	NA	8	19	37	35	6	10	NA	8	82	NA
219	58	60.0211	60.021	C2H4O2 (acetic acid)	1	Neutral adduct and in-source fragment and biological transformation	58	13	NA	5	30	6	20	5	8	NA	NA	NA	7	NA	5	NA	NA	NA	NA	58	NA	10	8	NA	16	15	7	NA	NA	31	5	13	NA	9	8	19	27	13	12	NA	7	14	NA
136	81	21.9841	21.9843	C2-2H difference	1	Biological transformation	NA	NA	39	NA	NA	25	15	8	5	6	NA	8	30	NA	NA	NA	NA	NA	9	9	NA	NA	NA	NA	9	20	NA	8	NA	69	NA	5	NA	10	36	19	11	6	5	53	10	82	NA
116	35	17.0265	17.0265	[M+H]+ - [M+NH4]+ difference (OR NH3 loss)	1	Charged adduct	NA	NA	13	11	97	NA	55	NA	NA	12	NA	NA	32	NA	NA	NA	10	NA	5	64	13	NA	NA	10	NA	13	NA	19	NA	33	9	NA	NA	NA	58	NA	13	NA	NA	12	13	28	NA
36	28	1.9955	1.9958 (32-34S diff) or 1.9953 (Fe isotopes)	Iron (54Fe and 56Fe) OR Sulphur (32S and 34S)	1	Isotope	NA	NA	8	NA	56	33	9	NA	6	5	NA	NA	13	NA	NA	NA	NA	5	NA	6	NA	NA	11	NA	19	16	43	NA	NA	8	5	NA	NA	19	14	20	20	8	18	6	13	36	NA
265	9	135.975	135.975	CHO2Na + CHO2Na (sodium formate + sodium formate)	1	Neutral adduct	NA	NA	NA	NA	30	NA	NA	NA	81	NA	129	22	5	35	NA	NA	NA	NA	NA	NA	NA	14	61	10	24	22	80	15	19	41	NA	NA	NA	11	5	35	6	23	29	NA	NA	NA	NA
2	123	0.0012	0.0011	63Cu37Cl - 65Cu35Cl difference	1	Isotope and neutral adduct	NA	NA	83	NA	NA	NA	NA	22	47	NA	NA	NA	NA	NA	NA	NA	NA	NA	NA	36	NA	NA	26	22	47	145	68	40	13	160	15	25	NA	NA	NA	NA	NA	NA	NA	NA	NA	NA	NA
42	25	2.0043	2.0043	Oxygen (16O and 18O)	1	Isotope	NA	NA	13	22	219	107	104	NA	NA	11	NA	NA	8	NA	NA	NA	NA	NA	NA	6	NA	NA	9	NA	5	17	7	6	NA	17	NA	NA	NA	10	66	35	24	24	25	80	16	92	NA
230	65	67.9864	67.9866 or 67.9868 or 67.9859	C5N2OS or CH3N3OPS or C2H4NO2P2	2	Other	NA	NA	12	22	7	NA	17	NA	80	NA	39	39	NA	46	NA	NA	NA	NA	NA	NA	NA	9	14	NA	7	10	38	NA	5	NA	NA	NA	NA	14	NA	58	5	81	47	9	NA	NA	NA
176	54	39.9926	39.9925	NaOH (sodium hydroxide)	1	Neutral adduct	NA	NA	12	NA	6	17	27	6	NA	7	NA	NA	61	NA	NA	NA	NA	NA	NA	17	NA	NA	7	9	NA	27	8	10	NA	56	NA	NA	NA	NA	18	7	39	NA	8	33	40	132	NA
163	37	30.0106	30.0106	CH2O	1	Biological transformation	9	NA	NA	6	39	19	23	NA	NA	NA	NA	10	NA	7	NA	NA	NA	NA	NA	132	9	13	NA	NA	12	7	5	NA	NA	31	NA	28	NA	9	18	27	34	8	6	10	NA	22	NA
43	20	2.0062	2.0067	Carbon (12C+12C and 13C+13C; M+2)	1	Isotope	NA	NA	24	15	197	135	72	NA	5	56	NA	NA	8	NA	NA	NA	7	NA	NA	NA	NA	NA	6	NA	NA	8	10	9	NA	26	NA	NA	NA	7	32	24	31	19	19	36	14	92	NA
93	47	13.9793	13.9793	O - H2 difference	1	Biological transformation	NA	5	NA	NA	11	NA	9	NA	NA	NA	NA	8	5	NA	NA	NA	NA	NA	NA	81	NA	6	9	11	16	9	6	13	NA	55	NA	16	NA	11	20	11	18	8	NA	7	9	28	6
186	52	43.9898	43.9898	CO2	1	In-source fragment and biological transformation	14	8	NA	NA	19	23	NA	NA	NA	NA	10	8	7	16	NA	NA	NA	NA	NA	41	5	7	NA	NA	10	NA	9	NA	13	9	NA	18	NA	23	6	27	7	53	16	NA	NA	19	NA
213	16	57.9586	57.9586	Na35Cl (sodium chloride)	1	Neutral adduct	NA	NA	NA	NA	NA	21	6	NA	13	10	NA	36	NA	10	NA	NA	NA	11	NA	NA	NA	NA	25	NA	5	47	124	NA	NA	NA	6	15	NA	NA	NA	NA	NA	NA	NA	NA	NA	NA	13
173	62	37.9559	37.9559	[M+H]+ - [M+K]+ difference	1	Charged adduct	10	NA	5	25	40	26	5	NA	NA	NA	NA	NA	6	NA	NA	NA	NA	NA	NA	55	14	NA	21	NA	NA	39	NA	NA	NA	11	39	25	NA	15	45	17	15	19	16	58	30	50	NA
269	48	203.962	203.962	CHO2Na + CHO2Na + CHO2Na (sodium formate + sodium formate + sodium formate)	1	Neutral adduct	NA	NA	NA	NA	17	NA	NA	NA	20	NA	54	NA	NA	8	NA	NA	NA	NA	NA	NA	NA	NA	36	5	12	17	39	8	11	24	NA	NA	NA	NA	NA	8	NA	NA	5	NA	NA	NA	NA
179	51	41.0266	41.0266	C2H3N (acetonitrile)	1	Neutral adduct	NA	NA	15	30	153	NA	15	9	NA	NA	NA	NA	25	NA	NA	NA	NA	6	14	23	15	NA	NA	NA	NA	9	NA	NA	NA	37	NA	NA	NA	NA	7	NA	NA	NA	NA	10	9	11	NA
38	39	1.9982	1.9982 OR 1.9978 or 1.9978 or 1.9982	41K-39K (1+) difference OR Zinc (64Zn and 68Zn)	1 or 2	Isotope (and multiple charge state)	NA	NA	6	6	37	24	19	NA	NA	7	NA	NA	NA	NA	NA	NA	NA	NA	NA	NA	8	18	NA	NA	8	NA	12	NA	NA	NA	10	7	NA	16	11	10	19	12	14	5	10	37	NA
104	74	15.9723	15.9724	40Ca - 56Fe difference	1	Isotope	NA	NA	5	NA	8	14	9	6	NA	NA	NA	NA	7	5	NA	NA	NA	NA	5	6	NA	6	NA	NA	NA	NA	NA	NA	NA	NA	8	11	NA	NA	15	12	9	7	7	18	15	30	NA
13	4	0.5016	0.5017	13C - 12C difference	2	Multiple charge state	NA	NA	19	19	1515	174	123	NA	NA	17	NA	NA	6	NA	NA	5	NA	NA	5	NA	NA	NA	NA	5	NA	NA	NA	15	NA	38	NA	NA	NA	NA	112	NA	95	NA	NA	183	120	557	NA
78	23	10.0288	10.0288	Formate - 35Cl difference	1	Other	9	13	NA	NA	24	23	NA	NA	35	18	NA	101	NA	21	NA	NA	NA	NA	NA	NA	NA	5	15	NA	NA	28	100	NA	NA	6	NA	NA	NA	NA	NA	NA	NA	NA	NA	NA	NA	8	5
264	107	135.974	135.9735 or 135.9732	CH3N3OPS or C5N2OS	1	Other	NA	NA	NA	5	7	NA	NA	NA	37	NA	23	7	NA	16	NA	NA	NA	NA	NA	NA	NA	7	9	NA	7	10	32	NA	NA	NA	NA	NA	NA	NA	NA	18	NA	33	12	NA	NA	NA	NA
177	84	39.9948	39.9949	C2O	1	Biological transformation	NA	NA	5	NA	5	14	11	5	NA	NA	NA	NA	10	NA	NA	NA	NA	NA	NA	20	NA	NA	NA	7	NA	19	NA	5	NA	53	NA	NA	NA	NA	8	NA	10	NA	NA	9	NA	57	NA
106	123	15.9751	15.9748 or 15.9750	41KCO2H - C2HNP difference	1	Other	NA	NA	NA	NA	11	13	29	6	NA	NA	NA	NA	11	NA	NA	NA	NA	9	20	14	NA	NA	NA	NA	NA	6	NA	NA	NA	NA	10	13	NA	13	26	7	29	18	8	21	20	50	NA
32	69	1.0079	1.0078	H or H loss to form radical ion	1	Biological transformation or other	NA	NA	15	10	90	45	31	NA	NA	8	NA	NA	NA	NA	NA	NA	NA	NA	11	NA	6	10	NA	NA	NA	NA	NA	5	NA	23	NA	NA	NA	5	16	8	17	5	NA	6	8	57	NA
68	59	6.017	6.0163	(Sodium formate + Sodium formate) - H4O4P2 difference	1	Other	NA	NA	24	NA	9	5	NA	8	11	NA	60	7	7	45	NA	NA	NA	NA	NA	NA	NA	25	NA	NA	NA	NA	NA	NA	NA	5	NA	NA	NA	NA	NA	9	13	35	21	9	9	20	NA
232	81	67.9886	67.9883	C2H4N2OS2	2	Other	NA	NA	7	NA	NA	NA	NA	NA	39	NA	35	15	NA	16	NA	NA	NA	NA	NA	6	NA	6	16	NA	NA	9	26	NA	NA	7	NA	NA	NA	33	NA	31	5	12	9	7	NA	8	5
58	21	3.9941	3.9941	Chlorine (37Cl + 37Cl and 35Cl + 35Cl)	1	Isotope	NA	NA	NA	NA	89	16	7	NA	NA	NA	NA	NA	5	NA	NA	NA	NA	NA	NA	46	NA	NA	6	NA	9	NA	24	NA	NA	47	6	11	NA	25	15	13	7	18	10	7	8	11	NA
254	192	89.9693	89.9693	NaCOOH +Na (sodium formate + sodium)	1	Neutral adduct	NA	NA	9	NA	5	NA	NA	NA	NA	6	NA	5	NA	11	NA	NA	NA	NA	NA	NA	NA	NA	10	NA	NA	7	7	5	NA	12	NA	NA	NA	NA	NA	8	NA	6	6	7	NA	NA	NA
23	34	0.9971	0.997	Nitrogen (14N and 15N)	1	Isotope	NA	NA	15	15	153	62	30	NA	NA	5	NA	NA	NA	NA	NA	NA	NA	NA	NA	NA	NA	NA	NA	NA	44	NA	12	NA	9	22	NA	NA	NA	34	22	31	31	25	24	21	19	106	NA
24	42	0.9986	0.9984 OR 0.9988 OR 0.99885	Magnesium (24Mg and 26Mg) OR Zinc (64Zn and 66Zn)	2	Isotope and multiple charge state	NA	NA	19	15	209	92	97	NA	NA	13	NA	NA	NA	NA	NA	NA	NA	NA	6	NA	NA	NA	NA	NA	18	NA	NA	NA	7	12	NA	NA	NA	34	45	21	25	15	10	45	17	163	NA
26	15	1.0009	1.0009 (Li) OR 1.0010 (34S-35Cl)	Lithium (6Li and 7Li)	1	Isotope	NA	NA	41	19	343	224	187	NA	NA	18	NA	NA	NA	NA	NA	NA	NA	NA	15	NA	NA	NA	NA	NA	24	5	NA	NA	NA	9	NA	NA	NA	37	134	34	58	22	28	89	35	328	23
249	191	82.0031	82.0031	C2H3O2Na (sodium acetate)	1	Neutral adduct	NA	NA	NA	NA	NA	NA	NA	NA	NA	NA	NA	NA	NA	NA	8	NA	NA	57	NA	NA	NA	NA	10	6	NA	5	NA	6	NA	11	64	34	NA	NA	NA	NA	NA	NA	NA	NA	NA	NA	NA
211	105	56.0625	56.0626	C4H8	1	In-source fragment	NA	NA	NA	7	10	NA	NA	11	NA	NA	NA	NA	5	NA	NA	NA	NA	NA	NA	8	NA	NA	NA	NA	10	9	NA	NA	NA	10	NA	20	NA	NA	NA	NA	NA	NA	NA	NA	NA	NA	NA
271	57	271.95	271.95	CHO2Na + CHO2Na + CHO2Na + CHO2Na (sodium formate + sodium formate + sodium formate + sodium formate)	1	Neutral adduct	NA	NA	NA	NA	7	NA	NA	NA	NA	NA	20	NA	NA	NA	NA	NA	NA	NA	NA	NA	NA	NA	29	5	6	8	19	7	NA	17	NA	NA	NA	NA	NA	NA	NA	NA	NA	NA	NA	NA	NA
171	111	35.9768	35.9768	[M+Cl] + [H] difference (OR H35Cl loss) OR H35Cl (hydrogen chloride)	1	Charged adduct	9	9	NA	NA	11	19	NA	NA	NA	NA	NA	22	NA	8	5	NA	NA	NA	NA	NA	NA	NA	6	NA	NA	6	5	NA	NA	NA	NA	NA	NA	NA	NA	NA	NA	NA	NA	NA	NA	5	NA
154	56	27.019	27.019	C2H2 (+1.0034, 13C-12C difference)	1	In-source fragment and biological transformation	8	8	NA	NA	19	6	NA	NA	NA	14	NA	NA	NA	NA	NA	NA	NA	NA	21	NA	NA	NA	NA	NA	10	NA	6	NA	6	12	NA	NA	NA	NA	NA	NA	NA	NA	NA	NA	NA	7	NA
229	174	67.9853	67.9852	C2H2NO4S	2	Other	NA	NA	5	NA	NA	NA	7	NA	20	NA	8	14	NA	12	NA	NA	NA	NA	NA	NA	NA	NA	9	NA	NA	NA	15	NA	NA	NA	NA	NA	NA	5	NA	16	NA	NA	9	NA	NA	NA	NA
253	41	88.0525	88.0525	C4H8O2 (butanoic acid)	1	In-source fragment and biological transformation	5	12	NA	NA	31	NA	NA	NA	NA	NA	NA	13	11	NA	NA	NA	NA	NA	NA	24	NA	NA	NA	NA	7	6	20	NA	NA	12	NA	NA	NA	NA	62	NA	9	NA	NA	19	NA	NA	NA
50	112	2.9973	2.9971	68Zn - 65Cu difference	1	Isotope	NA	NA	5	NA	71	12	5	NA	NA	17	NA	6	NA	NA	NA	NA	NA	NA	NA	NA	NA	NA	NA	NA	NA	NA	5	NA	NA	5	NA	NA	NA	5	9	NA	NA	NA	7	5	NA	18	NA
22	50	0.9952	0.9952	(12C-14N) - H difference	1	Isotope	NA	NA	9	8	150	53	20	NA	NA	NA	NA	NA	NA	NA	NA	NA	NA	NA	NA	6	NA	NA	NA	NA	15	NA	NA	NA	NA	14	NA	NA	NA	27	13	33	33	28	23	22	25	92	NA
251	36	83.9614	83.9614	CHO2K (potassium (39K) formate)	1	Neutral adduct	NA	NA	NA	5	55	NA	82	NA	NA	NA	NA	NA	NA	NA	NA	NA	NA	NA	NA	9	26	41	10	NA	NA	NA	NA	NA	NA	8	NA	NA	NA	NA	NA	31	27	6	19	12	27	8	NA
222	53	61.9705	61.9705	Na - 40Caformate difference	1	Neutral adduct	NA	NA	NA	NA	NA	6	10	NA	10	NA	49	11	11	56	NA	NA	NA	NA	NA	NA	NA	33	NA	NA	NA	NA	NA	NA	NA	NA	NA	NA	NA	15	NA	22	11	43	41	13	23	15	NA
209	260	55.9899	55.9898	C2O2	1	Other	NA	NA	NA	NA	NA	NA	NA	NA	NA	NA	NA	NA	NA	NA	NA	NA	NA	5	NA	8	NA	NA	NA	5	6	NA	7	11	NA	6	NA	NA	NA	NA	NA	NA	NA	NA	NA	NA	NA	NA	NA
181	86	42.0469	42.047	C3H6	1	In-source fragment and biological transformation	NA	NA	NA	NA	NA	NA	NA	NA	NA	NA	NA	NA	8	NA	NA	NA	NA	NA	NA	34	5	NA	NA	NA	NA	5	13	5	NA	6	NA	NA	NA	NA	NA	NA	NA	NA	NA	NA	NA	NA	NA
77	143	10.0207	10.0208	C2H2-O difference	1	Biological transformation	NA	NA	NA	NA	10	NA	NA	NA	NA	NA	NA	NA	NA	NA	NA	NA	NA	NA	NA	16	NA	NA	6	NA	6	NA	5	NA	NA	14	NA	6	NA	NA	NA	NA	NA	NA	NA	NA	NA	7	NA
61	74	4.0312	4.0313	H2 + H2	1	In-source fragment and biological transformation	NA	NA	NA	NA	NA	NA	NA	NA	NA	NA	NA	NA	NA	NA	NA	NA	NA	NA	NA	25	NA	NA	NA	NA	7	6	NA	10	NA	29	14	15	NA	NA	NA	NA	NA	NA	NA	NA	NA	9	NA
167	79	32.0263	32.0262	CH4O (methanol)	1	Neutral adduct	NA	NA	NA	NA	11	8	11	NA	NA	NA	NA	NA	12	NA	NA	NA	NA	NA	NA	35	NA	NA	NA	NA	NA	NA	NA	NA	NA	7	NA	8	NA	NA	NA	NA	5	NA	NA	NA	NA	7	NA
172	93	36.0211	36.0211	H20+H2O (water)	1	Neutral adduct and in-source fragment and biological transformation	NA	NA	NA	7	22	NA	26	NA	NA	NA	NA	NA	9	NA	NA	NA	NA	NA	NA	32	NA	NA	NA	NA	NA	7	NA	NA	NA	34	NA	NA	NA	NA	6	NA	9	NA	NA	NA	NA	21	NA
261	64	129.958	129.958	H4O4P2	1	In-source fragment	NA	NA	NA	NA	NA	NA	8	NA	10	NA	34	5	NA	42	NA	NA	NA	NA	NA	NA	8	22	NA	NA	NA	NA	NA	NA	NA	NA	NA	NA	NA	NA	12	20	6	21	26	NA	NA	5	NA
130	26	20.9785	20.9786	[M+H]+ - [M+Na]+ difference (-1.0034, 13C-12C difference)	1	Charged adduct	NA	NA	17	12	18	45	26	NA	NA	31	NA	NA	NA	NA	NA	NA	NA	NA	NA	NA	NA	NA	NA	NA	NA	NA	NA	NA	NA	6	NA	NA	NA	17	45	55	30	39	31	81	52	123	NA
224	212	62.0368	62.0368	C2H6O2	1	Other	NA	NA	NA	NA	14	NA	5	NA	NA	NA	NA	NA	NA	NA	NA	NA	NA	NA	NA	20	NA	NA	NA	5	NA	NA	NA	NA	NA	8	NA	7	NA	NA	NA	NA	NA	NA	NA	NA	NA	NA	NA
239	149	72.0575	72.0575	C4H8O	1	Other	NA	NA	NA	NA	NA	NA	NA	NA	NA	NA	NA	NA	NA	NA	NA	NA	NA	NA	NA	16	NA	NA	NA	NA	7	NA	5	5	NA	9	NA	16	NA	NA	NA	NA	NA	NA	NA	NA	NA	NA	NA
204	120	52.0313	52.0313	C4H4	1	Other	NA	NA	NA	NA	NA	NA	NA	NA	NA	NA	NA	NA	NA	NA	NA	NA	NA	NA	8	5	NA	NA	NA	NA	NA	5	NA	NA	NA	15	5	7	NA	NA	NA	NA	NA	NA	NA	NA	NA	NA	NA
247	63	78.0162	78.0162	Sodium formate+Sodium formate - Na35Cl difference	1	Neutral adduct	NA	NA	NA	NA	NA	NA	NA	NA	23	NA	NA	29	NA	6	NA	NA	NA	NA	NA	NA	NA	NA	14	NA	NA	22	60	NA	NA	NA	NA	NA	NA	NA	NA	NA	NA	NA	NA	NA	NA	NA	NA
187	141	44.0252	44.0249	H2N3	1	Other	NA	NA	NA	NA	13	NA	NA	NA	NA	NA	NA	NA	5	NA	NA	NA	5	NA	NA	NA	NA	NA	NA	NA	NA	8	NA	NA	NA	5	NA	6	NA	NA	14	NA	NA	NA	NA	NA	NA	NA	NA
76	91	9.9843	9.9843	C - H2 difference	1	Biological transformation	NA	NA	NA	NA	10	5	NA	NA	NA	NA	NA	NA	NA	NA	NA	5	NA	NA	NA	26	NA	NA	NA	NA	NA	NA	NA	NA	NA	12	6	NA	NA	NA	NA	NA	5	NA	NA	NA	NA	15	NA
267	157	162.053	162.053	C6H10O5 (or [C6H12O6-H2O])	1	In-source fragment and biological transformation	NA	NA	NA	5	31	13	35	NA	NA	NA	NA	NA	NA	NA	NA	NA	NA	NA	NA	78	NA	6	NA	NA	NA	NA	NA	NA	NA	NA	NA	NA	NA	NA	5	15	14	NA	15	NA	26	63	NA
141	49	22.9853	22.9853	[M+H]+ - [M+Na]+ difference (+1.0034, 13C-12C difference)	1	Charged adduct	NA	NA	9	NA	9	24	34	NA	NA	44	NA	NA	NA	NA	NA	NA	NA	NA	NA	NA	NA	NA	NA	NA	NA	NA	NA	NA	NA	6	NA	NA	NA	7	75	23	48	13	8	140	51	144	NA
236	188	70.0419	70.0419	C4H6O	1	Other	NA	NA	NA	NA	NA	NA	NA	NA	NA	NA	NA	NA	NA	NA	NA	NA	NA	NA	NA	12	NA	NA	NA	NA	5	5	NA	NA	NA	12	NA	13	NA	NA	NA	NA	NA	NA	NA	NA	NA	NA	NA
164	110	30.0469	30.047	C2H6	1	In-source fragment	NA	NA	NA	NA	6	NA	NA	NA	NA	NA	NA	NA	NA	NA	NA	NA	NA	NA	NA	13	NA	NA	NA	NA	NA	6	NA	NA	NA	14	NA	17	NA	NA	NA	NA	NA	NA	NA	NA	NA	NA	NA
241	149	74.0369	74.0368	C3H6O2	1	In-source fragment and biological transformation	NA	NA	NA	NA	12	5	NA	NA	NA	NA	NA	NA	NA	NA	NA	NA	NA	NA	NA	48	NA	NA	NA	NA	NA	NA	9	NA	NA	NA	NA	5	NA	NA	NA	NA	NA	NA	NA	NA	NA	NA	NA
195	117	46.0419	46.0419	C2H6O	1	In-source fragment and biological transformation	NA	NA	NA	NA	NA	NA	NA	NA	NA	NA	NA	NA	NA	NA	NA	NA	NA	NA	NA	15	NA	NA	NA	NA	5	7	NA	NA	NA	9	NA	22	NA	NA	NA	NA	NA	NA	NA	NA	NA	NA	NA
210	165	56.0262	56.0262	C3H4O	1	Other	NA	NA	NA	NA	7	NA	NA	NA	NA	NA	NA	NA	NA	NA	NA	NA	NA	NA	NA	17	NA	NA	NA	NA	6	5	5	NA	NA	NA	NA	NA	NA	NA	NA	NA	NA	NA	NA	NA	NA	NA	NA
113	99	16.0313	16.0313	CH4	1	In-source fragment and biological transformation	NA	NA	NA	NA	9	NA	NA	NA	NA	NA	NA	NA	NA	NA	NA	NA	NA	NA	NA	32	NA	NA	NA	NA	12	NA	NA	NA	5	NA	NA	5	NA	NA	NA	NA	NA	NA	NA	NA	NA	NA	NA
54	216	3.0109	3.0109	C - HN difference	1	Other	NA	NA	NA	NA	9	6	6	NA	NA	NA	NA	NA	NA	NA	NA	NA	NA	NA	NA	5	NA	NA	NA	NA	NA	NA	NA	NA	NA	10	NA	NA	NA	NA	NA	NA	NA	NA	NA	NA	NA	8	NA
238	149	72.021	72.0211	C3H4O2	1	In-source fragment and biological transformation	NA	NA	NA	NA	8	NA	NA	NA	NA	NA	NA	NA	NA	NA	NA	NA	NA	NA	NA	25	NA	NA	NA	NA	18	NA	NA	NA	10	6	NA	NA	NA	NA	NA	NA	NA	NA	NA	NA	NA	8	NA
218	43	59.9556	59.9557	Na37Cl	1	Neutral adduct	NA	NA	NA	NA	5	NA	NA	NA	NA	NA	NA	NA	NA	NA	NA	NA	NA	NA	NA	NA	NA	NA	11	NA	NA	16	73	NA	NA	NA	NA	5	NA	NA	NA	NA	NA	NA	NA	NA	NA	6	NA
170	165	35.0371	35.0371	NH3 + H2O	1	In-source fragment	NA	NA	5	NA	NA	NA	6	NA	NA	NA	NA	NA	8	NA	NA	NA	NA	NA	NA	44	NA	NA	NA	NA	NA	NA	NA	NA	NA	19	NA	NA	NA	NA	NA	NA	5	NA	NA	NA	NA	8	NA
215	113	58.0055	58.0055	C2H2O2	1	In-source fragment and biological transformation	NA	NA	NA	NA	10	NA	6	NA	NA	NA	NA	NA	NA	NA	NA	NA	NA	NA	NA	29	NA	NA	NA	NA	NA	NA	NA	9	NA	19	NA	NA	NA	NA	NA	NA	5	11	NA	NA	NA	10	NA
256	144	97.977	97.977	C2H3O2K (potassium (39K) acetate)	1	Neutral adduct	11	NA	NA	12	46	NA	NA	NA	NA	NA	NA	NA	NA	NA	NA	NA	NA	19	NA	NA	NA	NA	NA	NA	NA	NA	NA	NA	NA	NA	48	18	NA	6	5	NA	NA	6	9	NA	NA	NA	NA
166	140	31.9898	31.9898	O2	1	In-source fragment and biological transformation	NA	NA	NA	NA	42	NA	NA	NA	NA	NA	NA	NA	NA	NA	NA	NA	NA	NA	NA	42	NA	NA	NA	NA	8	5	NA	15	NA	NA	NA	NA	NA	NA	NA	10	5	NA	5	NA	NA	8	NA
21	73	0.9937	0.9937	37Cl - 35Cl difference (-1.0034, 13C-12C difference)	1	Isotope	NA	NA	7	NA	103	22	11	NA	NA	5	NA	NA	NA	NA	NA	NA	NA	NA	NA	NA	NA	NA	NA	NA	NA	NA	NA	NA	NA	NA	NA	NA	NA	13	18	19	26	11	8	10	19	42	NA
115	130	17.0072	17.0072	H20 (-1.0034, 13C-12C difference)	1	Neutral adduct and in-source fragment and biological transformation	NA	NA	NA	6	16	6	28	NA	NA	NA	NA	NA	NA	NA	NA	NA	NA	NA	NA	NA	NA	NA	NA	NA	NA	NA	NA	NA	NA	6	NA	NA	NA	NA	12	NA	12	NA	NA	13	8	44	NA
70	67	7.9888	7.98877	40Ca - 24Mg difference	2	Multiple charge state	NA	NA	NA	NA	55	NA	50	NA	NA	NA	NA	NA	NA	NA	NA	NA	NA	NA	NA	15	6	NA	NA	NA	NA	NA	NA	NA	NA	24	NA	NA	NA	NA	18	NA	39	NA	NA	24	58	228	NA
127	137	20.0262	20.0262	C2H2-O - C2H6 difference	1	Other	NA	NA	NA	NA	5	NA	NA	NA	NA	NA	NA	NA	NA	NA	NA	NA	NA	NA	NA	22	NA	NA	NA	NA	NA	NA	NA	NA	NA	19	NA	10	NA	NA	NA	NA	NA	NA	NA	NA	NA	NA	NA
201	136	50.0155	50.0157	C4H2	1	Biological transformation	NA	NA	NA	NA	NA	NA	NA	5	NA	NA	NA	NA	NA	6	NA	NA	NA	NA	NA	9	NA	NA	NA	NA	NA	NA	NA	NA	NA	10	NA	NA	NA	NA	NA	NA	NA	NA	NA	NA	NA	NA	NA
233	260	68.0262	68.0262	C4H4O	1	Other	NA	NA	NA	NA	7	NA	NA	NA	NA	NA	NA	NA	NA	NA	NA	NA	NA	NA	NA	10	NA	NA	NA	NA	NA	8	NA	NA	NA	13	NA	NA	NA	NA	NA	NA	NA	NA	NA	NA	NA	5	NA
148	87	25.0122	25.0123	C2H2 (-1.0034, 13C-12C difference)	1	In-source fragment and biological transformation	NA	NA	NA	NA	21	NA	NA	NA	NA	11	NA	NA	NA	NA	NA	NA	NA	NA	5	NA	NA	NA	NA	NA	NA	NA	NA	NA	NA	12	NA	NA	NA	NA	NA	NA	NA	NA	NA	NA	NA	6	NA
128	123	20.5133	20.5133	Acetonitrile	2	Neutral adduct	NA	NA	NA	6	36	NA	11	NA	NA	NA	NA	NA	NA	NA	NA	NA	NA	6	NA	NA	NA	NA	NA	NA	NA	NA	NA	NA	NA	NA	NA	NA	NA	NA	NA	NA	NA	NA	NA	5	17	24	NA
20	135	0.9924	0.9925	34S - 32S difference (-1.0034, 13C-12C difference)	1	Isotope	NA	NA	6	NA	121	12	8	NA	NA	NA	NA	NA	NA	NA	NA	NA	NA	NA	NA	NA	NA	NA	NA	NA	NA	NA	NA	NA	NA	NA	NA	NA	NA	NA	NA	5	NA	NA	NA	NA	6	16	NA
242	216	74.0732	74.0732	C4H10O	1	Other	NA	NA	NA	NA	NA	NA	NA	6	NA	NA	NA	NA	NA	NA	NA	NA	NA	NA	NA	5	NA	NA	NA	NA	NA	NA	NA	NA	NA	6	NA	15	NA	NA	NA	NA	NA	NA	NA	5	NA	NA	NA
67	180	6.0106	6.0106	C2H2O - CH4O2 difference OR C2-H2 - CO difference	1	Other	NA	NA	NA	NA	19	5	NA	NA	NA	NA	NA	NA	NA	NA	NA	NA	NA	NA	NA	22	NA	NA	NA	NA	NA	NA	NA	NA	NA	NA	NA	5	NA	NA	NA	NA	NA	NA	NA	NA	NA	9	NA
44	162	2.0073	2.0076	C2H2 - CH3N difference	1	Other	NA	NA	5	NA	25	17	8	NA	NA	NA	NA	NA	NA	NA	NA	NA	NA	NA	NA	NA	NA	NA	NA	NA	NA	NA	NA	NA	NA	NA	NA	NA	NA	NA	5	NA	NA	NA	NA	NA	NA	14	NA
33	128	1.0121	1.0123	H2 (-1.0034, 13C-12C difference)	1	In-source fragment and biological transformation	NA	NA	NA	NA	17	12	12	NA	NA	NA	NA	NA	NA	NA	NA	NA	NA	NA	NA	NA	NA	NA	NA	NA	NA	NA	NA	NA	NA	14	NA	NA	NA	NA	NA	NA	7	NA	NA	NA	NA	23	NA
198	184	48.0211	48.0211	CH4O2	1	In-source fragment and biological transformation	NA	NA	NA	NA	6	NA	7	NA	NA	NA	NA	NA	NA	NA	NA	NA	NA	NA	NA	34	NA	NA	NA	NA	NA	NA	NA	NA	NA	5	NA	NA	NA	NA	5	NA	NA	NA	5	NA	NA	6	NA
149	200	25.9793	25.9792	H20-CO2 difference	1	In-source fragment and biological transformation	NA	NA	NA	NA	10	5	6	NA	NA	NA	NA	NA	NA	NA	NA	NA	NA	NA	NA	26	NA	NA	NA	NA	NA	NA	NA	NA	NA	NA	NA	NA	NA	NA	NA	NA	NA	NA	NA	NA	NA	NA	NA
255	196	90.0318	90.0317	Formic Acid + C2H4O	1	Other	NA	NA	NA	NA	9	NA	NA	NA	NA	NA	NA	NA	NA	NA	NA	NA	NA	NA	NA	27	NA	NA	NA	NA	11	NA	NA	NA	NA	NA	NA	7	NA	NA	NA	NA	NA	NA	NA	NA	NA	NA	NA
207	154	54.047	54.047	C4H6	1	Other	NA	NA	NA	NA	5	NA	NA	NA	NA	NA	NA	NA	NA	NA	NA	NA	NA	NA	NA	12	NA	NA	NA	NA	10	NA	NA	NA	NA	NA	NA	16	NA	NA	NA	NA	NA	NA	NA	NA	NA	5	NA
178	141	40.0312	40.0313	C3H4	1	In-source fragment and biological transformation	NA	NA	NA	NA	7	NA	NA	NA	NA	NA	NA	NA	NA	NA	NA	NA	NA	NA	NA	16	NA	NA	NA	NA	8	NA	NA	NA	NA	7	NA	NA	NA	NA	NA	NA	NA	NA	NA	NA	NA	9	NA
153	145	27.0109	27.0109	CHN	1	Biological transformation	NA	NA	NA	NA	13	NA	NA	NA	NA	7	NA	NA	NA	NA	NA	NA	NA	NA	NA	17	NA	NA	NA	NA	NA	NA	NA	NA	NA	22	NA	NA	NA	NA	NA	NA	NA	NA	NA	NA	NA	5	NA
57	216	3.9929	3.9929	Calcium (40Ca and 44Ca)	1	Isotope	NA	NA	NA	NA	46	NA	NA	NA	NA	NA	NA	NA	NA	NA	NA	NA	NA	NA	NA	NA	NA	NA	NA	NA	5	NA	11	NA	NA	5	NA	NA	NA	NA	NA	NA	6	NA	NA	NA	NA	6	NA
31	216	1.0065	1.0063	Hydrogen (1H and 2H)	1	Isotope	NA	NA	6	NA	35	21	10	NA	NA	NA	NA	NA	NA	NA	NA	NA	NA	NA	NA	NA	NA	NA	NA	NA	NA	NA	NA	NA	NA	NA	NA	NA	NA	NA	8	NA	12	NA	NA	7	NA	22	NA
66	126	5.9912	5.9912	Chlorine (37Cl + 37Cl + 37Cl and 35Cl + 35Cl + 35Cl)	1	Isotope	NA	NA	NA	NA	29	NA	7	NA	NA	NA	NA	NA	NA	NA	NA	NA	NA	NA	NA	NA	NA	NA	NA	NA	NA	NA	6	NA	NA	34	NA	NA	NA	NA	NA	5	NA	NA	NA	NA	NA	8	NA
55	96	3.019	3.019	H2 (+1.0034, 13C-12C difference)	1	In-source fragment and biological transformation	NA	NA	NA	5	17	10	NA	NA	NA	NA	NA	NA	NA	NA	NA	NA	NA	NA	NA	NA	NA	NA	NA	NA	NA	NA	NA	NA	NA	7	NA	NA	NA	NA	7	NA	NA	NA	NA	NA	NA	10	NA
248	162	81.963	81.9632	[CHO2K (potassium (39K) formate) + CHO2K (potassium (39K) formate)] - [CHO2K (potassium (39K) formate)] difference	1	Neutral adduct	NA	NA	NA	NA	19	NA	16	NA	NA	NA	NA	NA	NA	NA	NA	NA	NA	NA	NA	NA	10	14	NA	NA	NA	NA	NA	NA	NA	NA	NA	NA	NA	NA	NA	NA	9	NA	NA	NA	NA	NA	NA
252	130	85.9597	85.9595	CHO2K (potassium (41K) formate)	1	Neutral adduct	NA	NA	NA	NA	10	NA	18	NA	NA	NA	NA	NA	NA	NA	NA	NA	NA	NA	NA	NA	12	14	NA	NA	NA	NA	NA	NA	NA	NA	NA	NA	NA	NA	NA	NA	NA	NA	NA	NA	6	NA	NA
4	85	0.2004	0.2007	13C - 12C difference	5	Multiple charge state	NA	NA	5	NA	404	12	14	NA	NA	NA	NA	NA	NA	NA	NA	NA	NA	NA	NA	NA	NA	NA	NA	NA	NA	NA	NA	NA	NA	NA	NA	NA	NA	NA	NA	NA	NA	NA	NA	NA	NA	5	NA
268	100	167.923	167.923	CHO2K + CHO2K (potassium (39K) formate + potassium (39K) formate)	1	Neutral adduct	NA	NA	NA	NA	20	NA	44	NA	NA	NA	NA	NA	NA	NA	NA	NA	NA	NA	NA	NA	19	34	NA	NA	NA	NA	NA	NA	NA	NA	NA	NA	NA	NA	NA	10	9	NA	NA	NA	9	NA	NA
5	45	0.2506	0.2509	13C - 12C difference	4	Multiple charge state	NA	NA	5	NA	916	13	45	NA	NA	NA	NA	NA	NA	NA	NA	NA	NA	NA	NA	NA	NA	NA	NA	NA	NA	NA	NA	NA	NA	NA	NA	NA	NA	NA	NA	NA	NA	NA	NA	NA	NA	15	NA
208	68	55.9615	55.9616	Na35Cl - Nitrogen (14N and 15N) difference	1	Other	NA	NA	NA	NA	NA	15	NA	NA	NA	NA	NA	NA	NA	NA	NA	NA	NA	NA	NA	NA	NA	NA	11	NA	NA	11	58	NA	NA	NA	NA	NA	NA	NA	NA	NA	NA	NA	NA	NA	NA	16	NA
7	13	0.3343	0.3345	13C - 12C difference	3	Multiple charge state	NA	NA	NA	NA	1102	54	104	NA	NA	5	NA	NA	NA	NA	NA	NA	NA	NA	NA	NA	NA	NA	NA	NA	NA	NA	NA	NA	NA	NA	NA	NA	NA	NA	NA	NA	NA	NA	NA	NA	NA	23	NA
11	77	0.4994	0.4993	65Cu - 64Zn difference	2	Multiple charge state	NA	NA	9	NA	155	13	38	NA	NA	NA	NA	NA	NA	NA	NA	NA	NA	NA	NA	NA	NA	NA	NA	NA	NA	NA	NA	NA	NA	NA	NA	NA	NA	NA	12	NA	5	NA	NA	15	10	125	NA
69	95	7.9863	7.9862 or 7.9864	56Fe - 40Ca difference	2	Multiple charge state	NA	NA	NA	NA	55	NA	24	NA	NA	NA	NA	NA	NA	NA	NA	NA	NA	NA	NA	NA	NA	NA	NA	NA	NA	NA	NA	NA	NA	14	5	NA	NA	NA	6	NA	12	NA	NA	24	24	87	NA
124	130	18.9734	18.9733	64Zn - 26Mg difference	2	Multiple charge state	NA	NA	NA	NA	10	5	NA	NA	NA	NA	NA	7	NA	NA	NA	NA	NA	NA	NA	7	NA	NA	NA	NA	NA	NA	NA	NA	NA	NA	NA	NA	NA	5	5	NA	12	NA	NA	12	17	66	NA
165	254	31.0422	31.0422	CH5N	1	Other	NA	NA	NA	NA	7	NA	NA	NA	NA	NA	NA	NA	5	NA	NA	NA	NA	NA	NA	16	NA	NA	NA	NA	NA	NA	NA	NA	NA	NA	NA	NA	NA	NA	NA	NA	NA	NA	NA	NA	NA	NA	NA
217	208	59.0371	59.0371	C2H5NO	1	In-source fragment and biological transformation	NA	NA	NA	NA	19	NA	NA	NA	NA	NA	NA	NA	NA	NA	NA	NA	NA	NA	NA	9	NA	NA	NA	NA	NA	NA	NA	NA	NA	9	NA	NA	NA	NA	NA	NA	NA	NA	NA	NA	NA	NA	NA
175	244	39.0109	30.0109	C2HN	1	Other	NA	NA	NA	NA	8	NA	NA	NA	NA	NA	NA	NA	NA	NA	NA	NA	NA	NA	NA	6	NA	NA	NA	NA	NA	NA	10	NA	NA	NA	NA	NA	NA	NA	NA	NA	NA	NA	NA	NA	NA	NA	NA
90	154	13.0122	13.0123	CH2 (-1.0034, 13C-12C difference)	1	Biological transformation	NA	NA	NA	5	30	NA	7	NA	NA	NA	NA	NA	NA	NA	NA	NA	NA	NA	NA	NA	NA	NA	NA	NA	NA	NA	NA	NA	NA	NA	NA	NA	NA	NA	NA	NA	NA	NA	NA	NA	NA	NA	NA
243	196	75.9295	75.9296	39K37Cl (potassium chloride)	1	Neutral adduct	NA	NA	NA	NA	NA	11	10	NA	NA	NA	NA	NA	NA	NA	NA	NA	NA	NA	NA	NA	NA	NA	NA	NA	NA	NA	NA	NA	NA	NA	6	NA	NA	NA	NA	NA	NA	NA	NA	NA	NA	NA	5
143	103	23.0159	23.016	Acetonitrile - H2O difference	1	Neutral adduct	NA	NA	NA	NA	12	NA	NA	NA	NA	NA	NA	NA	NA	NA	NA	NA	NA	NA	NA	5	NA	NA	NA	NA	6	NA	NA	NA	NA	NA	NA	NA	NA	NA	10	NA	NA	NA	NA	5	NA	9	NA
16	260	0.6657	0.6657	37Cl - 35Cl difference	3	Multiple charge state	NA	NA	NA	NA	66	19	22	NA	NA	NA	NA	NA	NA	NA	NA	NA	NA	NA	NA	NA	NA	NA	NA	NA	NA	NA	NA	NA	NA	NA	NA	NA	NA	NA	NA	NA	NA	NA	NA	NA	NA	NA	NA
169	181	34.0055	34.0055	H2O2	1	Other	NA	NA	NA	NA	6	NA	NA	NA	NA	NA	NA	NA	NA	NA	NA	NA	NA	NA	NA	33	NA	NA	NA	NA	NA	NA	NA	NA	NA	13	NA	NA	NA	NA	NA	NA	NA	NA	NA	NA	NA	9	NA
216	114	58.042	58.0419	C3H6O	1	In-source fragment and biological transformation	NA	NA	16	NA	12	NA	NA	NA	NA	NA	NA	NA	NA	NA	NA	NA	NA	NA	NA	24	NA	NA	NA	NA	NA	NA	NA	NA	NA	NA	NA	NA	NA	NA	NA	NA	NA	NA	NA	NA	NA	9	NA
19	176	0.984	0.984	O-NH	1	Biological transformation	NA	NA	NA	NA	18	NA	6	NA	NA	NA	NA	NA	NA	NA	NA	NA	NA	NA	NA	13	NA	NA	NA	NA	NA	NA	NA	NA	NA	NA	NA	NA	NA	NA	NA	NA	NA	NA	NA	6	NA	5	NA
129	224	20.9293	20.9293	Ammonia - (K-H) difference	1	Other	NA	NA	NA	NA	NA	NA	NA	NA	NA	NA	NA	NA	NA	NA	NA	NA	NA	NA	12	37	NA	NA	NA	NA	NA	NA	NA	NA	NA	NA	9	NA	NA	NA	10	NA	5	NA	NA	NA	NA	5	NA
182	224	43.0058	43.0058	CHNO	1	In-source fragment and biological transformation	13	31	NA	NA	NA	NA	NA	NA	NA	NA	NA	NA	NA	NA	NA	NA	NA	NA	NA	12	NA	NA	NA	NA	9	NA	NA	NA	NA	NA	NA	6	NA	NA	NA	NA	NA	NA	NA	NA	NA	NA	NA
168	237	33.9936	33.9937	Sodium formate	2		NA	NA	NA	NA	18	NA	NA	NA	NA	NA	NA	NA	NA	NA	NA	NA	NA	NA	NA	NA	NA	NA	NA	NA	5	NA	NA	NA	NA	14	NA	NA	NA	NA	NA	NA	NA	NA	NA	5	NA	NA	NA
41	169	2.0031	2.00307	14N - 12C difference	1	Isotope	NA	NA	NA	NA	43	26	20	NA	NA	NA	NA	NA	NA	NA	NA	NA	NA	NA	NA	NA	NA	NA	NA	NA	NA	NA	NA	NA	NA	NA	NA	NA	NA	NA	21	NA	NA	NA	NA	8	NA	28	NA
59	81	3.9952	3.9949	39K - 35Cl difference	1	Isotope	NA	NA	NA	NA	39	NA	NA	NA	NA	NA	NA	NA	5	NA	NA	NA	NA	NA	NA	NA	NA	NA	NA	NA	NA	NA	6	NA	NA	NA	NA	NA	NA	6	NA	NA	7	NA	NA	NA	NA	7	NA
71	237	7.99	7.9898	C4H2 - C2H2O2 difference	1	Other	NA	NA	NA	NA	19	NA	10	NA	NA	NA	NA	NA	NA	NA	NA	NA	NA	NA	NA	8	NA	NA	NA	NA	NA	NA	NA	NA	NA	NA	NA	NA	NA	NA	8	NA	8	NA	NA	NA	11	63	NA
34	117	1.9793	1.9792	[M+39K]+ - [M+H35Cl+H]+ difference	1	Charged adduct and Neutral adduct	NA	NA	NA	NA	22	NA	NA	NA	NA	NA	NA	NA	NA	NA	NA	NA	NA	NA	NA	35	NA	NA	NA	NA	NA	NA	NA	NA	NA	NA	NA	7	NA	NA	8	NA	NA	NA	NA	NA	NA	NA	NA
270	228	251.884	251.884	C4HNO4P3S or C2HN4OP5 or CH6N2OP2S4 or H4N2O4P4S	1	Other	NA	NA	NA	NA	NA	NA	18	NA	NA	NA	NA	NA	NA	NA	NA	NA	NA	NA	NA	NA	13	20	NA	NA	NA	NA	NA	NA	NA	NA	NA	NA	NA	NA	NA	NA	NA	NA	NA	NA	NA	NA	NA
262	152	132.079	132.079	C6H12O3	1	In-source fragment	NA	NA	NA	NA	6	NA	NA	NA	NA	NA	NA	NA	NA	NA	NA	NA	NA	NA	NA	11	NA	NA	NA	NA	NA	NA	NA	NA	NA	6	NA	NA	NA	NA	13	NA	NA	NA	NA	NA	NA	NA	NA
223	157	62.0003	62.0004 OR 62.0003	CH2O3	1	In-source fragment and biological transformation	5	NA	NA	NA	7	NA	NA	NA	NA	NA	NA	NA	NA	NA	NA	NA	NA	NA	NA	25	NA	NA	NA	NA	NA	NA	6	NA	NA	NA	NA	NA	NA	NA	NA	6	NA	NA	NA	NA	NA	7	NA
15	254	0.504	0.5039	H	2	Other	NA	NA	NA	NA	74	14	7	NA	NA	NA	NA	NA	NA	NA	NA	NA	NA	NA	NA	NA	NA	NA	NA	NA	NA	NA	NA	NA	NA	NA	NA	NA	NA	NA	5	NA	NA	NA	NA	5	5	41	NA
235	176	69.9845	69.9847	C2HNP	1	Other	NA	NA	NA	NA	NA	NA	5	NA	NA	NA	NA	NA	NA	NA	NA	NA	NA	NA	NA	NA	NA	5	NA	NA	NA	NA	22	NA	NA	NA	NA	NA	NA	NA	NA	NA	NA	NA	NA	NA	NA	NA	NA
73	80	8.0318	8.0318	Sodium formate - Na37Cl difference OR 39K formate - 39K37Cl difference	1	Neutral adduct	NA	NA	NA	NA	6	NA	NA	NA	16	NA	NA	NA	NA	NA	NA	NA	NA	NA	NA	NA	NA	NA	NA	NA	NA	NA	32	NA	NA	NA	NA	NA	NA	NA	NA	NA	NA	NA	NA	NA	NA	NA	NA
260	172	125.946	125.946	Na35Cl+NaCOOH (sodium chloride + sodium formate)	1	Neutral adduct	NA	NA	NA	NA	NA	NA	NA	NA	NA	NA	NA	NA	NA	NA	NA	NA	NA	NA	NA	NA	NA	NA	7	NA	NA	9	29	NA	NA	NA	NA	NA	NA	NA	NA	NA	NA	NA	NA	NA	NA	NA	NA
258	78	115.917	115.917	Na35Cl + Na35Cl (sodium chloride)	1	Neutral adduct	NA	NA	NA	NA	NA	NA	NA	NA	NA	NA	NA	NA	NA	NA	NA	NA	NA	NA	NA	NA	NA	NA	9	NA	NA	28	74	NA	NA	NA	NA	NA	NA	NA	NA	NA	NA	NA	NA	NA	NA	NA	NA
259	101	117.914	117.914	CHCl3 (chloroform)	1	Neutral adduct	NA	NA	NA	NA	NA	NA	NA	NA	NA	NA	NA	NA	NA	NA	NA	NA	NA	NA	NA	NA	NA	NA	7	NA	NA	14	56	NA	NA	NA	NA	NA	NA	NA	NA	NA	NA	NA	NA	NA	NA	NA	NA
79	90	10.9909	10.991	[M+H]+ - [M+Na]+ difference	2	Charged adduct	NA	NA	NA	NA	29	6	NA	NA	NA	6	NA	NA	NA	NA	NA	NA	NA	NA	NA	NA	NA	NA	NA	NA	NA	NA	NA	NA	NA	NA	NA	NA	NA	NA	17	NA	NA	NA	NA	36	NA	25	NA
159	234	29.0265	29.0266	CH3N	1	In-source fragment and biological transformation	NA	NA	NA	NA	7	NA	NA	NA	NA	NA	NA	NA	NA	NA	NA	NA	NA	NA	NA	16	NA	NA	NA	NA	NA	NA	NA	NA	NA	NA	NA	NA	NA	NA	NA	NA	NA	NA	NA	NA	NA	NA	NA
160	176	29.0346	29.0347	C2H4 (+1.0034, 13C-12C difference)	1	In-source fragment	NA	NA	NA	NA	6	NA	NA	NA	NA	NA	NA	NA	NA	NA	NA	NA	NA	NA	NA	NA	NA	NA	5	NA	NA	NA	NA	NA	NA	NA	NA	NA	NA	NA	NA	NA	NA	NA	NA	NA	NA	NA	NA
111	232	16.0131	16.0127	C3H6O3 - C3H6S difference	1	Other	NA	NA	NA	NA	11	NA	NA	NA	NA	NA	NA	NA	NA	NA	NA	NA	NA	NA	NA	NA	NA	NA	NA	NA	NA	NA	NA	NA	NA	6	NA	NA	NA	NA	NA	NA	NA	NA	NA	NA	NA	NA	NA
212	169	56.9552	56.9553	Na35Cl (-1.0034, 13C-12C difference)	1	Neutral adduct	NA	NA	NA	NA	NA	7	NA	NA	NA	6	NA	NA	NA	NA	NA	NA	NA	NA	NA	NA	NA	NA	NA	NA	NA	NA	NA	NA	NA	NA	NA	NA	NA	NA	NA	NA	NA	NA	NA	NA	NA	NA	NA
82	181	11.0322	11.0322	(Sodium formate) - Na35Cl difference (+1.0034, 13C-12C difference)	1	Neutral adduct	NA	NA	NA	NA	6	6	NA	NA	NA	NA	NA	NA	NA	NA	NA	NA	NA	NA	NA	NA	NA	NA	NA	NA	NA	NA	NA	NA	NA	NA	NA	NA	NA	NA	NA	NA	NA	NA	NA	NA	NA	NA	NA
202	228	50.9973	50.9970 or 50.9976	CN3O3 or C3H2O4	2	Other	NA	NA	NA	NA	5	NA	NA	NA	NA	NA	NA	NA	NA	NA	NA	NA	NA	NA	NA	NA	NA	5	NA	NA	NA	NA	NA	NA	NA	NA	NA	NA	NA	NA	NA	NA	NA	NA	NA	NA	NA	5	NA
103	156	15.019	15.019	CH2 (+1.0034, 13C-12C difference)	1	Biological transformation	NA	NA	NA	NA	13	NA	9	NA	NA	NA	NA	NA	NA	NA	NA	NA	NA	NA	NA	NA	NA	NA	NA	NA	NA	NA	NA	NA	NA	NA	NA	NA	NA	NA	NA	NA	NA	NA	NA	NA	NA	6	NA
101	70	15.0092	15.009 or 15.0094	(water - 13C) - (41K-39K) difference OR (water - 13C) - 68Zn-64Zn difference	1	Other	NA	NA	NA	NA	29	NA	NA	NA	NA	NA	NA	NA	NA	NA	NA	NA	NA	NA	NA	NA	NA	NA	NA	NA	NA	NA	NA	NA	NA	7	NA	NA	NA	NA	NA	NA	NA	NA	NA	NA	NA	NA	NA
184	254	43.0422	43.0422	C2H5N	1	Other	NA	NA	NA	NA	NA	NA	NA	NA	NA	NA	NA	NA	NA	NA	NA	NA	NA	NA	NA	12	NA	NA	NA	NA	NA	NA	NA	NA	NA	7	NA	NA	NA	NA	NA	NA	NA	NA	NA	NA	NA	NA	NA
142	237	22.9966	22.9965	NO2	2	Other	NA	NA	6	NA	NA	NA	NA	NA	NA	NA	NA	NA	NA	NA	NA	NA	NA	NA	NA	NA	NA	NA	NA	NA	NA	NA	NA	NA	NA	5	NA	NA	NA	NA	NA	NA	NA	NA	NA	NA	NA	NA	NA
88	235	12.9953	12.9952	N-H difference	1	Biological transformation	NA	NA	NA	NA	66	NA	NA	NA	NA	NA	NA	NA	NA	NA	NA	NA	NA	NA	NA	13	NA	NA	NA	NA	NA	NA	NA	NA	NA	NA	NA	NA	NA	NA	NA	NA	NA	NA	NA	NA	NA	11	NA
203	208	52.0135	52.0132 or 52.0131	C3H7NOP or C7H4O	2	Other	NA	NA	NA	NA	NA	NA	NA	NA	NA	NA	NA	NA	NA	NA	NA	NA	NA	NA	NA	NA	NA	NA	7	NA	NA	NA	NA	NA	NA	13	NA	NA	NA	NA	NA	NA	NA	NA	NA	5	NA	7	NA
102	137	15.0109	15.0109	HN	1	Biological transformation	NA	NA	NA	NA	21	NA	NA	NA	NA	NA	NA	NA	NA	NA	NA	NA	NA	NA	NA	14	NA	NA	NA	NA	NA	NA	NA	NA	NA	NA	NA	NA	NA	NA	NA	NA	NA	NA	NA	NA	NA	7	NA
117	228	17.9711	17.971	39K37Cl - Na35Cl difference	1	Neutral adduct	NA	NA	NA	NA	NA	NA	6	NA	NA	NA	NA	NA	NA	NA	NA	NA	NA	NA	NA	NA	NA	NA	NA	NA	NA	NA	NA	NA	NA	NA	15	NA	NA	NA	NA	NA	5	NA	NA	5	NA	16	NA
206	194	54.0105	54.0106	C3H2O	1	Other	NA	NA	NA	NA	NA	NA	NA	NA	NA	NA	NA	NA	NA	NA	NA	NA	NA	NA	NA	10	NA	NA	NA	NA	5	NA	NA	NA	NA	NA	NA	NA	NA	NA	NA	NA	NA	NA	NA	NA	NA	NA	NA
192	196	45.0578	45.0578	C2H7N	1	Other	NA	NA	NA	NA	NA	NA	NA	NA	NA	NA	NA	NA	NA	NA	NA	NA	NA	NA	NA	12	NA	NA	NA	NA	NA	NA	NA	NA	NA	16	NA	NA	NA	NA	NA	NA	NA	NA	NA	NA	NA	NA	NA
112	212	16.0232	16.0232	NH3 (-1.0034, 13C-12C difference)	1	In-source fragment and biological transformation	NA	NA	NA	NA	24	NA	9	NA	NA	NA	NA	NA	NA	NA	NA	NA	NA	NA	NA	NA	NA	NA	NA	NA	NA	NA	NA	NA	NA	NA	NA	NA	NA	NA	7	NA	NA	NA	NA	NA	NA	NA	NA
56	205	3.952	3.952	[M+Na]+ - [M+NH4]+ difference (-1.0034, 13C-12C difference)	1	Charged adduct	NA	NA	NA	NA	NA	NA	24	NA	NA	7	NA	NA	NA	NA	NA	NA	NA	NA	NA	NA	NA	NA	NA	NA	NA	NA	NA	NA	NA	NA	NA	NA	NA	NA	17	NA	NA	NA	NA	NA	NA	NA	NA
257	228	113.92	113.9202 or 113.9203	(2 x Na35Cl) - (37Cl-35Cl difference) difference	1	Other	NA	NA	NA	NA	NA	NA	NA	NA	NA	NA	NA	NA	NA	NA	NA	NA	NA	NA	NA	NA	NA	NA	NA	NA	NA	5	12	NA	NA	NA	NA	NA	NA	NA	NA	NA	NA	NA	NA	NA	NA	NA	NA
244	152	76.0192	76.0191	CH5N2P	1	In-source fragment	NA	NA	NA	NA	NA	NA	NA	NA	NA	NA	NA	NA	NA	NA	NA	NA	NA	NA	NA	NA	NA	NA	NA	NA	NA	5	16	NA	NA	NA	NA	NA	NA	NA	NA	NA	NA	NA	NA	NA	NA	NA	NA
197	188	47.9298	47.9293	56Feformate - NH435Cl difference	1	Neutral adduct	NA	NA	NA	NA	NA	NA	NA	NA	NA	NA	NA	NA	NA	NA	NA	NA	NA	NA	NA	NA	NA	NA	NA	NA	NA	13	35	NA	NA	NA	NA	NA	NA	NA	NA	NA	NA	NA	NA	NA	NA	NA	NA
122	157	18.0299	18.0299	NH3 (+1.0034, 13C-12C difference)	1	In-source fragment and biological transformation	NA	NA	NA	NA	21	NA	14	NA	NA	NA	NA	NA	NA	NA	NA	NA	NA	NA	NA	NA	NA	NA	NA	NA	NA	NA	NA	NA	NA	NA	NA	NA	NA	NA	18	NA	NA	NA	NA	NA	NA	5	NA
226	122	65.9904	65.9904 or 65.9903	Sodium formate - (37Cl-35Cl) difference	1	Neutral adduct	NA	NA	5	NA	NA	NA	NA	NA	NA	NA	NA	NA	NA	NA	NA	NA	NA	NA	NA	NA	NA	NA	NA	NA	NA	NA	31	NA	NA	NA	NA	NA	NA	NA	NA	13	NA	NA	9	NA	NA	5	NA
64	147	5.9587	5.9587	[M+Na]+ - [M+NH4]+ difference (+1.0034, 13C-12C difference)	1	Charged adduct	NA	NA	NA	NA	NA	NA	44	NA	NA	12	NA	NA	NA	NA	NA	NA	NA	NA	NA	NA	NA	NA	NA	NA	NA	NA	NA	NA	NA	NA	NA	NA	NA	NA	42	NA	21	NA	5	NA	NA	11	NA
138	29	22.0134	22.0131	C2H4O	2	In-source fragment and biological transformation	NA	NA	NA	NA	31	9	NA	NA	NA	NA	NA	NA	NA	NA	NA	NA	NA	NA	NA	NA	NA	NA	NA	NA	NA	NA	NA	NA	NA	NA	NA	NA	NA	NA	52	NA	NA	NA	NA	15	NA	10	NA
190	216	45.0021	45.0021	CH2O2 (formic acid) (-1.0034, 13C-12C difference)	1	Neutral adduct and in-source fragment and biological transformation	NA	NA	NA	NA	7	11	NA	NA	NA	NA	NA	NA	NA	NA	NA	NA	NA	NA	NA	NA	NA	NA	NA	NA	NA	NA	NA	NA	NA	NA	NA	NA	NA	NA	NA	18	7	5	6	NA	NA	6	NA
99	116	14.9705	14.9706	[M+Na]+ - [M+39K]+ difference (-1.0034, 13C-12C difference)	1	Charged adduct	NA	NA	NA	NA	30	NA	5	NA	NA	NA	NA	NA	NA	NA	NA	NA	NA	NA	NA	NA	NA	NA	NA	NA	NA	NA	NA	NA	NA	NA	NA	NA	NA	NA	18	NA	15	NA	NA	31	11	20	NA
75	72	9.0053	9.0053	H2O	2	Neutral adduct and in-source fragment and biological transformation	NA	NA	NA	9	56	NA	NA	NA	NA	NA	NA	NA	NA	NA	NA	NA	NA	NA	NA	NA	NA	NA	NA	NA	NA	NA	NA	NA	NA	NA	NA	NA	NA	NA	16	NA	27	NA	NA	52	61	152	NA
227	26	66.9841	66.9841	Sodium formate (-1.0034, 13C-12C difference)	1	Neutral adduct	NA	NA	NA	NA	15	NA	NA	NA	NA	12	NA	NA	NA	NA	NA	NA	NA	NA	NA	NA	NA	NA	NA	NA	NA	NA	NA	NA	NA	NA	NA	NA	NA	27	NA	106	NA	121	96	11	NA	9	NA
194	260	46.0066	46.0068	C5H2NO	2	Other	NA	NA	NA	NA	NA	NA	NA	NA	NA	NA	NA	NA	NA	NA	NA	NA	NA	NA	NA	NA	NA	6	NA	NA	NA	NA	NA	NA	NA	NA	NA	NA	NA	NA	NA	NA	NA	NA	NA	NA	NA	NA	NA
155	224	27.0277	27.028	C2H4 (-1.0034, 13C-12C difference)	1	In-source fragment and biological transformation	NA	NA	NA	NA	5	NA	NA	NA	NA	NA	NA	NA	NA	NA	NA	NA	NA	NA	NA	NA	NA	NA	NA	NA	NA	NA	NA	NA	NA	NA	NA	NA	NA	NA	NA	NA	NA	NA	NA	NA	NA	NA	NA
144	254	23.0759	23.076	C2H4 - (Na-NH4) difference	1	Other	NA	NA	NA	NA	NA	NA	NA	NA	NA	NA	NA	NA	NA	NA	NA	NA	NA	NA	NA	NA	NA	NA	NA	NA	NA	NA	NA	NA	NA	5	NA	NA	NA	NA	NA	NA	NA	NA	NA	NA	NA	NA	NA
245	232	77.9429	77.9425	OP2	1	Other	NA	NA	NA	NA	NA	NA	NA	NA	NA	NA	NA	NA	NA	5	NA	NA	NA	NA	NA	NA	NA	NA	NA	NA	NA	NA	NA	NA	NA	NA	NA	NA	NA	NA	NA	NA	NA	NA	NA	NA	NA	NA	NA
89	244	13.0078	13.0078	CH	1	Other	NA	NA	NA	NA	18	NA	NA	NA	NA	NA	NA	NA	NA	NA	NA	NA	NA	NA	NA	NA	NA	NA	NA	NA	NA	NA	NA	NA	NA	NA	NA	NA	NA	NA	NA	NA	NA	NA	NA	NA	NA	9	NA
137	235	22.0123	22.0125	H2N3	2	Other	NA	NA	NA	NA	7	NA	NA	NA	NA	NA	NA	NA	NA	NA	NA	NA	NA	NA	NA	NA	NA	NA	NA	NA	NA	NA	NA	NA	NA	NA	NA	NA	NA	NA	8	NA	NA	NA	NA	NA	NA	6	NA
48	216	2.4777	2.4777	[M+NH4]+ - [M+Na]+ difference	2	Charged adduct	NA	NA	NA	NA	12	NA	NA	NA	NA	NA	NA	NA	NA	NA	NA	NA	NA	NA	NA	NA	NA	NA	NA	NA	NA	NA	NA	NA	NA	NA	NA	NA	NA	NA	17	NA	7	NA	NA	NA	NA	NA	NA
225	251	64.9789	64.9792	H2O2P	1	In-source fragment	NA	NA	NA	NA	NA	NA	NA	NA	NA	NA	NA	NA	NA	NA	NA	NA	NA	NA	NA	6	NA	NA	NA	NA	NA	NA	NA	NA	NA	NA	NA	NA	NA	NA	NA	5	6	NA	NA	5	11	NA	NA
263	101	134.972	134.972	C2H2NO4P	1	Other	NA	NA	NA	NA	6	NA	NA	NA	NA	NA	NA	NA	NA	NA	NA	NA	NA	NA	NA	NA	NA	NA	NA	NA	NA	NA	NA	NA	NA	NA	NA	NA	NA	5	NA	18	NA	11	11	NA	NA	NA	NA
98	70	14.6756	14.6754	C2H4O	3	In-source fragment and biological transformation	NA	NA	NA	NA	10	NA	NA	NA	NA	NA	NA	NA	NA	NA	NA	NA	NA	NA	NA	NA	NA	NA	NA	NA	NA	NA	NA	NA	NA	NA	NA	NA	NA	NA	NA	NA	NA	NA	NA	NA	NA	NA	NA
237	260	70.0782	70.0783	C5H10	1	Other	NA	NA	NA	NA	NA	NA	NA	NA	NA	6	NA	NA	NA	NA	NA	NA	NA	NA	NA	NA	NA	NA	NA	NA	NA	NA	NA	NA	NA	NA	NA	NA	NA	NA	NA	NA	NA	NA	NA	NA	NA	NA	NA
246	168	77.9774	77.9776	CH2O2S	1	In-source fragment	NA	NA	NA	NA	NA	6	NA	NA	NA	NA	NA	NA	NA	NA	NA	NA	NA	NA	NA	NA	NA	NA	NA	NA	NA	NA	NA	NA	NA	NA	NA	NA	NA	NA	NA	NA	NA	NA	NA	NA	NA	NA	NA
83	134	11.5079	11.508	Acetonitrile - water difference	2	Neutral adduct	NA	NA	NA	NA	8	NA	NA	NA	NA	NA	NA	NA	NA	NA	NA	NA	NA	NA	NA	NA	NA	NA	NA	NA	NA	NA	NA	NA	NA	NA	NA	NA	NA	NA	NA	NA	NA	NA	NA	12	37	52	NA
174	192	38.0157	38.0157	C3H2	1	Other	NA	NA	NA	NA	NA	NA	NA	NA	NA	NA	NA	NA	NA	NA	NA	NA	NA	NA	NA	7	NA	NA	NA	NA	NA	NA	NA	NA	NA	NA	NA	NA	NA	NA	NA	NA	NA	NA	NA	NA	NA	NA	NA
63	208	4.979	4.9789	Acetonitrile-H20 - CO difference	1	Neutral adduct and in-source fragment	NA	NA	NA	NA	5	NA	NA	NA	NA	NA	NA	NA	NA	NA	NA	NA	NA	NA	NA	NA	NA	NA	NA	NA	NA	NA	NA	NA	NA	NA	NA	NA	NA	NA	NA	NA	NA	NA	NA	NA	5	10	NA
74	244	8.5133	8.5133	[M+H]+ - [M+NH4]+ difference	2	Charged adduct	NA	NA	NA	NA	76	NA	NA	NA	NA	NA	NA	NA	NA	NA	NA	NA	NA	NA	NA	NA	NA	NA	NA	NA	NA	NA	NA	NA	NA	NA	NA	NA	NA	NA	5	NA	NA	NA	NA	NA	NA	NA	NA
221	199	61.9526	61.9535	[M+Na+K]+ - [M+H]+ difference	1	Charged adduct	NA	NA	NA	NA	NA	NA	NA	NA	NA	NA	NA	NA	NA	NA	NA	NA	NA	NA	NA	NA	NA	NA	NA	NA	NA	NA	16	NA	NA	NA	NA	NA	NA	NA	NA	NA	NA	NA	NA	NA	NA	NA	NA
91	202	13.0317	13.0317	CH3N - O difference	1	Biological transformation	NA	NA	NA	NA	NA	NA	NA	NA	NA	NA	NA	NA	NA	NA	NA	NA	NA	NA	NA	10	NA	NA	NA	NA	NA	NA	NA	NA	NA	NA	NA	NA	NA	NA	NA	NA	NA	NA	NA	NA	6	5	NA
191	108	45.0295	45.0296	C4H8O2 - (C2H4O - 1.0034) difference	1	Other	NA	NA	NA	NA	29	NA	NA	NA	NA	NA	NA	NA	NA	NA	NA	NA	NA	NA	NA	NA	NA	NA	NA	NA	NA	NA	NA	NA	NA	NA	NA	NA	NA	NA	28	NA	8	NA	NA	16	NA	NA	NA
183	88	43.0229	43.0229	C2H4O (-1.0034, 13C-12C difference)	1	In-source fragment and biological transformation	NA	NA	NA	NA	43	NA	NA	NA	NA	NA	NA	NA	NA	NA	NA	NA	NA	NA	NA	NA	NA	NA	NA	NA	NA	NA	NA	NA	NA	NA	NA	NA	NA	NA	31	NA	7	NA	NA	21	NA	NA	NA
220	216	60.9671	60.9677	HN2P3	2	Other	NA	NA	NA	NA	5	NA	NA	NA	NA	NA	NA	NA	NA	NA	NA	NA	NA	NA	NA	NA	NA	NA	NA	NA	NA	NA	NA	NA	NA	NA	NA	NA	NA	NA	NA	NA	NA	10	9	6	7	5	NA
196	187	47.0088	47.0088	CH2O2 (formic acid) (+1.0034, 13C-12C difference)	1	Neutral adduct and in-source fragment and biological transformation	NA	NA	NA	NA	12	NA	NA	NA	NA	NA	NA	NA	NA	NA	NA	NA	NA	NA	NA	NA	NA	NA	NA	NA	NA	NA	NA	NA	NA	NA	NA	NA	NA	NA	NA	14	NA	9	7	NA	5	9	NA
250	169	83.9524	83.9524	H - 40Caformate difference	1	Neutral adduct	NA	NA	NA	NA	NA	NA	NA	8	NA	NA	NA	NA	NA	NA	NA	NA	NA	NA	NA	NA	NA	NA	NA	NA	NA	NA	NA	NA	NA	NA	NA	NA	NA	NA	NA	5	NA	8	12	6	9	8	NA
234	92	68.9907	68.9908	Sodium formate (+1.0034, 13C-12C difference)	1	Neutral adduct	NA	NA	NA	NA	7	NA	NA	NA	NA	NA	NA	NA	NA	NA	NA	NA	NA	NA	NA	NA	NA	NA	NA	NA	NA	NA	NA	NA	NA	NA	NA	NA	NA	7	NA	22	NA	18	20	6	NA	8	NA
205	244	53.0033	53.0033	CH5N2P - (Acetonitrile - H20) difference	1	Other	NA	NA	NA	NA	NA	NA	NA	NA	NA	NA	NA	NA	NA	NA	NA	NA	NA	NA	NA	NA	NA	NA	NA	NA	NA	NA	NA	NA	NA	NA	NA	NA	NA	NA	NA	NA	NA	NA	NA	NA	NA	NA	NA
161	251	29.3512	29.3508	C4H8O2	3	Other	NA	NA	NA	NA	NA	NA	NA	NA	NA	NA	NA	NA	NA	NA	NA	NA	NA	NA	NA	NA	NA	NA	NA	NA	NA	NA	NA	NA	NA	NA	NA	NA	NA	NA	NA	NA	NA	NA	NA	NA	NA	NA	NA
[truncated: 104 more columns]

## Sheet: SI10_Study group
Study/Rank	m/z difference (experimental)	m/z difference (theoretical)	Annotation	Charge	Annotation class	Density	ST000244_AN000381.csv	ST000244_AN000382.csv	ACMG1	ACMG1	ACMG12	ACMG12	ACMG13	ACMG13	ACMG14	ACMG14	ACMG15	ACMG15	ACMG16	ACMG16	ACMG17	ACMG17	ACMG2	ACMG2	ACMG3	ACMG3	ACMG6	ACMG6	ACMG7	ACMG7	ACMG8	ACMG8	ACMG9	ACMG9	MTBLS17_NEG_EXP2	MTBLS17_POS_EXP1	MTBLS17_POS_EXP2	MTBLS19_POS1	MTBLS19_POS2	MTBLS19_POS3	MTBLS19_POS4	MTBLS20_NEG_EXP2	MTBLS28_NEG	MTBLS28_POS	MTBLS315_POS_C18	ST000291_AN000464_Results.csv	ST000291_AN000465.csv	ST000361_AN000592.csv	ST000361_AN000593.csv
Dataset download source							Metabolomics Workbench	Metabolomics Workbench	Warwick Dunn research group	Warwick Dunn research group	Warwick Dunn research group	Warwick Dunn research group	Warwick Dunn research group	Warwick Dunn research group	Warwick Dunn research group	Warwick Dunn research group	Warwick Dunn research group	Warwick Dunn research group	Warwick Dunn research group	Warwick Dunn research group	Warwick Dunn research group	Warwick Dunn research group	Warwick Dunn research group	Warwick Dunn research group	Warwick Dunn research group	Warwick Dunn research group	Warwick Dunn research group	Warwick Dunn research group	Warwick Dunn research group	Warwick Dunn research group	Warwick Dunn research group	Warwick Dunn research group	Warwick Dunn research group	Warwick Dunn research group	Metabolights	Metabolights	Metabolights	Metabolights	Metabolights	Metabolights	Metabolights	Metabolights	Metabolights	Metabolights	Metabolights	Metabolomics Workbench	Metabolomics Workbench	Metabolomics Workbench	Metabolomics Workbench
Research Institution							University of Florida	University of Florida	University of Birmingham	University of Birmingham	University of Birmingham	University of Birmingham	University of Manchester	University of Manchester	University of Birmingham	University of Birmingham	University of Birmingham	University of Birmingham	University of Birmingham	University of Birmingham	University of Manchester	University of Manchester	University of Birmingham	University of Birmingham	University of Birmingham	University of Birmingham	University of Birmingham	University of Birmingham	University of Birmingham	University of Birmingham	University of Birmingham	University of Birmingham	University of Birmingham	University of Birmingham	Georgetown University	Georgetown University	Georgetown University	Georgetown University	Georgetown University	Georgetown University	Georgetown University	CEA-Centre d’Etude de Saclay, Gif-sur-Yvette, France	NIAMS/NIH	NIAMS/NIH	Metabolomics Australia	University of Florida	University of Florida	University of North Carolina	University of North Carolina
Species							Equus caballus	Equus caballus	Homo sapiens	Homo sapiens	Homo sapiens	Homo sapiens	Homo sapiens	Homo sapiens	Homo sapiens	Homo sapiens	Homo sapiens	Homo sapiens	Homo sapiens	Homo sapiens	Homo sapiens	Homo sapiens	Homo sapiens	Homo sapiens	Homo sapiens	Homo sapiens	Homo sapiens	Homo sapiens	Homo sapiens	Homo sapiens	Homo sapiens	Homo sapiens	Homo sapiens	Homo sapiens	Homo sapiens	Homo sapiens	Homo sapiens	Homo sapiens	Homo sapiens	Homo sapiens	Homo sapiens	Homo sapiens	Homo sapiens	Homo sapiens	Homo sapiens	Homo sapiens	Homo sapiens	Homo sapiens	Homo sapiens
Sample Type							Blood (incl. serum and plasma)	Blood (incl. serum and plasma)	Blood (incl. serum and plasma)	Blood (incl. serum and plasma)	Urine	Urine	Blood (incl. serum and plasma)	Blood (incl. serum and plasma)	Muscle Tissue	Muscle Tissue	Muscle Tissue	Muscle Tissue	Cell Media	Cell Media	Cell Media	Cell Media	Blood (incl. serum and plasma)	Blood (incl. serum and plasma)	Urine	Urine	Cell Media	Cell Media	Cell	Cell	Cell Media	Cell Media	Cell	Cell	Blood (incl. serum and plasma)	Blood (incl. serum and plasma)	Blood (incl. serum and plasma)	Blood (incl. serum and plasma)	Blood (incl. serum and plasma)	Blood (incl. serum and plasma)	Blood (incl. serum and plasma)	Urine	Urine	Urine	Blood (incl. serum and plasma)	Urine	Urine	Fibroblast cell	Fibroblast cell
Study group							Mammal	Mammal	Mammal	Mammal	Mammal	Mammal	Mammal	Mammal	Mammal	Mammal	Mammal	Mammal	Mammal	Mammal	Mammal	Mammal	Mammal	Mammal	Mammal	Mammal	Mammal	Mammal	Mammal	Mammal	Mammal	Mammal	Mammal	Mammal	Mammal	Mammal	Mammal	Mammal	Mammal	Mammal	Mammal	Mammal	Mammal	Mammal	Mammal	Mammal	Mammal	Mammal	Mammal
Assay							Reversed phase including lipidomics	Reversed phase including lipidomics	HILIC and normal phase	HILIC and normal phase	HILIC and normal phase	HILIC and normal phase	Reversed phase including lipidomics	Reversed phase including lipidomics	Reversed phase including lipidomics	Reversed phase including lipidomics	HILIC and normal phase	HILIC and normal phase	Reversed phase including lipidomics	Reversed phase including lipidomics	Reversed phase including lipidomics	Reversed phase including lipidomics	Reversed phase including lipidomics	Reversed phase including lipidomics	Reversed phase including lipidomics	Reversed phase including lipidomics	Reversed phase including lipidomics	Reversed phase including lipidomics	Reversed phase including lipidomics	Reversed phase including lipidomics	HILIC and normal phase	HILIC and normal phase	HILIC and normal phase	HILIC and normal phase	Reversed phase including lipidomics	Reversed phase including lipidomics	Reversed phase including lipidomics	Reversed phase including lipidomics	Reversed phase including lipidomics	Reversed phase including lipidomics	Reversed phase including lipidomics	Reversed phase including lipidomics	Reversed phase including lipidomics	Reversed phase including lipidomics	Reversed phase including lipidomics	Reversed phase including lipidomics	Reversed phase including lipidomics	Reversed phase including lipidomics	Reversed phase including lipidomics
LC Instrument							Thermo Scientific/Dionex Ultimate 3000	Thermo Scientific/Dionex Ultimate 3000	Thermo Scientific/Dionex Ultimate 3000	Thermo Scientific/Dionex Ultimate 3000	Thermo Scientific/Dionex Ultimate 3000	Thermo Scientific/Dionex Ultimate 3000	Waters Acquity UPLC	Waters Acquity UPLC	Thermo Scientific/Dionex Ultimate 3000	Thermo Scientific/Dionex Ultimate 3000	Thermo Scientific/Dionex Ultimate 3000	Thermo Scientific/Dionex Ultimate 3000	Thermo Scientific/Dionex Ultimate 3000	Thermo Scientific/Dionex Ultimate 3000	Waters Acquity UPLC	Waters Acquity UPLC	Thermo Scientific/Dionex Ultimate 3000	Thermo Scientific/Dionex Ultimate 3000	Thermo Scientific/Dionex Ultimate 3000	Thermo Scientific/Dionex Ultimate 3000	Thermo Scientific/Dionex Ultimate 3000	Thermo Scientific/Dionex Ultimate 3000	Thermo Scientific/Dionex Ultimate 3000	Thermo Scientific/Dionex Ultimate 3000	Thermo Scientific/Dionex Ultimate 3000	Thermo Scientific/Dionex Ultimate 3000	Thermo Scientific/Dionex Ultimate 3000	Thermo Scientific/Dionex Ultimate 3000	Waters Acquity UPLC	Waters Acquity UPLC	Waters Acquity UPLC	Waters Acquity UPLC	Waters Acquity UPLC	Waters Acquity UPLC	Waters Acquity UPLC	Thermo Scientific Accela	Waters Acquity UPLC	Waters Acquity UPLC	Thermo Scientific Accela	Thermo Scientific/Dionex Ultimate 3000	Thermo Scientific/Dionex Ultimate 3000	Waters Acquity UPLC	Waters Acquity UPLC
LC Column							ACE Excel 2 C18-PFP (100 x 2.1mm, 2um)	ACE Excel 2 C18-PFP (100 x 2.1mm, 2um)	Thermo Scientific Accucore 150-Amide HILIC (100 mm × 2.1 mm 2.6 μm)	Thermo Scientific Accucore 150-Amide HILIC (100 mm × 2.1 mm 2.6 μm)	Thermo Scientific Accucore 150-Amide HILIC (100 mm × 2.1 mm 2.6 μm)	Thermo Scientific Accucore 150-Amide HILIC (100 mm × 2.1 mm 2.6 μm)	Waters Acquity BEH C18 (100 x 2.1mm, 1.7um)	Waters Acquity BEH C18 (100 x 2.1mm, 1.7um)	Thermo Scientific Hypersil GoldC18 column (100 mm × 2.1 mm 1.9 μm)	Thermo Scientific Hypersil GoldC18 column (100 mm × 2.1 mm 1.9 μm)	Thermo Scientific Accucore 150-Amide HILIC (100 mm × 2.1 mm 2.6 μm)	Thermo Scientific Accucore 150-Amide HILIC (100 mm × 2.1 mm 2.6 μm)	Thermo Scientific Hypersil GoldC18 column (100 mm × 2.1 mm 1.9 μm)	Thermo Scientific Hypersil GoldC18 column (100 mm × 2.1 mm 1.9 μm)	Waters Acquity BEH C18 (100 x 2.1mm, 1.7um)	Waters Acquity BEH C18 (100 x 2.1mm, 1.7um)	Thermo Scientific Hypersil GoldC18 column (100 mm × 2.1 mm 1.9 μm)	Thermo Scientific Hypersil GoldC18 column (100 mm × 2.1 mm 1.9 μm)	Thermo Scientific Hypersil GoldC18 column (100 mm × 2.1 mm 1.9 μm)	Thermo Scientific Hypersil GoldC18 column (100 mm × 2.1 mm 1.9 μm)	Thermo Scientific Hypersil GoldC18 column (100 mm × 2.1 mm 1.9 μm)	Thermo Scientific Hypersil GoldC18 column (100 mm × 2.1 mm 1.9 μm)	Thermo Scientific Hypersil GoldC18 column (100 mm × 2.1 mm 1.9 μm)	Thermo Scientific Hypersil GoldC18 column (100 mm × 2.1 mm 1.9 μm)	Thermo Scientific Accucore 150-Amide HILIC (100 mm × 2.1 mm 2.6 μm)	Thermo Scientific Accucore 150-Amide HILIC (100 mm × 2.1 mm 2.6 μm)	Thermo Scientific Accucore 150-Amide HILIC (100 mm × 2.1 mm 2.6 μm)	Thermo Scientific Accucore 150-Amide HILIC (100 mm × 2.1 mm 2.6 μm)	Waters ACQUITY UPLC C18 (1.7 μm, 2.1 mm x 50 mm)	Waters ACQUITY UPLC C18 (1.7 μm, 2.1 mm x 50 mm)	Waters ACQUITY UPLC C18 (1.7 μm, 2.1 mm x 50 mm)	Waters ACQUITY UPLC C18 (1.7 μm, 2.1 mm x 50 mm)	Waters ACQUITY UPLC C18 (1.7 μm, 2.1 mm x 50 mm)	Waters ACQUITY UPLC C18 (1.7 μm, 2.1 mm x 50 mm)	Waters ACQUITY UPLC C18 (1.7 μm, 2.1 mm x 50 mm)	Thermo Scientific Hypersil GOLD C18 (1.9 µm, 2.1 mm x 150 mm)	Waters ACQUITY UPLC BEH C18 (1.7 μm, 2.1 mm × 50 mm)	Waters ACQUITY UPLC BEH C18 (1.7 μm, 2.1 mm × 50 mm)	Thermo Scientific Hypersil GOLD C18 (1.9 µm, 2.1 mm x 100 mm)	ACE Excel 2 C18-PFP (100 x 2.1mm, 2um)	ACE Excel 2 C18-PFP (100 x 2.1mm, 2um)	Waters Acquity BEH HSS T3 (2.1x 100mm x 1.8 um)	Waters Acquity BEH HSS T3 (2.1x 100mm x 1.8 um)
MS Instrument							Thermo Scientific Q Exactive (model unknown)	Thermo Scientific Q Exactive (model unknown)	Thermo Scientific Q Exactive (model unknown)	Thermo Scientific Q Exactive (model unknown)	Thermo Scientific Q Exactive (model unknown)	Thermo Scientific Q Exactive (model unknown)	Thermo Scientific LTQ-Orbitrap XL	Thermo Scientific LTQ-Orbitrap XL	Thermo Scientific Q Exactive (model unknown)	Thermo Scientific Q Exactive (model unknown)	Thermo Scientific Q Exactive (model unknown)	Thermo Scientific Q Exactive (model unknown)	Thermo Scientific Q Exactive (model unknown)	Thermo Scientific Q Exactive (model unknown)	Thermo Scientific LTQ-Orbitrap XL	Thermo Scientific LTQ-Orbitrap XL	Thermo Scientific Q Exactive (model unknown)	Thermo Scientific Q Exactive (model unknown)	Thermo Scientific Q Exactive (model unknown)	Thermo Scientific Q Exactive (model unknown)	Thermo Scientific Q Exactive (model unknown)	Thermo Scientific Q Exactive (model unknown)	Thermo Scientific Q Exactive (model unknown)	Thermo Scientific Q Exactive (model unknown)	Thermo Scientific Q Exactive (model unknown)	Thermo Scientific Q Exactive (model unknown)	Thermo Scientific Q Exactive (model unknown)	Thermo Scientific Q Exactive (model unknown)	Waters Q-TOF Premier	Waters Q-TOF Premier	Waters Q-TOF Premier	Waters Q-TOF Premier	Waters Q-TOF Premier	Waters Q-TOF Premier	Waters Q-TOF Premier	Thermo Scientific LTQ-Orbitrap Discovery	Waters Q-TOF Premier	Waters Q-TOF Premier	Thermo Scientific Orbitrap (model unknown)	Thermo Scientific Q Exactive (model unknown)	Thermo Scientific Q Exactive (model unknown)	Waters Synapt G2 Si QTOF	Waters Synapt G2 Si QTOF
Ion Mode							Positive	Negative	Negative	Positive	Negative	Positive	Negative	Positive	Negative	Positive	Negative	Positive	Negative	Positive	Negative	Positive	Negative	Positive	Negative	Positive	Negative	Positive	Negative	Positive	Negative	Positive	Negative	Positive	Negative	Negative	Positive	Positive	Positive	Positive	Positive	Negative	Negative	Positive	Positive	Positive	Negative	Positive	Negative
No. of samples							56	56	108	125	92	93	119	118	386	365	383	383	203	203	137	137	109	104	63	63	39	39	39	39	39	39	39	40	20	367	378	126	45	45	45	42	1005	1005	61	44	44	22	22
No. of metabolite features							2380	1766	9694	11870	4757	4894	2779	3560	1382	1758	1322	1354	4455	5542	3362	3308	3854	6177	11209	10260	2651	2391	2558	3567	1947	1947	1943	3952	391	941	1586	3230	1455	1526	1542	4414	1359	1807	1092	3343	3301	2477	3182
5	21.9819	21.9819	[M+H]+ - [M+Na]+ difference	1	Charged adduct	13.8876	26	6	186	925	97	77	60	118	8	56	8	29	153	178	180	171	43	431	53	71	54	74	29	99	11	27	19	20	14	50	56	35	43	43	46	7	18	41	NA	5	NA	10	40
3	1.9971	1.9971	Chlorine (35Cl and 37Cl)	1	Isotope	16.8525	38	85	907	505	317	266	197	80	57	32	99	25	168	69	623	33	122	122	736	624	149	36	135	85	163	44	127	74	79	30	82	45	46	42	50	146	32	5	NA	27	61	NA	NA
11	14.0156	14.0157	Acetate-formate difference	1	Neutral adduct and in-source fragment and biological transformation	8.07132	NA	23	242	631	NA	15	5	18	11	5	10	13	15	105	11	14	21	145	98	110	18	34	25	20	9	35	19	90	NA	27	34	NA	NA	6	6	12	NA	NA	NA	6	5	NA	NA
12	2.0157	2.0157	H2	1	In-source fragment and biological transformation	7.95228	5	18	293	1005	16	8	6	16	23	8	NA	NA	17	42	25	9	34	34	74	53	22	23	28	24	5	21	92	167	NA	21	30	5	11	NA	11	21	NA	NA	NA	NA	28	NA	NA
2	67.9874	67.9874	CHO2Na (sodium formate)	1	Neutral adduct	17.2568	7	23	657	389	113	151	326	17	146	17	29	10	454	97	172	14	522	124	246	253	265	29	242	40	29	51	57	56	50	33	82	34	55	40	60	55	5	NA	NA	NA	NA	NA	58
7	18.0106	18.0106	H20 (water)	1	Neutral adduct and in-source fragment and biological transformation	10.4537	48	12	237	592	13	23	5	32	9	44	25	15	24	109	18	40	10	84	67	86	12	69	12	52	32	59	37	66	NA	55	75	25	26	27	24	23	9	12	NA	35	NA	7	NA
17	46.0055	46.0055 (formic acid)	CH2O2 (formic acid)	1	Neutral adduct and in-source fragment and biological transformation	5.8912	9	NA	206	223	28	9	24	37	14	15	16	5	36	39	15	36	19	8	101	99	46	29	23	16	18	32	26	18	7	18	19	13	16	14	16	36	NA	7	NA	14	6	6	8
1	1.0033	1.0034	Carbon (12C and 13C; M+1)	1	Isotope	48.0668	142	92	916	1884	298	216	369	320	149	154	37	114	371	636	448	374	1229	1990	735	812	244	241	214	375	142	205	168	355	126	239	419	112	143	133	140	341	114	76	NA	10	364	NA	NA
38	24	24	C2	1	Biological transformation	3.62493	NA	12	107	396	NA	6	21	19	27	12	NA	NA	11	16	13	8	10	60	21	19	6	5	14	9	NA	11	14	44	NA	13	19	9	8	7	6	5	NA	NA	NA	NA	NA	NA	5
14	26.0156	26.0157	C2H2	1	In-source fragment and biological transformation	6.49213	7	13	174	548	NA	10	13	10	15	10	NA	NA	5	14	11	NA	247	724	27	37	5	13	23	39	6	16	43	108	NA	12	14	NA	NA	NA	NA	5	NA	NA	NA	NA	NA	NA	NA
18	15.974	15.9739	[M+Na]+ - [M+39K]+ difference	1	Charged adduct	5.82947	23	12	70	227	20	31	31	28	8	6	NA	7	29	63	102	21	NA	172	79	135	22	15	9	18	NA	NA	NA	8	NA	15	15	NA	5	NA	5	15	8	5	NA	8	9	5	NA
8	44.0263	44.0262	C2H4O	1	In-source fragment and biological transformation	9.57562	NA	NA	115	343	NA	37	13	71	NA	21	7	30	20	334	NA	138	20	46	24	140	23	20	18	128	5	21	20	226	NA	35	92	16	25	22	26	13	NA	NA	NA	NA	9	5	NA
28	1.9955	1.9958 (32-34S diff) or 1.9953 (Fe isotopes)	Iron (54Fe and 56Fe) OR Sulphur (32S and 34S)	1	Isotope	4.18715	8	13	167	136	29	31	29	43	24	21	19	6	44	27	50	9	9	7	90	55	95	53	79	44	41	28	31	18	9	NA	13	6	9	5	10	39	NA	NA	NA	11	44	NA	NA
30	12	12	C	1	Biological transformation	4.0848	NA	20	72	363	NA	9	9	17	10	NA	NA	NA	23	31	18	6	14	61	23	15	12	14	27	20	7	6	NA	23	NA	21	23	NA	NA	NA	NA	12	NA	NA	NA	5	NA	NA	NA
9	135.975	135.975	CHO2Na + CHO2Na (sodium formate + sodium formate)	1	Neutral adduct	8.92297	NA	7	218	157	46	36	51	NA	42	10	8	5	199	41	22	NA	121	50	199	203	86	15	97	17	24	33	27	43	13	24	57	22	45	39	53	7	NA	NA	NA	NA	NA	NA	19
19	28.0312	28.0313	C2H4	1	In-source fragment and biological transformation	5.33217	6	5	174	632	NA	7	NA	9	8	NA	NA	NA	NA	24	NA	NA	18	54	55	67	6	18	7	12	5	21	53	154	NA	11	16	6	6	NA	5	NA	NA	NA	NA	NA	NA	NA	NA
21	3.9941	3.9941	Chlorine (37Cl + 37Cl and 35Cl + 35Cl)	1	Isotope	5.17452	13	46	157	170	122	114	65	25	13	NA	22	NA	36	49	153	NA	28	43	205	152	28	5	23	22	31	7	19	35	32	9	24	14	13	14	12	28	6	NA	NA	NA	9	NA	NA
15	1.0009	1.0009 (Li) OR 1.0010 (34S-35Cl)	Lithium (6Li and 7Li)	1	Isotope	6.39711	8	7	236	192	59	45	26	36	29	12	36	16	50	137	19	32	38	117	190	164	55	27	29	28	58	30	50	41	15	21	46	17	18	10	11	29	NA	NA	NA	5	33	NA	NA
25	2.0043	2.0043	Oxygen (16O and 18O)	1	Isotope	4.32036	5	11	104	141	28	26	12	13	6	5	5	20	21	36	13	7	51	73	71	75	27	7	17	11	29	24	21	38	10	10	29	5	7	9	7	16	NA	NA	NA	NA	43	NA	NA
46	42.0105	42.0106	C2H2O	1	Biological transformation	3.06961	NA	6	85	261	NA	NA	6	NA	NA	NA	7	NA	12	18	12	5	NA	15	27	36	16	9	6	NA	7	12	20	28	NA	8	14	7	9	9	10	11	NA	NA	NA	NA	NA	NA	NA
32	27.9948	27.9949	CO	1	In-source fragment and biological transformation	4.05069	13	11	66	202	10	8	5	13	16	25	11	NA	21	50	NA	14	NA	10	47	62	31	36	26	31	10	19	11	7	NA	16	22	NA	NA	5	NA	9	NA	6	NA	18	9	NA	NA
20	2.0062	2.0067	Carbon (12C+12C and 13C+13C; M+2)	1	Isotope	5.26139	12	NA	42	175	24	11	13	19	9	7	NA	6	43	75	23	48	334	625	38	52	13	24	9	41	6	12	10	23	12	34	70	14	19	19	18	12	NA	NA	NA	NA	6	NA	NA
22	15.995	15.9949	O	1	Biological transformation	5.11465	NA	15	141	383	10	NA	NA	9	8	7	NA	NA	17	23	31	6	8	28	32	54	9	6	23	26	7	12	16	64	NA	12	17	NA	9	NA	10	11	NA	NA	NA	NA	11	NA	NA
34	0.9971	0.997	Nitrogen (14N and 15N)	1	Isotope	3.96714	NA	6	153	168	47	25	10	10	19	12	44	7	19	23	16	6	18	18	114	142	26	7	15	9	37	10	39	10	5	9	17	NA	5	NA	5	16	9	NA	NA	7	17	NA	NA
47	13.9793	13.9793	O - H2 difference	1	Biological transformation	3.06307	NA	6	80	267	12	15	9	21	7	8	NA	NA	8	26	13	13	7	13	23	16	9	8	5	NA	5	5	16	41	NA	10	14	11	11	10	8	23	NA	NA	NA	6	18	NA	NA
37	30.0106	30.0106	CH2O	1	Biological transformation	3.69214	NA	10	63	168	NA	5	NA	8	NA	NA	NA	7	26	30	17	8	NA	43	33	46	10	7	11	13	7	9	6	55	NA	7	5	NA	NA	NA	NA	21	NA	NA	NA	NA	11	NA	NA
52	43.9898	43.9898	CO2	1	In-source fragment and biological transformation	2.84497	7	9	72	83	8	NA	28	NA	30	NA	5	NA	34	17	27	5	NA	7	37	13	44	8	41	NA	16	5	7	8	6	6	7	NA	NA	7	NA	62	10	NA	NA	7	19	NA	11
4	0.5016	0.5017	13C - 12C difference	2	Multiple charge state	15.5601	31	NA	55	118	97	97	52	230	NA	13	NA	NA	61	201	28	205	6	134	146	147	NA	19	NA	32	NA	25	NA	93	20	96	153	11	24	19	20	NA	NA	NA	NA	14	NA	34	NA
42	0.9986	0.9984 OR 0.9988 OR 0.99885	Magnesium (24Mg and 26Mg) OR Zinc (64Zn and 66Zn)	2	Isotope and multiple charge state	3.24182	8	NA	151	119	154	19	14	18	6	22	10	NA	28	64	12	20	18	54	332	193	20	18	12	24	11	9	7	23	6	18	27	6	14	10	18	10	NA	NA	NA	NA	9	NA	NA
16	57.9586	57.9586	Na35Cl (sodium chloride)	1	Neutral adduct	6.03749	37	56	95	114	42	88	186	41	6	NA	NA	NA	68	9	656	14	80	101	14	15	55	9	88	45	NA	NA	11	NA	80	37	87	48	62	53	61	60	NA	NA	NA	NA	19	NA	NA
58	60.0211	60.021	C2H4O2 (acetic acid)	1	Neutral adduct and in-source fragment and biological transformation	2.44865	NA	NA	60	101	NA	NA	NA	NA	NA	NA	8	NA	18	10	22	NA	7	9	27	25	NA	8	NA	5	5	6	8	19	6	8	12	NA	NA	NA	NA	7	NA	NA	NA	NA	7	5	NA
23	10.0288	10.0288	Formate - 35Cl difference	1	Other	4.91609	6	11	205	149	36	79	104	14	21	NA	7	NA	56	8	191	10	197	88	75	32	57	NA	52	22	10	NA	13	5	15	27	57	37	40	26	38	72	NA	NA	NA	NA	6	NA	NA
35	17.0265	17.0265	[M+H]+ - [M+NH4]+ difference (OR NH3 loss)	1	Charged adduct	3.83531	17	5	42	335	NA	16	NA	14	NA	34	NA	15	NA	23	8	34	NA	63	64	130	9	40	5	61	NA	27	NA	51	NA	25	33	25	24	24	30	NA	NA	8	NA	NA	NA	NA	NA
48	203.962	203.962	CHO2Na + CHO2Na + CHO2Na (sodium formate + sodium formate + sodium formate)	1	Neutral adduct	3.03761	NA	NA	64	72	19	NA	NA	NA	12	NA	5	NA	87	23	7	NA	25	16	142	150	38	12	53	6	13	16	19	34	5	11	28	16	30	17	26	NA	NA	NA	NA	NA	NA	NA	6
41	88.0525	88.0525	C4H8O2 (butanoic acid)	1	In-source fragment and biological transformation	3.26137	NA	NA	42	109	NA	17	NA	5	NA	NA	NA	17	NA	142	NA	100	30	14	10	65	NA	5	NA	23	NA	10	5	87	NA	20	30	13	17	15	18	NA	NA	NA	NA	NA	NA	NA	NA
26	20.9785	20.9786	[M+H]+ - [M+Na]+ difference (-1.0034, 13C-12C difference)	1	Charged adduct	4.30486	5	NA	55	318	16	11	24	39	NA	25	NA	12	49	80	78	82	29	319	15	38	17	31	7	41	6	12	5	11	NA	21	29	15	15	18	18	NA	9	11	NA	NA	NA	NA	NA
50	0.9952	0.9952	(12C-14N) - H difference	1	Isotope	2.9509	NA	17	45	76	36	31	NA	9	10	NA	6	6	12	14	25	NA	9	7	86	107	5	12	12	8	12	10	13	5	NA	NA	12	NA	NA	NA	NA	12	21	NA	NA	NA	11	NA	NA
54	39.9926	39.9925	NaOH (sodium hydroxide)	1	Neutral adduct	2.68027	6	NA	19	117	NA	NA	NA	16	NA	6	NA	NA	NA	23	NA	15	5	59	8	8	8	15	NA	11	NA	6	9	NA	NA	21	26	9	11	12	12	NA	NA	7	NA	NA	NA	NA	NA
43	59.9556	59.9557	Na37Cl	1	Neutral adduct	3.19984	25	36	29	29	28	69	120	40	NA	NA	NA	NA	36	5	429	6	39	53	8	14	34	6	48	29	NA	NA	5	NA	56	23	56	35	35	35	42	38	NA	NA	NA	NA	13	NA	NA
53	61.9705	61.9705	Na - 40Caformate difference	1	Neutral adduct	2.81851	NA	NA	107	74	11	NA	67	19	20	7	NA	NA	119	45	54	52	64	48	17	NA	46	8	22	NA	NA	NA	NA	NA	8	NA	5	NA	NA	NA	NA	5	NA	NA	NA	NA	NA	NA	17
59	6.017	6.0163	(Sodium formate + Sodium formate) - H4O4P2 difference	1	Other	2.41805	NA	NA	100	117	9	NA	53	8	16	NA	NA	NA	91	30	78	13	52	29	12	7	34	5	18	NA	NA	NA	NA	NA	NA	NA	NA	NA	NA	NA	NA	NA	NA	9	NA	NA	NA	NA	19
51	41.0266	41.0266	C2H3N (acetonitrile)	1	Neutral adduct	2.86821	11	6	33	259	NA	18	NA	NA	9	20	NA	10	NA	NA	NA	NA	NA	17	9	93	10	78	21	55	NA	29	NA	26	NA	NA	11	NA	NA	NA	11	NA	NA	5	NA	18	NA	NA	NA
68	55.9615	55.9616	Na35Cl - Nitrogen (14N and 15N) difference	1	Other	2.17133	22	29	20	29	24	67	88	21	NA	NA	NA	NA	18	5	297	NA	30	40	9	11	22	NA	32	21	NA	NA	8	NA	42	18	39	23	24	22	27	32	NA	NA	NA	NA	10	NA	NA
69	1.0079	1.0078	H or H loss to form radical ion	1	Biological transformation or other	2.01427	6	7	15	70	5	NA	NA	NA	6	NA	NA	NA	6	14	NA	5	NA	13	17	13	12	9	NA	10	NA	5	6	11	NA	5	19	8	10	7	7	NA	NA	NA	NA	NA	NA	NA	NA
49	22.9853	22.9853	[M+H]+ - [M+Na]+ difference (+1.0034, 13C-12C difference)	1	Charged adduct	3.00477	8	NA	34	161	9	10	15	34	NA	10	NA	5	27	70	59	67	12	191	12	19	8	19	NA	28	NA	NA	NA	7	NA	18	30	18	23	23	23	NA	NA	9	NA	NA	NA	NA	NA
31	4.9554	4.9554	[M+NH4] - [M+Na] difference	1	Charged adduct	4.06368	16	NA	22	133	NA	14	NA	NA	NA	18	NA	NA	NA	51	NA	42	NA	336	33	81	NA	11	NA	41	NA	NA	NA	11	NA	16	11	21	27	26	26	NA	NA	NA	NA	NA	NA	NA	NA
56	27.019	27.019	C2H2 (+1.0034, 13C-12C difference)	1	In-source fragment and biological transformation	2.65559	NA	NA	211	298	NA	NA	6	5	30	6	17	NA	9	NA	8	NA	220	469	16	13	7	NA	13	28	8	7	35	41	NA	5	NA	NA	NA	NA	NA	NA	NA	NA	NA	NA	NA	NA	NA
57	271.95	271.95	CHO2Na + CHO2Na + CHO2Na + CHO2Na (sodium formate + sodium formate + sodium formate + sodium formate)	1	Neutral adduct	2.49927	NA	NA	22	39	NA	NA	NA	NA	6	NA	NA	NA	46	NA	NA	NA	NA	5	101	99	28	6	32	NA	9	7	15	21	NA	8	18	14	29	11	22	NA	NA	NA	NA	NA	NA	NA	5
26	66.9841	66.9841	Sodium formate (-1.0034, 13C-12C difference)	1	Neutral adduct	4.29775	NA	7	154	74	25	22	121	5	44	NA	12	NA	125	33	81	5	378	46	56	50	86	NA	77	6	8	14	15	18	16	NA	5	NA	NA	NA	NA	6	6	NA	NA	NA	NA	NA	NA
81	67.9886	67.9883	C2H4N2OS2	2	Other	1.6779	NA	NA	NA	8	NA	7	NA	18	6	NA	NA	NA	35	12	NA	NA	16	NA	12	NA	7	NA	6	NA	NA	NA	NA	NA	NA	NA	7	5	5	5	12	7	NA	NA	NA	NA	NA	NA	8
64	129.958	129.958	H4O4P2	1	In-source fragment	2.27493	NA	5	81	38	NA	NA	23	NA	32	15	NA	NA	97	12	19	19	59	16	18	23	40	16	20	5	NA	NA	NA	NA	NA	NA	NA	NA	NA	NA	NA	33	NA	NA	NA	NA	13	NA	10
112	2.9973	2.9971	68Zn - 65Cu difference	1	Isotope	1.15319	NA	NA	50	37	27	6	NA	NA	5	NA	NA	NA	10	14	17	5	5	24	39	37	28	10	15	12	12	5	NA	6	NA	NA	NA	NA	NA	NA	NA	NA	NA	NA	NA	NA	NA	NA	NA
74	15.9723	15.9724	40Ca - 56Fe difference	1	Isotope	1.88875	NA	NA	54	41	NA	NA	10	8	NA	NA	NA	NA	19	16	25	NA	NA	8	9	NA	25	NA	9	NA	NA	NA	NA	NA	NA	NA	9	NA	NA	NA	NA	7	NA	NA	NA	NA	NA	5	NA
80	8.0318	8.0318	Sodium formate - Na37Cl difference OR 39K formate - 39K37Cl difference	1	Neutral adduct	1.70465	NA	7	80	43	25	53	25	9	NA	NA	5	NA	13	NA	93	NA	67	53	18	NA	32	NA	23	14	NA	NA	NA	NA	5	9	27	15	7	NA	13	27	NA	NA	NA	NA	6	NA	NA
63	78.0162	78.0162	Sodium formate+Sodium formate - Na35Cl difference	1	Neutral adduct	2.27501	NA	NA	97	49	NA	15	43	NA	12	NA	NA	NA	20	NA	25	NA	167	48	13	12	13	NA	27	6	NA	NA	NA	NA	NA	12	34	17	29	24	25	14	NA	NA	NA	NA	NA	NA	NA
81	21.9841	21.9843	C2-2H difference	1	Biological transformation	1.67913	NA	NA	39	161	NA	NA	NA	8	NA	NA	NA	NA	5	16	6	NA	NA	12	6	15	NA	NA	NA	NA	NA	NA	NA	10	NA	NA	16	NA	NA	NA	NA	NA	NA	NA	NA	NA	NA	NA	11
88	43.0229	43.0229	C2H4O (-1.0034, 13C-12C difference)	1	In-source fragment and biological transformation	1.56319	NA	NA	43	81	NA	19	NA	6	NA	6	NA	5	8	111	NA	68	6	13	6	81	16	14	6	37	NA	7	NA	30	NA	13	19	5	5	6	8	NA	NA	NA	NA	NA	NA	NA	NA
65	67.9864	67.9866 or 67.9868 or 67.9859	C5N2OS or CH3N3OPS or C2H4NO2P2	2	Other	2.23569	NA	NA	NA	NA	14	26	43	NA	NA	NA	NA	NA	26	20	6	NA	33	NA	18	6	5	NA	13	NA	NA	NA	NA	NA	7	7	11	6	NA	NA	NA	NA	NA	NA	NA	NA	NA	NA	14
91	9.9843	9.9843	C - H2 difference	1	Biological transformation	1.50391	NA	8	24	162	NA	14	NA	8	5	14	NA	NA	NA	21	5	NA	NA	7	7	15	NA	7	6	NA	NA	NA	NA	10	NA	8	NA	NA	NA	NA	NA	NA	NA	NA	NA	8	NA	NA	NA
111	35.9768	35.9768	[M+Cl] + [H] difference (OR H35Cl loss) OR H35Cl (hydrogen chloride)	1	Charged adduct	1.16471	NA	NA	98	47	6	NA	10	NA	NA	NA	9	NA	14	NA	85	NA	7	NA	26	10	12	NA	11	NA	19	NA	11	NA	NA	NA	NA	NA	NA	NA	NA	58	5	NA	NA	NA	8	NA	NA
62	37.9559	37.9559	[M+H]+ - [M+K]+ difference	1	Charged adduct	2.31296	NA	NA	30	133	NA	9	NA	9	NA	NA	NA	NA	NA	8	12	12	NA	56	141	212	NA	5	NA	7	NA	NA	NA	NA	NA	8	10	NA	NA	NA	NA	7	NA	NA	NA	NA	NA	NA	NA
73	0.9937	0.9937	37Cl - 35Cl difference (-1.0034, 13C-12C difference)	1	Isotope	1.90492	NA	5	70	7	14	NA	5	6	NA	NA	NA	NA	13	NA	108	5	26	NA	29	24	17	10	9	8	7	NA	NA	NA	NA	NA	8	NA	NA	NA	NA	16	NA	NA	NA	NA	8	NA	NA
36	83.9614	83.9614	CHO2K (potassium (39K) formate)	1	Neutral adduct	3.77028	NA	NA	208	207	62	80	NA	NA	NA	NA	NA	NA	15	8	NA	NA	NA	8	523	441	13	NA	7	NA	20	14	13	NA	NA	NA	NA	NA	NA	NA	NA	11	NA	NA	NA	NA	NA	NA	NA
93	36.0211	36.0211	H20+H2O (water)	1	Neutral adduct and in-source fragment and biological transformation	1.45572	6	NA	30	99	NA	5	NA	NA	NA	NA	NA	NA	NA	9	NA	8	NA	7	14	11	NA	9	NA	10	NA	12	NA	NA	NA	11	14	5	8	7	6	NA	NA	NA	NA	NA	NA	NA	NA
39	1.9982	1.9982 OR 1.9978 or 1.9978 or 1.9982	41K-39K (1+) difference OR Zinc (64Zn and 68Zn)	1 or 2	Isotope (and multiple charge state)	3.54747	NA	NA	32	38	26	13	NA	NA	NA	NA	NA	NA	12	15	10	NA	12	14	77	63	6	NA	NA	NA	NA	NA	NA	NA	NA	NA	5	NA	NA	NA	NA	NA	NA	NA	NA	NA	NA	NA	NA
13	0.3343	0.3345	13C - 12C difference	3	Multiple charge state	6.69887	NA	NA	9	29	NA	58	NA	39	NA	NA	NA	NA	NA	74	NA	43	NA	79	9	17	NA	14	NA	11	NA	NA	NA	117	NA	11	22	NA	5	NA	5	5	NA	NA	NA	NA	NA	12	NA
67	7.9888	7.98877	40Ca - 24Mg difference	2	Multiple charge state	2.19365	NA	NA	14	54	28	32	8	22	NA	17	NA	NA	5	10	14	61	NA	NA	19	36	NA	5	NA	NA	NA	NA	NA	14	5	NA	7	NA	NA	NA	NA	NA	NA	NA	NA	6	NA	5	NA
84	39.9948	39.9949	C2O	1	Biological transformation	1.66169	NA	NA	55	118	NA	NA	NA	8	NA	NA	NA	NA	NA	13	NA	NA	NA	14	20	7	NA	NA	NA	NA	NA	NA	10	9	NA	9	11	NA	NA	NA	NA	NA	NA	NA	NA	NA	NA	NA	NA
74	4.0312	4.0313	H2 + H2	1	In-source fragment and biological transformation	1.88619	NA	NA	84	323	NA	NA	NA	NA	NA	NA	NA	NA	NA	24	NA	NA	NA	13	17	9	NA	NA	NA	NA	NA	NA	24	38	NA	5	5	NA	NA	NA	NA	NA	NA	NA	NA	NA	NA	NA	NA
86	42.0469	42.047	C3H6	1	In-source fragment and biological transformation	1.62888	NA	NA	15	154	NA	NA	NA	NA	NA	NA	NA	NA	NA	14	NA	NA	NA	25	6	15	NA	5	NA	NA	NA	7	NA	19	NA	5	12	NA	NA	NA	NA	NA	NA	NA	NA	NA	NA	NA	NA
176	69.9845	69.9847	C2HNP	1	Other	0.573029	NA	5	7	8	5	25	NA	NA	NA	NA	NA	NA	8	NA	42	NA	23	24	7	7	6	NA	17	11	NA	NA	NA	NA	7	5	17	5	6	NA	11	15	NA	NA	NA	NA	NA	NA	NA
90	10.9909	10.991	[M+H]+ - [M+Na]+ difference	2	Charged adduct	1.54495	NA	5	5	29	51	NA	22	52	NA	NA	NA	NA	45	26	11	21	NA	7	9	9	NA	NA	NA	NA	NA	NA	NA	NA	16	6	6	NA	NA	NA	NA	NA	NA	NA	NA	NA	NA	9	6
135	0.9924	0.9925	34S - 32S difference (-1.0034, 13C-12C difference)	1	Isotope	0.907416	NA	12	58	21	NA	NA	8	14	NA	NA	NA	NA	NA	NA	22	7	6	NA	13	19	15	12	18	10	8	15	7	10	NA	NA	NA	NA	NA	NA	NA	25	NA	NA	NA	NA	27	NA	NA
95	7.9863	7.9862 or 7.9864	56Fe - 40Ca difference	2	Multiple charge state	1.43294	5	NA	15	24	8	9	NA	72	NA	NA	NA	NA	6	5	8	9	NA	NA	18	11	NA	NA	NA	NA	5	NA	NA	NA	NA	NA	8	NA	NA	NA	NA	NA	NA	NA	NA	30	NA	7	6
78	115.917	115.917	Na35Cl + Na35Cl (sodium chloride)	1	Neutral adduct	1.76923	27	37	7	8	15	51	53	NA	NA	NA	NA	NA	5	NA	315	NA	34	52	NA	NA	17	NA	25	19	NA	NA	NA	NA	16	19	38	18	20	12	16	21	NA	NA	NA	NA	NA	NA	NA
92	68.9907	68.9908	Sodium formate (+1.0034, 13C-12C difference)	1	Neutral adduct	1.47055	NA	NA	44	37	12	12	42	NA	23	NA	NA	5	55	21	20	NA	149	13	45	27	38	NA	34	NA	7	13	7	14	NA	NA	NA	NA	NA	NA	NA	NA	NA	NA	NA	NA	NA	NA	NA
123	15.9751	15.9748 or 15.9750	41KCO2H - C2HNP difference	1	Other	1.02573	NA	NA	5	7	NA	NA	NA	13	NA	NA	NA	NA	NA	7	6	8	NA	6	5	10	NA	NA	NA	NA	NA	NA	NA	NA	NA	NA	6	NA	NA	NA	NA	NA	NA	NA	NA	NA	NA	NA	NA
149	72.021	72.0211	C3H4O2	1	In-source fragment and biological transformation	0.768507	NA	NA	15	84	NA	NA	NA	NA	NA	NA	NA	NA	NA	6	9	NA	NA	6	10	20	NA	NA	5	NA	NA	NA	NA	8	NA	NA	NA	NA	NA	NA	NA	5	NA	NA	NA	NA	NA	NA	NA
122	65.9904	65.9904 or 65.9903	Sodium formate - (37Cl-35Cl) difference	1	Neutral adduct	1.04483	NA	NA	26	13	NA	21	8	NA	NA	NA	NA	NA	10	NA	67	NA	31	40	8	7	18	NA	24	16	NA	NA	NA	NA	NA	7	13	11	8	6	9	13	NA	NA	NA	NA	NA	NA	NA
108	45.0295	45.0296	C4H8O2 - (C2H4O - 1.0034) difference	1	Other	1.18106	NA	NA	41	85	NA	7	NA	9	NA	NA	NA	8	NA	98	NA	64	NA	10	5	46	6	6	NA	39	NA	NA	11	30	NA	12	24	NA	8	NA	7	NA	NA	NA	NA	NA	NA	NA	NA
105	56.0625	56.0626	C4H8	1	In-source fragment	1.26622	NA	NA	73	208	NA	NA	NA	NA	NA	NA	NA	NA	NA	13	NA	NA	5	9	11	14	NA	NA	NA	NA	NA	11	6	14	NA	NA	NA	NA	NA	NA	NA	NA	NA	NA	NA	NA	NA	NA	NA
165	35.0371	35.0371	NH3 + H2O	1	In-source fragment	0.659962	NA	NA	NA	114	NA	NA	NA	NA	NA	NA	NA	NA	NA	5	NA	NA	NA	22	NA	8	NA	5	NA	5	NA	5	NA	6	NA	6	9	5	6	6	7	NA	NA	NA	NA	NA	NA	NA	NA
96	3.019	3.019	H2 (+1.0034, 13C-12C difference)	1	In-source fragment and biological transformation	1.40935	NA	NA	114	326	8	NA	NA	NA	6	NA	NA	NA	NA	NA	6	NA	14	13	16	13	5	NA	NA	6	NA	5	36	71	NA	5	7	NA	5	NA	NA	NA	NA	NA	NA	NA	9	NA	NA
113	58.0055	58.0055	C2H2O2	1	In-source fragment and biological transformation	1.13694	NA	NA	30	72	NA	6	NA	NA	NA	NA	NA	NA	NA	NA	NA	NA	NA	8	5	8	NA	10	5	5	NA	NA	NA	8	NA	NA	6	NA	NA	NA	NA	8	NA	NA	NA	NA	NA	NA	NA
216	3.9929	3.9929	Calcium (40Ca and 44Ca)	1	Isotope	0.341159	NA	NA	23	12	12	14	NA	12	NA	NA	NA	NA	9	5	15	NA	NA	NA	8	24	8	NA	8	NA	6	NA	NA	NA	NA	NA	NA	NA	NA	NA	NA	5	NA	NA	NA	NA	NA	NA	NA
81	3.9952	3.9949	39K - 35Cl difference	1	Isotope	1.67612	NA	NA	126	67	22	13	8	NA	NA	NA	NA	NA	NA	6	9	NA	NA	7	39	40	8	NA	NA	NA	NA	NA	NA	NA	NA	NA	NA	NA	NA	NA	NA	NA	NA	NA	NA	6	NA	NA	NA
101	117.914	117.914	CHCl3 (chloroform)	1	Neutral adduct	1.32266	18	34	NA	NA	18	58	50	NA	NA	NA	NA	NA	8	NA	281	NA	30	43	NA	NA	16	NA	25	18	NA	NA	NA	NA	13	13	30	9	15	14	17	16	NA	NA	NA	NA	NA	NA	NA
136	50.0155	50.0157	C4H2	1	Biological transformation	0.898077	NA	NA	35	110	NA	NA	7	NA	7	NA	NA	NA	NA	7	13	17	19	81	NA	6	NA	NA	NA	5	NA	NA	7	7	NA	NA	NA	NA	NA	NA	NA	NA	NA	NA	NA	NA	NA	NA	NA
157	18.0299	18.0299	NH3 (+1.0034, 13C-12C difference)	1	In-source fragment and biological transformation	0.711875	6	NA	14	105	NA	NA	NA	6	NA	12	NA	NA	NA	8	NA	15	NA	23	10	36	NA	16	NA	33	NA	10	NA	17	NA	12	10	10	10	12	9	NA	NA	NA	NA	NA	NA	NA	NA
72	9.0053	9.0053	H2O	2	Neutral adduct and in-source fragment and biological transformation	1.95007	13	NA	7	12	NA	5	NA	9	NA	24	NA	NA	NA	11	6	26	NA	NA	NA	NA	NA	12	NA	19	NA	5	NA	70	NA	6	18	NA	NA	NA	NA	NA	NA	NA	NA	69	NA	NA	NA
172	125.946	125.946	Na35Cl+NaCOOH (sodium chloride + sodium formate)	1	Neutral adduct	0.598992	5	6	9	NA	NA	9	NA	NA	NA	NA	NA	NA	NA	NA	53	NA	26	42	NA	NA	12	NA	17	17	NA	NA	NA	NA	7	9	35	11	12	8	10	6	NA	NA	NA	NA	NA	NA	NA
192	89.9693	89.9693	NaCOOH +Na (sodium formate + sodium)	1	Neutral adduct	0.458191	NA	NA	40	68	7	NA	NA	NA	NA	NA	NA	NA	15	14	8	NA	11	26	NA	13	10	NA	NA	NA	NA	NA	6	NA	NA	NA	NA	NA	NA	NA	NA	NA	NA	NA	NA	NA	NA	NA	5
79	32.0263	32.0262	CH4O (methanol)	1	Neutral adduct	1.73103	NA	NA	23	96	NA	NA	NA	47	NA	NA	NA	NA	8	51	NA	12	18	21	13	NA	NA	9	7	6	NA	NA	NA	NA	NA	NA	NA	NA	NA	NA	NA	NA	NA	NA	NA	NA	NA	NA	NA
187	47.0088	47.0088	CH2O2 (formic acid) (+1.0034, 13C-12C difference)	1	Neutral adduct and in-source fragment and biological transformation	0.495702	NA	NA	38	54	6	NA	NA	NA	NA	NA	NA	NA	9	11	NA	14	5	NA	17	19	12	5	6	NA	NA	13	NA	5	NA	NA	NA	NA	NA	NA	NA	7	NA	NA	NA	NA	NA	NA	NA
130	17.0072	17.0072	H20 (-1.0034, 13C-12C difference)	1	Neutral adduct and in-source fragment and biological transformation	0.956335	5	NA	45	126	NA	NA	NA	NA	NA	NA	NA	NA	NA	14	5	10	5	25	NA	11	NA	13	NA	5	7	12	NA	NA	NA	9	15	5	6	9	9	NA	NA	NA	NA	NA	NA	NA	NA
107	135.974	135.9735 or 135.9732	CH3N3OPS or C5N2OS	1	Other	1.21609	NA	NA	NA	NA	16	49	66	NA	NA	NA	NA	NA	18	14	NA	NA	NA	NA	12	10	NA	NA	NA	NA	NA	NA	NA	NA	NA	10	14	7	NA	NA	NA	NA	NA	NA	NA	NA	NA	NA	7
145	27.0109	27.0109	CHN	1	Biological transformation	0.812999	NA	21	25	46	NA	NA	NA	NA	5	NA	NA	NA	6	NA	NA	NA	NA	12	8	9	6	21	18	20	NA	NA	NA	NA	NA	NA	NA	NA	NA	NA	NA	NA	NA	NA	NA	NA	NA	NA	NA
199	61.9526	61.9535	[M+Na+K]+ - [M+H]+ difference	1	Charged adduct	0.428009	8	18	NA	NA	13	23	26	NA	NA	NA	NA	NA	5	NA	122	NA	17	18	NA	5	5	NA	10	8	NA	NA	NA	NA	14	NA	8	NA	5	8	NA	9	NA	NA	NA	NA	NA	NA	NA
152	76.0192	76.0191	CH5N2P	1	In-source fragment	0.753245	NA	NA	53	16	NA	7	NA	NA	NA	NA	NA	NA	7	NA	10	NA	49	34	NA	NA	5	NA	11	NA	NA	NA	NA	NA	NA	NA	10	8	9	6	14	8	NA	NA	NA	NA	NA	NA	NA
99	16.0313	16.0313	CH4	1	In-source fragment and biological transformation	1.38232	NA	NA	24	181	NA	NA	NA	NA	NA	NA	NA	NA	NA	18	NA	NA	NA	NA	8	5	NA	9	8	7	NA	NA	NA	14	NA	NA	NA	NA	NA	NA	NA	NA	NA	NA	NA	NA	NA	NA	NA
126	5.9912	5.9912	Chlorine (37Cl + 37Cl + 37Cl and 35Cl + 35Cl + 35Cl)	1	Isotope	1.02277	NA	7	21	44	24	36	21	11	NA	NA	NA	NA	5	NA	45	NA	NA	NA	71	63	NA	NA	NA	NA	5	NA	NA	21	8	NA	NA	NA	NA	NA	NA	NA	NA	NA	NA	NA	NA	NA	NA
130	18.9734	18.9733	64Zn - 26Mg difference	2	Multiple charge state	0.962838	NA	NA	12	32	NA	NA	NA	37	5	NA	NA	NA	14	25	8	24	NA	32	NA	8	7	NA	5	NA	NA	NA	NA	NA	NA	18	25	NA	NA	NA	NA	NA	NA	NA	NA	NA	NA	NA	NA
188	47.9298	47.9293	56Feformate - NH435Cl difference	1	Neutral adduct	0.475561	6	NA	9	5	NA	24	NA	NA	NA	NA	NA	NA	NA	NA	59	NA	34	50	NA	NA	7	NA	9	6	NA	NA	NA	NA	NA	5	19	11	8	5	13	9	NA	NA	NA	NA	NA	NA	NA
101	134.972	134.972	C2H2NO4P	1	Other	1.32257	NA	NA	55	35	11	NA	7	NA	11	NA	NA	NA	58	11	NA	NA	79	8	40	45	24	NA	35	5	5	9	7	11	NA	NA	NA	NA	NA	NA	NA	NA	NA	NA	NA	NA	NA	NA	NA
137	15.0109	15.0109	HN	1	Biological transformation	0.893158	NA	15	10	95	NA	NA	NA	16	NA	NA	NA	NA	NA	5	NA	NA	NA	7	8	12	NA	15	12	14	NA	NA	NA	7	NA	NA	NA	NA	NA	NA	NA	5	NA	NA	NA	NA	NA	NA	NA
117	1.9793	1.9792	[M+39K]+ - [M+H35Cl+H]+ difference	1	Charged adduct and Neutral adduct	1.06436	NA	7	29	103	NA	NA	NA	NA	NA	NA	NA	NA	NA	9	NA	NA	NA	NA	6	7	NA	NA	NA	NA	NA	NA	NA	7	NA	NA	6	NA	NA	NA	NA	6	NA	NA	NA	NA	NA	NA	NA
29	22.0134	22.0131	C2H4O	2	In-source fragment and biological transformation	4.14902	NA	NA	6	35	NA	16	NA	131	NA	NA	NA	NA	NA	208	NA	24	NA	NA	NA	14	NA	NA	NA	78	NA	NA	NA	127	NA	8	35	NA	NA	NA	NA	NA	NA	NA	NA	NA	NA	NA	NA
157	62.0003	62.0004 OR 62.0003	CH2O3	1	In-source fragment and biological transformation	0.706838	NA	NA	17	32	NA	NA	NA	NA	NA	NA	NA	NA	28	NA	19	7	NA	NA	NA	8	NA	NA	22	6	NA	NA	NA	NA	NA	NA	NA	NA	NA	NA	NA	17	NA	NA	NA	NA	23	NA	5
103	23.0159	23.016	Acetonitrile - H2O difference	1	Neutral adduct	1.30947	16	12	16	100	NA	NA	NA	NA	5	27	NA	NA	NA	46	NA	NA	NA	8	NA	34	NA	21	NA	16	NA	6	NA	7	NA	NA	NA	NA	NA	NA	NA	NA	NA	NA	NA	26	NA	NA	NA
228	113.92	113.9202 or 113.9203	(2 x Na35Cl) - (37Cl-35Cl difference) difference	1	Other	0.323595	15	19	NA	NA	NA	14	20	NA	NA	NA	NA	NA	NA	NA	131	NA	18	27	NA	NA	7	NA	8	12	NA	NA	NA	NA	9	NA	16	6	7	NA	5	5	NA	NA	NA	NA	NA	NA	NA
120	52.0313	52.0313	C4H4	1	Other	1.04844	NA	NA	40	162	NA	NA	NA	NA	NA	NA	NA	NA	NA	5	NA	NA	16	99	7	5	NA	NA	NA	10	NA	NA	12	22	NA	NA	NA	NA	NA	NA	NA	NA	NA	NA	NA	NA	NA	NA	NA
87	25.0122	25.0123	C2H2 (-1.0034, 13C-12C difference)	1	In-source fragment and biological transformation	1.60708	NA	NA	55	208	NA	NA	5	NA	NA	NA	NA	NA	NA	NA	NA	NA	109	387	5	11	NA	5	NA	22	NA	5	18	38	NA	NA	NA	NA	NA	NA	NA	NA	NA	NA	NA	NA	NA	NA	NA
141	40.0312	40.0313	C3H4	1	In-source fragment and biological transformation	0.855551	NA	NA	12	125	NA	NA	NA	NA	NA	NA	NA	NA	NA	12	NA	NA	NA	25	9	8	NA	5	5	8	NA	NA	NA	8	NA	NA	NA	NA	NA	NA	NA	NA	NA	NA	NA	NA	NA	NA	NA
45	0.2506	0.2509	13C - 12C difference	4	Multiple charge state	3.0923	NA	NA	10	NA	NA	50	NA	12	NA	NA	NA	NA	NA	17	NA	13	NA	64	NA	NA	NA	NA	NA	5	NA	NA	NA	57	NA	NA	NA	NA	8	NA	NA	5	NA	NA	NA	NA	NA	7	NA
77	0.4994	0.4993	65Cu - 64Zn difference	2	Multiple charge state	1.78717	NA	NA	33	9	5	5	NA	5	NA	5	NA	NA	NA	14	NA	8	NA	NA	29	31	NA	NA	NA	NA	NA	NA	NA	NA	NA	7	26	NA	5	NA	NA	NA	NA	NA	NA	NA	NA	NA	NA
191	82.0031	82.0031	C2H3O2Na (sodium acetate)	1	Neutral adduct	0.466613	NA	NA	31	24	NA	NA	NA	NA	NA	NA	NA	NA	5	NA	NA	NA	NA	7	5	9	NA	NA	NA	NA	NA	NA	NA	NA	NA	NA	NA	NA	NA	NA	NA	NA	NA	NA	NA	NA	NA	NA	NA
228	17.9711	17.971	39K37Cl - Na35Cl difference	1	Neutral adduct	0.318567	9	6	7	30	NA	NA	20	14	NA	NA	NA	NA	9	8	61	NA	NA	23	12	33	NA	NA	NA	NA	NA	NA	NA	NA	NA	6	14	NA	NA	NA	NA	NA	NA	NA	NA	NA	NA	NA	NA
165	56.0262	56.0262	C3H4O	1	Other	0.660639	NA	NA	17	99	NA	NA	NA	NA	7	NA	NA	NA	NA	7	NA	NA	6	23	8	6	NA	NA	5	NA	NA	NA	NA	7	NA	NA	6	NA	NA	NA	NA	NA	NA	NA	NA	NA	NA	NA	NA
116	14.9705	14.9706	[M+Na]+ - [M+39K]+ difference (-1.0034, 13C-12C difference)	1	Charged adduct	1.06523	NA	NA	17	68	NA	NA	NA	8	NA	NA	NA	NA	10	37	34	13	NA	98	NA	10	8	6	NA	6	NA	NA	NA	5	NA	5	6	NA	NA	NA	NA	NA	NA	NA	NA	NA	NA	NA	NA
152	132.079	132.079	C6H12O3	1	In-source fragment	0.750783	NA	NA	5	48	NA	NA	NA	NA	NA	NA	NA	6	NA	14	NA	77	NA	7	NA	13	NA	NA	NA	10	NA	NA	NA	29	NA	5	NA	NA	5	5	5	NA	NA	NA	NA	NA	NA	NA	NA
117	46.0419	46.0419	C2H6O	1	In-source fragment and biological transformation	1.0582	NA	NA	68	142	NA	NA	6	NA	NA	NA	NA	NA	NA	11	NA	NA	7	10	16	11	NA	NA	5	NA	NA	NA	NA	8	NA	NA	NA	NA	NA	NA	NA	NA	NA	NA	NA	NA	NA	NA	NA
212	16.0232	16.0232	NH3 (-1.0034, 13C-12C difference)	1	In-source fragment and biological transformation	0.347909	5	NA	8	85	NA	NA	NA	NA	NA	9	NA	NA	NA	6	NA	10	NA	27	7	18	NA	7	NA	11	NA	6	NA	11	NA	NA	5	NA	NA	5	6	NA	NA	NA	NA	NA	NA	NA	NA
114	58.042	58.0419	C3H6O	1	In-source fragment and biological transformation	1.09299	NA	NA	15	119	NA	NA	NA	NA	NA	NA	NA	6	NA	10	NA	NA	6	26	13	25	NA	NA	NA	NA	NA	NA	NA	35	NA	NA	NA	NA	NA	NA	NA	NA	NA	NA	NA	NA	NA	NA	NA
140	31.9898	31.9898	O2	1	In-source fragment and biological transformation	0.86988	NA	NA	27	97	NA	NA	NA	NA	NA	NA	NA	NA	NA	NA	NA	NA	NA	NA	13	10	5	NA	5	6	NA	NA	NA	7	NA	NA	NA	NA	NA	NA	NA	7	NA	NA	NA	NA	NA	NA	NA
169	56.9552	56.9553	Na35Cl (-1.0034, 13C-12C difference)	1	Neutral adduct	0.624681	NA	5	66	29	NA	NA	14	NA	5	NA	NA	NA	14	NA	167	NA	22	17	5	NA	23	NA	15	6	NA	NA	NA	NA	NA	NA	NA	NA	NA	NA	NA	NA	NA	NA	NA	NA	NA	NA	NA
181	11.0322	11.0322	(Sodium formate) - Na35Cl difference (+1.0034, 13C-12C difference)	1	Neutral adduct	0.530154	NA	NA	69	15	NA	NA	22	NA	5	NA	NA	NA	9	NA	29	NA	100	9	33	16	11	NA	14	NA	NA	NA	NA	NA	NA	NA	NA	NA	NA	NA	NA	8	NA	NA	NA	NA	NA	NA	NA
237	22.9966	22.9965	NO2	2	Other	0.215709	NA	NA	45	121	NA	NA	NA	7	9	5	NA	NA	NA	NA	NA	5	NA	27	7	6	NA	NA	NA	NA	NA	NA	5	15	NA	NA	5	NA	NA	NA	NA	NA	NA	NA	NA	NA	NA	NA	NA
143	10.0207	10.0208	C2H2-O difference	1	Biological transformation	0.825651	NA	5	54	132	NA	NA	NA	NA	NA	NA	NA	NA	NA	10	NA	NA	5	7	NA	NA	NA	NA	6	NA	NA	NA	NA	14	NA	NA	NA	NA	NA	NA	NA	NA	NA	NA	NA	NA	NA	NA	NA
196	90.0318	90.0317	Formic Acid + C2H4O	1	Other	0.438083	NA	NA	28	35	NA	NA	NA	NA	NA	NA	NA	NA	NA	NA	12	5	NA	NA	NA	NA	10	NA	5	NA	5	NA	NA	5	NA	NA	NA	NA	NA	NA	NA	NA	NA	NA	NA	NA	NA	NA	NA
202	13.0317	13.0317	CH3N - O difference	1	Biological transformation	0.387697	NA	5	14	35	NA	NA	NA	NA	NA	NA	NA	NA	NA	NA	NA	NA	NA	5	9	21	NA	13	NA	10	NA	6	NA	NA	NA	NA	5	NA	6	6	NA	5	NA	NA	NA	5	NA	NA	NA
260	55.9899	55.9898	C2O2	1	Other	0.103974	NA	NA	13	38	NA	NA	NA	NA	NA	NA	NA	NA	NA	5	NA	NA	NA	NA	12	18	NA	NA	NA	7	NA	NA	NA	NA	NA	NA	NA	NA	NA	NA	NA	NA	NA	NA	NA	NA	NA	NA	NA
192	38.0157	38.0157	C3H2	1	Other	0.455116	NA	9	18	85	NA	NA	NA	NA	5	NA	NA	NA	5	7	NA	NA	NA	34	5	NA	NA	NA	5	9	NA	NA	NA	6	NA	NA	NA	NA	NA	NA	NA	NA	NA	NA	NA	NA	NA	NA	NA
149	72.0575	72.0575	C4H8O	1	Other	0.768043	NA	NA	58	136	NA	NA	NA	NA	NA	NA	NA	NA	NA	5	NA	NA	NA	13	11	31	NA	NA	NA	NA	NA	NA	NA	20	NA	NA	NA	NA	NA	NA	NA	NA	NA	NA	NA	NA	NA	NA	NA
141	44.0252	44.0249	H2N3	1	Other	0.863241	NA	NA	NA	15	NA	NA	NA	NA	NA	NA	NA	NA	NA	13	NA	NA	NA	NA	NA	6	NA	NA	NA	NA	NA	NA	NA	15	NA	NA	5	NA	NA	NA	NA	NA	NA	NA	NA	NA	NA	NA	NA
232	77.9429	77.9425	OP2	1	Other	0.310202	NA	NA	85	26	NA	NA	6	NA	NA	NA	NA	NA	7	NA	10	NA	NA	NA	NA	NA	40	7	25	NA	NA	NA	NA	NA	NA	NA	NA	NA	NA	NA	NA	NA	NA	NA	NA	NA	NA	NA	NA
154	13.0122	13.0123	CH2 (-1.0034, 13C-12C difference)	1	Biological transformation	0.739178	NA	NA	47	173	NA	NA	NA	NA	NA	NA	NA	NA	NA	10	NA	NA	6	59	12	25	NA	NA	NA	5	NA	5	NA	30	NA	NA	NA	NA	NA	NA	NA	NA	NA	NA	NA	NA	NA	NA	NA
156	15.019	15.019	CH2 (+1.0034, 13C-12C difference)	1	Biological transformation	0.726873	NA	NA	42	177	NA	5	NA	NA	NA	NA	NA	NA	NA	10	NA	6	NA	48	16	20	NA	NA	NA	NA	NA	5	NA	26	NA	NA	NA	NA	NA	NA	NA	NA	NA	NA	NA	NA	NA	NA	NA
244	39.0109	30.0109	C2HN	1	Other	0.209063	NA	9	25	31	NA	NA	NA	NA	8	NA	NA	NA	NA	NA	NA	NA	8	6	5	8	10	13	11	11	NA	NA	NA	NA	NA	NA	NA	NA	NA	NA	NA	NA	NA	NA	NA	NA	NA	NA	NA
196	45.0578	45.0578	C2H7N	1	Other	0.440572	6	NA	10	114	NA	NA	NA	NA	NA	NA	NA	NA	NA	NA	NA	NA	NA	22	15	11	NA	5	NA	NA	NA	NA	NA	9	NA	5	NA	NA	NA	5	NA	NA	NA	NA	NA	NA	NA	NA	NA
180	6.0106	6.0106	C2H2O - CH4O2 difference OR C2-H2 - CO difference	1	Other	0.563298	NA	7	14	60	NA	NA	NA	NA	NA	NA	NA	NA	NA	11	NA	NA	9	9	7	NA	NA	NA	6	7	NA	NA	NA	NA	NA	NA	NA	NA	NA	NA	NA	NA	NA	NA	NA	NA	NA	NA	NA
128	1.0121	1.0123	H2 (-1.0034, 13C-12C difference)	1	In-source fragment and biological transformation	0.966478	NA	NA	84	219	5	5	NA	NA	NA	NA	NA	NA	NA	NA	NA	NA	10	NA	9	11	NA	NA	NA	NA	NA	NA	29	39	NA	NA	NA	NA	NA	NA	5	NA	NA	NA	NA	NA	NA	NA	NA
216	45.0021	45.0021	CH2O2 (formic acid) (-1.0034, 13C-12C difference)	1	Neutral adduct and in-source fragment and biological transformation	0.337616	NA	NA	28	43	5	NA	NA	NA	NA	NA	NA	NA	NA	7	NA	9	8	NA	17	15	7	5	NA	NA	5	NA	NA	NA	NA	NA	NA	NA	NA	NA	NA	11	NA	NA	NA	NA	NA	NA	NA
232	16.0131	16.0127	C3H6O3 - C3H6S difference	1	Other	0.311599	NA	NA	54	28	NA	NA	NA	NA	NA	5	NA	NA	NA	9	NA	8	NA	NA	NA	23	NA	NA	NA	NA	NA	NA	NA	6	NA	NA	NA	NA	NA	NA	NA	NA	NA	NA	NA	7	NA	NA	NA
168	77.9774	77.9776	CH2O2S	1	In-source fragment	0.647224	NA	NA	149	91	NA	NA	NA	NA	8	7	35	NA	17	8	23	NA	NA	NA	NA	6	9	NA	NA	NA	26	NA	30	6	NA	NA	NA	NA	NA	NA	NA	NA	NA	NA	NA	NA	NA	NA	NA
110	30.0469	30.047	C2H6	1	In-source fragment	1.16823	NA	NA	73	227	NA	NA	NA	NA	NA	NA	NA	NA	NA	14	NA	NA	NA	12	8	NA	NA	NA	5	NA	NA	NA	15	30	NA	NA	NA	NA	NA	NA	NA	NA	NA	NA	NA	NA	NA	NA	NA
200	25.9793	25.9792	H20-CO2 difference	1	In-source fragment and biological transformation	0.40778	NA	NA	25	67	NA	NA	NA	NA	NA	NA	NA	NA	NA	13	NA	NA	NA	5	6	12	NA	NA	NA	NA	8	5	NA	NA	NA	NA	NA	NA	NA	NA	NA	7	NA	NA	NA	NA	NA	NA	NA
149	74.0369	74.0368	C3H6O2	1	In-source fragment and biological transformation	0.769573	NA	NA	11	77	NA	NA	NA	NA	NA	NA	NA	NA	NA	NA	NA	NA	NA	6	7	10	NA	NA	NA	NA	NA	NA	NA	27	NA	NA	6	NA	NA	NA	NA	NA	NA	NA	NA	NA	NA	NA	NA
147	5.9587	5.9587	[M+Na]+ - [M+NH4]+ difference (+1.0034, 13C-12C difference)	1	Charged adduct	0.776099	NA	NA	NA	23	NA	NA	NA	NA	NA	NA	NA	NA	NA	6	NA	25	NA	149	NA	9	NA	NA	NA	8	NA	NA	NA	NA	NA	5	7	NA	12	8	9	NA	NA	NA	NA	NA	NA	NA	NA
70	15.0092	15.009 or 15.0094	(water - 13C) - (41K-39K) difference OR (water - 13C) - 68Zn-64Zn difference	1	Other	1.97792	NA	NA	NA	18	NA	NA	NA	16	NA	NA	NA	NA	NA	24	NA	NA	NA	NA	5	5	NA	NA	NA	15	NA	NA	NA	94	NA	NA	NA	NA	NA	NA	NA	NA	NA	NA	NA	NA	NA	NA	NA
237	33.9936	33.9937	Sodium formate	2	Neutral adduct	0.217318	NA	NA	29	21	11	NA	NA	NA	NA	NA	NA	NA	31	16	NA	NA	NA	NA	86	71	NA	NA	NA	NA	NA	10	NA	16	NA	NA	NA	NA	NA	NA	NA	NA	NA	NA	NA	NA	NA	NA	NA
188	70.0419	70.0419	C4H6O	1	Other	0.482424	NA	NA	46	118	NA	NA	NA	NA	NA	NA	NA	NA	NA	6	NA	NA	10	12	13	8	NA	NA	NA	NA	NA	NA	NA	NA	NA	NA	NA	NA	NA	NA	NA	NA	NA	NA	NA	NA	NA	NA	NA
244	13.0078	13.0078	CH	1	Other	0.213037	NA	7	NA	14	NA	NA	NA	5	NA	NA	NA	NA	NA	6	NA	NA	NA	NA	16	11	NA	10	NA	21	NA	NA	NA	61	NA	NA	NA	NA	NA	NA	NA	NA	NA	NA	NA	NA	NA	NA	NA
205	3.952	3.952	[M+Na]+ - [M+NH4]+ difference (-1.0034, 13C-12C difference)	1	Charged adduct	0.367852	NA	NA	NA	35	NA	5	NA	NA	NA	7	NA	NA	NA	NA	NA	12	NA	175	NA	9	NA	5	NA	19	NA	NA	NA	NA	NA	NA	NA	5	10	6	6	NA	NA	NA	NA	NA	NA	NA	NA
154	54.047	54.047	C4H6	1	Other	0.744213	NA	NA	57	200	NA	NA	NA	NA	NA	NA	NA	NA	NA	6	NA	NA	NA	9	5	6	NA	NA	NA	NA	NA	NA	5	8	NA	NA	NA	NA	NA	NA	NA	NA	NA	NA	NA	NA	NA	NA	NA
85	0.2004	0.2007	13C - 12C difference	5	Multiple charge state	1.64256	NA	NA	NA	NA	NA	24	NA	NA	NA	NA	NA	NA	NA	78	NA	49	NA	9	NA	NA	NA	5	NA	NA	NA	NA	NA	85	NA	5	NA	7	5	NA	NA	5	NA	NA	NA	NA	NA	NA	NA
176	0.984	0.984	O-NH	1	Biological transformation	0.574977	NA	13	23	77	NA	NA	NA	NA	NA	NA	NA	NA	NA	7	NA	NA	NA	9	7	11	NA	NA	NA	NA	6	7	NA	NA	NA	NA	NA	NA	NA	NA	NA	6	NA	NA	NA	NA	NA	NA	NA
144	97.977	97.977	C2H3O2K (potassium (39K) acetate)	1	Neutral adduct	0.817205	NA	NA	6	6	17	NA	NA	NA	NA	NA	7	NA	21	5	12	NA	NA	NA	178	87	NA	NA	8	NA	NA	NA	15	NA	NA	NA	NA	NA	NA	NA	NA	NA	NA	NA	NA	NA	NA	NA	NA
216	1.0065	1.0063	Hydrogen (1H and 2H)	1	Isotope	0.336355	NA	NA	9	29	NA	NA	NA	NA	NA	NA	NA	NA	NA	5	NA	NA	NA	7	6	7	NA	NA	NA	NA	NA	NA	NA	NA	NA	NA	8	7	NA	NA	NA	NA	NA	NA	NA	NA	NA	NA	NA
254	43.0422	43.0422	C2H5N	1	Other	0.110137	NA	NA	32	93	NA	NA	NA	NA	NA	NA	NA	NA	NA	NA	NA	NA	NA	7	6	5	NA	10	8	5	NA	NA	NA	NA	NA	NA	NA	NA	NA	NA	NA	NA	NA	NA	NA	NA	NA	NA	NA
194	54.0105	54.0106	C3H2O	1	Other	0.453036	NA	NA	23	57	NA	NA	NA	NA	NA	NA	NA	NA	NA	9	28	NA	NA	18	8	6	NA	NA	NA	NA	NA	NA	NA	NA	NA	NA	NA	NA	NA	NA	NA	NA	NA	NA	NA	NA	NA	8	NA
196	75.9295	75.9296	39K37Cl (potassium chloride)	1	Neutral adduct	0.437	10	6	NA	33	115	88	9	NA	NA	NA	NA	NA	NA	NA	54	NA	NA	15	13	19	NA	NA	NA	NA	NA	NA	NA	NA	NA	NA	NA	NA	NA	NA	NA	11	NA	NA	NA	NA	NA	NA	NA
235	12.9953	12.9952	N-H difference	1	Biological transformation	0.228007	NA	9	18	61	NA	NA	NA	NA	5	NA	NA	NA	NA	NA	NA	NA	NA	5	NA	NA	5	11	12	5	NA	NA	NA	NA	NA	NA	NA	NA	5	NA	NA	NA	NA	NA	NA	NA	NA	NA	NA
216	3.0109	3.0109	C - HN difference	1	Other	0.336143	NA	NA	NA	54	NA	NA	NA	NA	NA	NA	NA	NA	NA	NA	NA	NA	7	39	NA	12	NA	NA	5	NA	NA	NA	NA	13	NA	NA	12	NA	NA	NA	NA	NA	NA	NA	NA	NA	NA	NA	NA
169	83.9524	83.9524	H - 40Caformate difference	1	Neutral adduct	0.618915	NA	NA	18	30	NA	NA	NA	NA	NA	NA	NA	NA	14	20	24	43	NA	23	7	NA	NA	NA	NA	NA	NA	NA	NA	NA	NA	NA	NA	NA	NA	NA	NA	NA	NA	NA	NA	NA	NA	NA	NA
216	74.0732	74.0732	C4H10O	1	Other	0.340397	NA	NA	48	103	NA	NA	NA	NA	NA	NA	NA	NA	NA	7	NA	NA	NA	8	17	5	NA	NA	NA	NA	NA	NA	NA	NA	NA	NA	NA	NA	NA	NA	NA	NA	NA	NA	NA	NA	NA	NA	NA
208	52.0135	52.0132 or 52.0131	C3H7NOP or C7H4O	2	Other	0.355252	NA	NA	54	43	NA	NA	NA	NA	NA	NA	NA	NA	11	9	39	NA	NA	34	NA	NA	12	NA	7	NA	NA	NA	NA	NA	NA	NA	NA	NA	NA	NA	NA	NA	NA	NA	NA	NA	NA	NA	NA
208	59.0371	59.0371	C2H5NO	1	In-source fragment and biological transformation	0.35846	NA	NA	20	78	NA	NA	NA	NA	NA	NA	NA	NA	NA	NA	NA	NA	NA	NA	NA	12	NA	11	NA	6	NA	6	NA	NA	NA	NA	NA	NA	NA	NA	NA	NA	NA	NA	NA	NA	NA	NA	NA
181	34.0055	34.0055	H2O2	1	Other	0.529269	NA	NA	24	109	NA	NA	NA	NA	NA	NA	NA	NA	8	9	NA	NA	NA	NA	14	5	NA	NA	NA	NA	NA	NA	NA	6	NA	NA	NA	NA	NA	NA	NA	NA	NA	NA	NA	NA	NA	NA	NA
130	85.9597	85.9595	CHO2K (potassium (41K) formate)	1	Neutral adduct	0.964116	NA	NA	37	55	17	9	NA	NA	NA	NA	NA	NA	NA	NA	NA	NA	NA	NA	156	186	NA	NA	NA	NA	9	5	6	NA	NA	NA	NA	NA	NA	NA	NA	NA	NA	NA	NA	NA	NA	NA	NA
169	2.0031	2.00307	14N - 12C difference	1	Isotope	0.616668	NA	NA	9	NA	5	NA	NA	NA	NA	NA	NA	NA	5	NA	NA	NA	NA	NA	9	8	NA	NA	NA	5	NA	NA	NA	NA	NA	NA	7	NA	NA	NA	NA	NA	NA	NA	NA	NA	NA	NA	NA
216	60.9671	60.9677	HN2P3	2	Other	0.344822	NA	NA	30	26	NA	NA	15	NA	NA	NA	NA	NA	25	21	21	25	37	24	NA	NA	24	NA	12	NA	NA	NA	NA	NA	NA	NA	NA	NA	NA	NA	NA	NA	NA	NA	NA	NA	NA	NA	NA
137	20.0262	20.0262	C2H2-O - C2H6 difference	1	Other	0.886433	NA	NA	52	144	NA	NA	NA	5	NA	NA	NA	NA	NA	8	NA	NA	NA	16	NA	6	NA	NA	NA	NA	NA	NA	NA	6	NA	NA	NA	NA	NA	NA	NA	NA	NA	NA	NA	NA	NA	NA	NA
162	2.0073	2.0076	C2H2 - CH3N difference	1	Other	0.678455	NA	NA	8	7	NA	NA	NA	5	NA	NA	NA	NA	NA	NA	6	NA	12	52	NA	NA	NA	NA	NA	NA	NA	NA	NA	7	NA	NA	6	NA	NA	NA	NA	NA	NA	NA	NA	NA	NA	NA	NA
224	43.0058	43.0058	CHNO	1	In-source fragment and biological transformation	0.328149	NA	NA	43	57	NA	NA	NA	NA	NA	NA	NA	NA	NA	NA	NA	NA	6	NA	NA	16	NA	NA	NA	NA	NA	NA	NA	NA	NA	NA	NA	NA	NA	NA	NA	NA	NA	NA	NA	NA	NA	NA	NA
100	167.923	167.923	CHO2K + CHO2K (potassium (39K) formate + potassium (39K) formate)	1	Neutral adduct	1.33494	NA	NA	53	71	28	5	NA	NA	NA	NA	NA	NA	NA	NA	NA	NA	NA	NA	264	282	NA	NA	NA	NA	10	6	10	NA	NA	NA	NA	NA	NA	NA	NA	NA	NA	NA	NA	NA	NA	NA	NA
184	48.0211	48.0211	CH4O2	1	In-source fragment and biological transformation	0.514991	NA	NA	19	62	NA	NA	NA	NA	NA	NA	NA	NA	NA	8	NA	NA	NA	NA	NA	5	NA	NA	NA	NA	NA	NA	NA	NA	NA	NA	NA	NA	NA	NA	NA	NA	NA	NA	NA	NA	NA	NA	NA
123	20.5133	20.5133	Acetonitrile	2	Neutral adduct	1.03215	21	NA	NA	NA	NA	5	NA	NA	NA	18	NA	NA	NA	NA	NA	NA	NA	NA	NA	NA	NA	7	NA	6	NA	NA	NA	NA	NA	NA	NA	NA	NA	NA	NA	NA	NA	NA	NA	45	NA	NA	NA
260	70.0782	70.0783	C5H10	1	Other	0.100877	NA	NA	5	65	NA	NA	NA	NA	NA	NA	NA	NA	NA	9	NA	NA	NA	78	5	NA	NA	NA	NA	NA	NA	NA	NA	NA	NA	NA	NA	NA	NA	NA	NA	NA	NA	NA	NA	NA	NA	NA	NA
123	0.0012	0.0011	63Cu37Cl - 65Cu35Cl difference	1	Isotope and neutral adduct	1.03467	NA	NA	NA	NA	NA	NA	NA	NA	NA	NA	NA	NA	NA	NA	NA	NA	NA	NA	NA	NA	NA	NA	NA	NA	NA	NA	NA	NA	NA	NA	NA	NA	NA	NA	NA	NA	NA	NA	NA	NA	NA	NA	NA
176	29.0346	29.0347	C2H4 (+1.0034, 13C-12C difference)	1	In-source fragment	0.571584	NA	NA	64	206	NA	NA	NA	NA	NA	NA	NA	NA	NA	NA	NA	NA	8	12	NA	20	NA	NA	NA	NA	NA	NA	23	59	NA	NA	NA	NA	NA	NA	NA	NA	NA	NA	NA	NA	NA	NA	NA
244	8.5133	8.5133	[M+H]+ - [M+NH4]+ difference	2	Charged adduct	0.206645	NA	NA	NA	NA	NA	NA	NA	8	NA	NA	NA	NA	NA	14	NA	NA	NA	NA	13	NA	NA	NA	NA	5	NA	NA	NA	NA	NA	NA	NA	NA	NA	NA	NA	NA	NA	NA	NA	NA	NA	8	NA
174	67.9853	67.9852	C2H2NO4S	2	Other	0.575308	NA	NA	NA	NA	NA	5	NA	NA	NA	NA	NA	NA	NA	NA	NA	NA	12	NA	NA	NA	NA	NA	NA	NA	NA	NA	NA	NA	NA	NA	NA	NA	NA	NA	NA	NA	NA	NA	NA	NA	NA	NA	NA
224	20.9293	20.9293	Ammonia - (K-H) difference	1	Other	0.330129	NA	NA	NA	13	NA	NA	NA	NA	NA	NA	NA	NA	NA	7	NA	10	NA	55	5	108	NA	NA	NA	NA	NA	NA	NA	NA	NA	NA	6	NA	NA	NA	NA	NA	NA	NA	NA	NA	NA	NA	NA
162	81.963	81.9632	[CHO2K (potassium (39K) formate) + CHO2K (potassium (39K) formate)] - [CHO2K (potassium (39K) formate)] difference	1	Neutral adduct	0.676713	NA	NA	30	52	13	35	NA	NA	NA	NA	NA	NA	NA	NA	NA	NA	NA	NA	100	155	NA	NA	NA	NA	6	9	5	NA	NA	NA	NA	NA	NA	NA	NA	NA	NA	NA	NA	NA	NA	NA	NA
208	4.979	4.9789	Acetonitrile-H20 - CO difference	1	Neutral adduct and in-source fragment	0.360514	5	NA	9	61	NA	NA	NA	NA	NA	6	NA	NA	NA	NA	NA	NA	NA	NA	NA	16	NA	10	NA	8	NA	5	NA	NA	NA	NA	NA	NA	NA	NA	NA	NA	NA	NA	NA	16	NA	NA	NA
251	64.9789	64.9792	H2O2P	1	In-source fragment	0.204597	NA	NA	NA	8	NA	NA	NA	NA	NA	9	NA	NA	NA	7	NA	50	28	NA	NA	NA	NA	NA	NA	NA	NA	NA	NA	NA	NA	NA	NA	NA	NA	NA	NA	NA	NA	NA	NA	NA	NA	NA	NA
234	29.0265	29.0266	CH3N	1	In-source fragment and biological transformation	0.248994	NA	NA	14	73	NA	NA	NA	NA	NA	NA	NA	NA	NA	NA	NA	NA	NA	23	NA	7	NA	12	14	5	NA	NA	NA	NA	NA	NA	NA	NA	NA	NA	NA	NA	NA	NA	NA	NA	NA	NA	NA
260	68.0262	68.0262	C4H4O	1	Other	0.102615	NA	NA	26	78	NA	NA	NA	NA	NA	NA	NA	NA	NA	NA	NA	NA	NA	9	10	10	NA	NA	NA	NA	NA	NA	NA	NA	NA	NA	NA	NA	NA	NA	NA	NA	NA	NA	NA	NA	NA	NA	NA
134	11.5079	11.508	Acetonitrile - water difference	2	Neutral adduct	0.920333	10	NA	NA	5	NA	NA	NA	NA	NA	25	NA	NA	NA	NA	NA	NA	NA	NA	NA	NA	NA	6	NA	NA	NA	NA	NA	13	NA	NA	NA	NA	NA	NA	NA	NA	NA	NA	NA	57	NA	NA	NA
224	27.0277	27.028	C2H4 (-1.0034, 13C-12C difference)	1	In-source fragment and biological transformation	0.329499	NA	NA	50	153	NA	NA	NA	NA	NA	NA	NA	NA	NA	NA	NA	NA	7	14	NA	18	NA	NA	NA	NA	NA	NA	18	42	NA	NA	NA	NA	NA	NA	NA	NA	NA	NA	NA	NA	NA	NA	NA
212	62.0368	62.0368	C2H6O2	1	Other	0.346328	NA	NA	26	77	NA	NA	NA	NA	NA	NA	NA	NA	NA	NA	NA	NA	8	NA	NA	NA	NA	NA	NA	NA	NA	NA	NA	NA	NA	NA	NA	NA	NA	NA	NA	NA	NA	NA	NA	NA	NA	NA	NA
254	31.0422	31.0422	CH5N	1	Other	0.108202	NA	NA	14	108	NA	NA	NA	NA	NA	NA	NA	NA	NA	NA	NA	NA	NA	NA	NA	8	NA	NA	5	NA	NA	NA	NA	6	NA	NA	NA	NA	NA	NA	NA	NA	NA	NA	NA	NA	NA	NA	NA
228	251.884	251.884	C4HNO4P3S or C2HN4OP5 or CH6N2OP2S4 or H4N2O4P4S	1	Other	0.31524	NA	NA	18	29	5	NA	NA	NA	NA	NA	NA	NA	NA	NA	NA	NA	NA	NA	66	145	NA	NA	NA	NA	7	NA	6	NA	NA	NA	NA	NA	NA	NA	NA	NA	NA	NA	NA	NA	NA	NA	NA
254	23.0759	23.076	C2H4 - (Na-NH4) difference	1	Other	0.105428	7	NA	35	54	NA	NA	NA	NA	NA	NA	NA	NA	NA	NA	NA	NA	NA	28	NA	NA	NA	NA	NA	NA	NA	NA	NA	NA	NA	NA	NA	NA	NA	NA	NA	NA	NA	NA	NA	NA	NA	NA	NA
228	50.9973	50.9970 or 50.9976	CN3O3 or C3H2O4	2	Other	0.324924	NA	NA	67	42	NA	NA	NA	NA	29	NA	NA	NA	NA	NA	NA	NA	56	NA	NA	NA	NA	NA	13	NA	NA	NA	5	NA	NA	NA	NA	NA	NA	NA	NA	NA	NA	NA	NA	NA	NA	NA	NA
237	7.99	7.9898	C4H2 - C2H2O2 difference	1	Other	0.217183	NA	NA	NA	17	NA	NA	NA	NA	NA	NA	NA	NA	NA	10	NA	7	NA	NA	6	NA	NA	NA	NA	NA	NA	NA	NA	NA	NA	NA	NA	NA	NA	NA	NA	NA	NA	NA	NA	NA	NA	NA	NA
70	14.6756	14.6754	C2H4O	3	In-source fragment and biological transformation	1.97798	NA	NA	NA	13	NA	NA	NA	27	NA	NA	NA	NA	NA	17	NA	NA	NA	NA	NA	NA	NA	NA	NA	10	NA	NA	NA	162	NA	NA	NA	NA	NA	NA	NA	NA	NA	NA	NA	NA	NA	NA	NA
157	162.053	162.053	C6H10O5 (or [C6H12O6-H2O])	1	In-source fragment and biological transformation	0.713213	NA	NA	5	9	NA	NA	NA	NA	NA	NA	NA	NA	NA	NA	NA	5	NA	NA	NA	NA	NA	5	NA	NA	NA	NA	NA	NA	NA	NA	NA	NA	NA	NA	NA	NA	NA	NA	NA	NA	NA	NA	NA
260	0.6657	0.6657	37Cl - 35Cl difference	3	Multiple charge state	0.101557	NA	NA	39	NA	NA	NA	NA	NA	NA	NA	NA	NA	NA	NA	NA	NA	NA	NA	121	NA	NA	NA	NA	NA	NA	NA	NA	NA	NA	NA	NA	NA	NA	NA	NA	NA	NA	NA	NA	NA	NA	NA	NA
254	0.504	0.5039	H	2	Other	0.106387	NA	NA	NA	NA	NA	NA	NA	NA	NA	NA	NA	NA	NA	NA	NA	NA	NA	NA	NA	NA	NA	NA	NA	NA	NA	NA	NA	NA	NA	NA	7	NA	NA	NA	NA	NA	NA	NA	NA	NA	NA	NA	NA
244	53.0033	53.0033	CH5N2P - (Acetonitrile - H20) difference	1	Other	0.205679	NA	NA	34	65	NA	NA	NA	NA	NA	NA	NA	NA	NA	NA	NA	NA	8	NA	200	25	NA	NA	NA	NA	NA	NA	NA	32	NA	NA	NA	NA	NA	NA	NA	NA	NA	NA	NA	NA	NA	NA	NA
235	22.0123	22.0125	H2N3	2	Other	0.229746	NA	NA	NA	NA	NA	NA	NA	NA	NA	NA	NA	NA	NA	11	NA	NA	NA	NA	NA	NA	NA	NA	NA	11	NA	NA	NA	18	NA	NA	NA	NA	NA	NA	NA	NA	NA	NA	NA	NA	NA	NA	NA
216	2.4777	2.4777	[M+NH4]+ - [M+Na]+ difference	2	Charged adduct	0.336711	NA	NA	NA	NA	NA	NA	NA	5	NA	NA	NA	NA	NA	12	NA	NA	NA	NA	6	NA	NA	NA	NA	NA	NA	NA	NA	NA	NA	NA	NA	NA	NA	NA	NA	NA	NA	NA	NA	NA	NA	NA	NA
251	29.3512	29.3508	C4H8O2	3	Other	0.204098	NA	NA	NA	NA	NA	NA	NA	9	NA	NA	NA	NA	NA	7	NA	NA	NA	NA	NA	NA	NA	NA	NA	NA	NA	NA	NA	25	NA	NA	NA	NA	NA	NA	NA	NA	NA	NA	NA	NA	NA	NA	NA
260	46.0066	46.0068	C5H2NO	2	Other	0.104475	NA	NA	NA	NA	NA	NA	NA	NA	NA	NA	NA	NA	NA	NA	NA	NA	NA	NA	NA	NA	NA	NA	NA	NA	NA	NA	NA	NA	NA	NA	NA	NA	NA	NA	NA	NA	NA	NA	NA	NA	NA	NA	NA
[truncated: 102 more columns]

## Sheet: SI11_Mobile phase
Study/Rank	m/z difference (experimental)	m/z difference (theoretical)	Annotation	Charge	Annotation class	Density	ST000695_AN001075_Results.csv	ST000763_AN001201.csv	ACMG14	ACMG14	ACMG16	ACMG10	ACMG10	ACMG11	ACMG11	ACMG13	ACMG13	ACMG17	ACMG17	ACMG16	ACMG2	ACMG2	ACMG3	ACMG3	ACMG5	ACMG5	ACMG6	ACMG6	ACMG7	ACMG7	ST001264_AN002101_Results.csv	ST001263_AN002098_Results.csv	ST001263_AN002099_Results.csv	MTBLS291_POS	ST000530_AN000808.csv	ST000530_AN000809.csv	ST000604_AN000924_Results.csv	ST321_NEG	ST321_POS	ST89_POS	ST000601_AN000920_Results.csv	ST382_POS	ST001268_AN002105_Results.csv	ST001268_AN002106_Results.csv	ST001268_AN002108_Results.csv	ST001268_AN002107_Results.csv	ACMG1	ACMG1	ACMG12
[truncated: 222 more rows]
[truncated: 103 more columns]

## Sheet: SI12_cell vs biofluid
Study/Rank	m/z difference (experimental)	m/z difference (theoretical)	Annotation	Charge	Annotation class	Density	ST000244_AN000382.csv	ST000244_AN000381.csv	ACMG1	ACMG13	ACMG2	MTBLS17_NEG_EXP2	MTBLS17_POS_EXP1	ST000552_AN000844_Results.csv	ST000695_AN001075_Results.csv	ST000763_AN001201.csv	ST001268_AN002106_Results.csv	ST001268_AN002108_Results.csv	ACMG1	ACMG13	ACMG2	MTBLS17_POS_EXP2	MTBLS19_POS1	MTBLS19_POS2	MTBLS19_POS3	MTBLS19_POS4	MTBLS315_POS_C18	ST000552_AN000843_POSITIVE.csv	ST000601_AN000920_Results.csv	ST001268_AN002105_Results.csv	ST001268_AN002107_Results.csv	ST000592_AN000907_Results.csv	MTBLS518_NEG	MTBLS536_POS_HILIC	MTBLS518_POS	MTBLS536_NEG_RP	ST000530_AN000809.csv	ST000530_AN000808.csv	ST000558_AN000856.csv	ACMG10	ACMG11	ST001264_AN002101_Results.csv	ACMG10	ACMG11	ST000724_AN001134.csv	ST000724_AN001135.csv	ST000357_AN000584.csv	ST000235_AN000353_Results.csv	ACMG9
Dataset download source							Metabolomics Workbench	Metabolomics Workbench	Warwick Dunn research group	Warwick Dunn research group	Warwick Dunn research group	Metabolights	Metabolights	Metabolomics Workbench	Metabolomics Workbench	Metabolomics Workbench	Metabolomics Workbench	Metabolomics Workbench	Warwick Dunn research group	Warwick Dunn research group	Warwick Dunn research group	Metabolights	Metabolights	Metabolights	Metabolights	Metabolights	Metabolights	Metabolomics Workbench	Metabolomics Workbench	Metabolomics Workbench	Metabolomics Workbench	Metabolomics Workbench	Metabolights	Metabolights	Metabolights	Metabolights	Metabolomics Workbench	Metabolomics Workbench	Metabolomics Workbench	Warwick Dunn research group	Warwick Dunn research group	Metabolomics Workbench	Warwick Dunn research group	Warwick Dunn research group	Metabolomics Workbench	Metabolomics Workbench	Metabolomics Workbench	Metabolomics Workbench	Warwick Dunn research group
Research Institution							University of Florida	University of Florida	University of Birmingham	University of Manchester	University of Birmingham	Georgetown University	Georgetown University	University of Florida	University of Michigan	University of Michigan	University of Colorado, Denver	University of Colorado, Denver	University of Birmingham	University of Manchester	University of Birmingham	Georgetown University	Georgetown University	Georgetown University	Georgetown University	Georgetown University	Metabolomics Australia	University of Florida	University of Colorado, Denver	University of Colorado, Denver	University of Colorado, Denver	Emory University	University of Georgia	University of Georgia	University of Georgia	University of Georgia	University of North Carolina	University of North Carolina	RTI International	University of Manchester	University of Manchester	University of California, Davis	University of Manchester	University of Manchester	University of Michigan	University of Michigan	University of North Carolina	University of Florida	University of Birmingham
Species		10 mM Ammonium Formate in 60% Acetonitrile/40% water (10mM ammonium formate + 0.1% formic acid) and 90% Isopropanol/10% acetonitrile (10mM ammonium formate + 0.1% formic acid)					Equus caballus	Equus caballus	Homo sapiens	Homo sapiens	Homo sapiens	Homo sapiens	Homo sapiens	Homo sapiens	Homo sapiens	Homo sapiens	Homo sapiens	Homo sapiens	Homo sapiens	Homo sapiens	Homo sapiens	Homo sapiens	Homo sapiens	Homo sapiens	Homo sapiens	Homo sapiens	Homo sapiens	Homo sapiens	Homo sapiens	Homo sapiens	Homo sapiens	Macaca mulatta	Mammal	Mammal	Mammal	Mammal	Mus musculus (mouse)	Mus musculus (mouse)	Mus musculus (mouse)	Ratus (rat)	Ratus (rat)	Ratus (rat)	Ratus (rat)	Ratus (rat)	Tamiasciurus hudsonicus	Tamiasciurus hudsonicus	Mus musculus (mouse)	Ratus (rat)	Homo sapiens
[truncated: 216 more rows]
[truncated: 48 more columns]
